# Supplementary material for: NGS barcoding reveals high resistance of a hyperdiverse chironomid (Diptera) swamp fauna against invasion from adjacent freshwater reservoirs
Source: Front Zool. 2018 Aug 14;15:31. doi: 10.1186/s12983-018-0276-7 (PMC6092845; doi:10.1186/s12983-018-0276-7)
Supplement: Supplementary file 3 — MOTU list. (XLSX 175 kb) [file 12983_2018_276_MOESM3_ESM.xlsx]

## Sheet: 1. >96% BLAST hit
MOTUs with BLAST matches to Chironomidae >96%							Number of specimens
number	MOTUs @4%: BLAST identification	% similarity	representative haplotype	representative sequence	Haplotypes per species	Number of haplotypes per species	Reservoirs Larvae	NeeSoon Larvae	Nee Soon Adult
1	Chironomus incertipenis voucher BIOUG02393-F07	100	hap0172	TCTTTCAGCGGCAATTGCTCATAGTGGTGCTTCCGTTGATTTAGCTATTTTCTCTTTACATCTAGCCGGAGTTTCATCAATTTTAGGTTCTGTAAATTTTATTACAACAGTTATTAATATACGAGCAAACGGAATTACTCTAGATCGAATACCTTTATTTGTTTGATCAGTAGTAATTACAACTGTTCTTTTATTACTTTCATTACCTGTATTAGCAGGAGCTATTACAATACTATTAACTGACCGAAATTTAAATACATCGTTCTTTGACCCAGCGGGAGGGGGAGACCCTATTCTTTACCAACATTTATTT	hap0172:Chironomus_incertipenis, hap0563:Chironomus_incertipenis	2	0	3	0
2	Tanytarsus_ovatus	100	hap0002	TTTATCTGCTAGTATTGCTCACAGAGGAGCTTCTGTAGATTTAGCAATTTTTTCCCTTCATTTAGCTGGAATTTCTTCAATTTTAGGTTCAGTAAATTTTATTACTACAGCCATTAATATGCGAGCAAATGGAATTACATTAGACCGAATACCATTATTTGTTTGATCAGTAATTATTACTACAGTTCTTCTCTTATTATCTTTACCTGTTTTAGCTGGAGCAATTACAATACTTCTGACAGATCGAAATTTAAATACCTCGTTTTTTGATCCCGCTGGTGGAGGGGATCCTATTTTGTATCAACATTTATTT	hap0053:Tanytarsus_ovatus, hap0054:Tanytarsus_ovatus, hap0001:Tanytarsus_ovatus, hap0002:Tanytarsus_ovatus, hap0007:Tanytarsus_ovatus, hap0044:Tanytarsus_ovatus, hap0051:Tanytarsus_ovatus, hap0033:Tanytarsus_ovatus, hap0019:Tanytarsus_ovatus, hap0038:Tanytarsus_ovatus, hap0055:Tanytarsus_ovatus, hap0032:Tanytarsus_ovatus, hap0008:Tanytarsus_ovatus	13	50	23	1
3	Chironomus_circumdatus	100	hap0017	ACTTTCTGCAGCAATTGCTCATAGTGGAGCTTCTGTAGATTTAGCTATTTTTTCTTTACATTTAGCCGGAGTATCATCAATTTTAGGTTCAGTAAATTTTATTACTACAGTTATTAATATACGAGCTAATGGAATTACTCTCGATCGAATACCTCTTTTCGTTTGATCAGTAGTAATTACTACTGTTCTTCTATTGCTTTCTTTACCTGTATTAGCAGGAGCTATTACTATACTTCTTACTGATCGAAATTTAAATACATCTTTTTTTGATCCTGCAGGAGGTGGAGACCCTATTCTTTATCAACATTTATTT	hap0050:Chironomus_circumdatus, hap0020:Chironomus_circumdatus, hap0017:Chironomus_circumdatus	3	5	0	0
4	Cladotanytarsus_sp.4	100	hap0379	AAATAAATGTTGATAAAGAATTGGATCTCCCCCTCCAGCCGGGTCAAAAAATGATGTATTTAAATTTCGATCTGTTAGAAGTATTGTGATAGCTCCTGCTAATACAGGCAAAGATAGAAGTAAAAGAATAGTAGTAATTACAACAGATCAAACAAATAAAGGTATACGATCTAATGTAATTCCATTACTTCGTATATTAATTGCAGTAGTAATAAAATTAACTGATCCTAAAATAGATGAAATTCCTGCTAAATGTAAAGAAAAAATAGCTAAGTCAACAGAGGCACCTCTATGGGCAATATTTGAAGAGAGA	hap0384:Cladotanytarsus_sp4., hap0386:Cladotanytarsus_sp4., hap0387:Cladotanytarsus_sp4., hap0391:Cladotanytarsus_sp4., hap0392:Cladotanytarsus_sp4., hap0389:Cladotanytarsus_sp4., hap0379:Cladotanytarsus_sp4.	7	144	1	0
5	Tanytarsus_oscillans	100	hap0022	AAATAAATGTTGATAGAGGATAGGGTCCCCTCCTCCTGCCGGGTCAAAAAATGATGTGTTTAAATTTCGGTCTGTTAAAAGTATAGTAATTGCACCAGCAAGAACTGGAAGGGAAAGAAGAAGAAGAACAGTTGTAATTACAACGGATCAAACAAATAAAGGTATTCGGTCAAGTGTAATTCCATTTGCTCGTATATTGATAGCTGTAGTAATAAAATTTACTGAACCTAAAATGGAAGAAATTCCTGCAAGGTGAAGAGAAAAAATAGCTAAATCAACAGAGGCCCCACTATGAGCAATTCTAGCAGATAG	hap0028:Tanytarsus_oscillans, hap0039:Tanytarsus_oscillans, hap0029:Tanytarsus_oscillans, hap0014:Tanytarsus_oscillans, hap0012:Tanytarsus_oscillans, hap0052:Tanytarsus_oscillans, hap0022:Tanytarsus_oscillans, hap0023:Tanytarsus_oscillans, hap0024:Tanytarsus_oscillans	9	44	2	1
6	Nilothauma_hibaraquartum	100	hap0027	TCTTTCCTCAGAAATTGCTCACAGAGGAGGATCAGTTGATTTAGCAATTTTTTCTCTTCATTTAGCTGGAATTTCTTCAATTTTAGGTTCAGTTAATTTTATTACTACTGTAATTAATATACGATCAATAGGAATTTCTTTAGATCGAATACCTTTATTTGTATGATCTATTGTAATTACAACTATTCTTTTATTACTTTCTCTTCCTGTTTTAGCTGGAGCTATTACTATATTATTAACTGACCGAAATTTAAATACATCTTTTTTTGATCCAGCAGGAGGAGGTGATCCTATTCTTTATCAACACTTATTC	hap0027:Nilothauma_hibaraquartum	1	1	0	0
7	Tanytarsus_formosanus	100	hap0030	GAATAAATGTTGATAAAGAATAGGGTCACCTCCACCAGCAGGATCAAAAAAAGAGGTATTTAAATTTCGATCTGTTAAAAGTATGGTAATAGCTCCTGCTAAAACAGGAAGGGATAAAAGTAATAAAACTGTTGTAATTACTACTGATCAGACGAATAATGGTATTCGATCTAATGTAATTCCATTAGCTCGTATATTAATTGCTGTTGTAATAAAATTTACAGAACCTAGAATAGAAGAAATTCCTGCAAGATGAAGAGAAAAAATTGCTAAGTCAACTGATGCTCCTCTATGAGCAATTCTAGAAGAAAGA	hap0042:Tanytarsus_formosanus, hap0035:Tanytarsus_formosanus, hap0030:Tanytarsus_formosanus	3	4	82	0
8	Tanytarsus_infundibulus	100	hap0031	TTTATCAGCAAGAATTGCCCATAGAGGGGCATCAGTTGATTTAGCAATTTTTTCTCTTCATTTAGCTGGAATCTCATCAATTTTAGGGTCAGTAAATTTCATTACAACAGCAATTAATATACGAGCAAATGGAATTACACTAGATCGAATACCCTTATTTGTTTGATCTGTAGTTATTACAACTATTCTTTTATTATTATCTCTTCCTGTACTAGCAGGAGCAATTACAATATTATTAACAGATCGAAATTTAAACACTTCTTTTTTTGACCCCGCAGGAGGGGGAGACCCAATCCTATACCAACACTTATTT	hap0013:Tanytarsus_infundibulus, hap0031:Tanytarsus_infundibulus	2	58	0	0
9	Cladotanytarsus_sp.	100	hap0385	ATTATCTTCAAACATTGCCCACAGAGGGGCATCTGTAGATTTAGCGATTTTTTCCCTACATTTAGCAGGAATTTCCTCAATCTTAGGGTCAGTAAATTTTATTACTACTGCAATTAATATACGAAGAAACGGAATTACTTTAGATCGAATACCATTATTTGTGTGATCTGTAGTTATTACAACTATCTTATTACTCCTTTCTTTACCCGTTTTAGCTGGAGCTATTACAATACTTCTTACCGATCGAAACCTTAATACTTCTTTTTTCGATCCAGCCGGAGGGGGAGACCCTATTCTCTATCAACACTTATTC	hap0381:Cladotanytarsus_spGC6_GC7., hap0385:Cladotanytarsus_spGC6_GC7., hap0009:Cladotanytarsus_spGC6_GC7.	3	79	0	0
10	Chironomini_genus_indet	100	hap0040	TTTATCTTCAAATATTGCTCATAGAGGAGCATCCGTAGACTTAGCTATCTTTTCTCTTCATTTAGCAGGTGTCTCTTCAATTTTAGGATCAGTTAATTTTATTACAACAGTTATTAATATACGATCAAAAGGAATTACTTTAGATCGTATACCTTTATTTGTCTGATCTGTTGTAATTACAACTGTATTATTATTATTATCTTTACCAGTTTTAGCAGGAGCTATTACTATATTATTAACAGATCGAAATTTAAATACATCATTTTTTGACCCAGCTGGAGGTGGAGATCCTATTCTTTATCAACATTTATTT	hap0041:Chironomini_genus_indet, hap0040:Chironomini_genus_indet	2	4	0	0
11	Polypedilum_masudai	100	hap0005	TCTTTCTGCTAGAATTGCTCATAGTGGGGCTTCAGTTGATTTAGCAATTTTCTCTCTCCATCTTGCAGGTGTCTCCTCTATTCTCGGTTCTGTAAATTTTATTACAACTGTTATTAATATACGATCTAAAGGAATTACCTTAGATCGAATACCATTATTTGTTTGATCTATTGTTATTACAACAGTTCTTTTACTTTTATCTCTTCCAGTTTTAGCAGGAGCTATTACAATACTTTTAACAGACCGTAATTTAAATACTTCCTTTTTTGATCCAGCAGGAGGGGGAGACCCTATTCTTTATCAACATTTATTT	hap0005:Polypedilum_masudai	1	18	0	1
12	Cladopelma_sp.	100	hap0047	TTTATCTTCTGCTATTGCCCATAGAGGGGCTTCTGTTGATTTAGCTATTTTTTCTTTACATCTAGCAGGGGTATCTTCTATTTTAGGTTCTGTAAATTTTATTACTACTGTAATTAATATACGAGCTAATGGAATTACTCTAGACCGAATACCTTTATTTGTTTGATCAGTAGTAATTACAACAGTCCTACTTTTATTATCTTTACCTGTATTAGCTGGAGCCATTACTATACTTTTAACAGACCGAAATTTAAATACATCTTTCTTTGACCCAGCTGGAGGTGGAGACCCTATTCTTTATCAACACTTATTC	hap0047:Cladopelma_sp.	1	1	0	0
13	Microchironomus_tener	100	hap0048	AAATAAATGTTGATAAAGAATTGGGTCTCCCCCTCCTGCGGGATCGAAAAATGAAGTATTTAAATTTCGATCAGTTAAAAGTATAGTAATAGCTCCGGCTAATACTGGAAGAGATAATAGAAGAAGAACTGTAGTAATAACAACAGATCAGACAAATAAAGGTATTCGATCTAAAGTAATTCCATTAGCTCGTATATTAATTACAGTAGTAATAAAATTTACTGAACCTAAAATAGAAGATACCCCAGCTAAATGCAGTGAAAAAATAGCTAAATCTACTGAAGCCCCACTATGAGCAATAGCTGAAGAAAGA	hap0048:Microchironomus_tener	1	1	0	0
14	Polypedilum_nubifer	100	hap0025	CTTATCAGCAAGAATTGCACATAGAGGTGCCTCAGTAGATCTTGCTATTTTCTCTCTTCATCTTGCAGGAGTTTCTTCGATTTTAGGATCAGTAAATTTTATTACAACAGTAATTAATATGCGATCAAGAGGAATTACCCTAGACCGAATACCGTTATTTGTGTGATCTATTGTTATTACTACAGTTCTACTTCTTCTTTCATTACCAGTATTAGCTGGAGCTATCACAATACTATTAACTGACCGAAATTTAAATACTTCATTTTTTGACCCAGCTGGTGGAGGTGATCCTATTCTTTACCAACATCTATTT	hap0025:Polypedilum_nubifer	1	12	0	0
15	Chironomus javanus	100	hap0452	TCTTTCTGCAGCTATTGCACATAGAGGAGCTTCAGTTGACTTAGCTATTTTTTCTCTTCATTTAGCGGGAATTTCTTCTATTCTTGGGTCTGTAAATTTCATTACTACAGTAATTAATATACGAGCAAATGGTATTACATTAGACCGAATACCTTTATTTGTCTGATCTGTTGTAATTACAACAGTTCTTCTTCTTCTTTCTCTTCCAGTTCTTGCTGGGGCTATTACCATACTCTTAACTGACCGAAATCTTAATACATCATTCTTTGATCCAGCTGGGGGAGGGGACCCAATTCTTTATCAACATCTATTC	hap0452:Chironomus_javanus	1	0	1	0
16	Stenochironomus sp.	100	hap0587	ACTTTCTAGTTCAATTGCTCATAGAGGAGCTTCTGTTGATCTTGCCATTTTTTCTCTTCATTTAGCAGGAATTTCATCTATTTTAGGATCAATTAATTTTATTTCTACAATTATAAATATACGATCAAAAAACTTTAAATTAGATCAAATACCTTTATTTGTTTGATCAATTTTAATTACTACAATTTTATTACTTTTATCTCTTCCTGTTCTTGCTGGAGCAATCACAATACTTTTAACAGATCGAAATTTAAATACAAGATTTTTTGATCCAAGAGGAGGAGGTGATCCTATTTTATATCAACATTTATTT	hap0587:Stenochironomus_sp.	1	0	1	1
17	Polypedilum_leei	100	hap0016	CTTATCTTCCAATATCGCTCATAGAGGAGCTTCAGTAGACTTAGCAATTTTCTCCTTACATTTAGCAGGTATTTCTTCTATTCTAGGTTCTGTAAATTTTATTACCACTGTTATTAATATGCGCTCTAATGGTATTACTCTTGATCGTATACCTTTATTTGTTTGATCTATTGTAATTACAACAATTCTTTTACTTTTATCTTTACCTGTATTAGCAGGAGCCATTACAATATTATTAACCGACCGAAATTTAAACACTTCTTTTTTTGACCCAGCCGGAGGAGGAGATCCAATTCTTTATCAACATTTATTT	hap0016:Polypedilum_leei	1	4	4	0
18	Chironomidae sp.	100	hap0829	TCTTTCTTCAGGAATTGCTCATGCTGGGGCTTCAGTAGATTTAGCTATTTTTTCCTTACATTTAGCAGGTATTTCATCTATTCTAGGAGCTGTAAATTTTATTACAACAGTAATTAATATACGATCAAGTGGAATTACCTTAGATCGAATACCATTATTTGTATGATCAGTTGTAATTACTGCTGTATTATTACTTTTATCTCTTCCAGTATTAGCTGGGGCTATTACTATACTTTTAACTGATCGAAATCTTAATACATCTTTCTTTGACCCTGCTGGAGGAGGAGATCCTATTCTTTACCAACACCTATTT	hap0829	1	0	1	0
19	Dicrotendipes_flexus	100	hap0063	AAATAAGTGTTGATATAGAATTGGGTCTCCCCCTCCTGCCGGGTCGAAGAAGGAAGTATTTAAATTTCGGTCTGTTAGAAGTATTGTAATAGCCCCTGCAAGAACTGGAAGAGAGAGAAGTAATAAAACTGTAGTAATTACAACGGATCAAACAAATAAAGGTATTCGATCTAAGGTAATACCGTTGGCTCGCATATTAATTACTGTAGTAATGAAATTAACTGAACCTAAGATTGAGGAGACACCTGCTAAATGCAGAGAAAAAATAGCTAAATCAACAGATGCCCCGCTGTGGGCAATAGCTGCTGAAAG	hap0063:Dicrotendipes_flexus, hap0058:Dicrotendipes_flexus	2	5	0	0
20	Tanytarsus_sp.	100	hap0064	TTATCTTCAAGAATTGCCCATAGAGGAGCTTCTGTTGATTTAGCAATTTTTTCTCTTCATCTTGCAGGAATTTCTTCTATTTTAGGTTCTGTAAATTTTATTACAACAGCAATTAATATACGAGCAAATGGAATTACATTAGACCGAATACCTTTATTTGTTTGATCTGTTGTTATTACAACTGTTTTACTTCTTCTTTCTTTACCTGTATTAGCTGGAGCCATTACTATACTTCTTACAGATCGAAATTTAAATACTTCATTTTTTGACCCAGCAGGAGGAGGAGACCCAATTCTTTATCAACACTTATTT	hap0064:Tanytarsus_sp., hap0074:Tanytarsus_sp., hap0068:Tanytarsus_sp., hap0059:Tanytarsus_sp.	4	12	0	0
21	Ablabesmyia_hillitype	100	hap0060	CTTAGCATCTGGTATTGCACATGCCGGAGCTTCTGTTGATTTAGCTATTTTTTCACTCCATCTAGCAGGAATTTCATCTATTTTAGGAGCAGTAAATTTTATTACTACTGTAATTAATATACGTTCAACAGGAATTACTTTAGACCGAATACCTTTATTTGTATGATCTGTTATTATTACAGCTATTCTTTTACTTTTATCATTGCCAGTTTTAGCAGGAGCTATCACAATACTTTTAACTGATCGAAATTTAAACACTTCCTTTTTTGACCCGGCAGGAGGAGGAGACCCAATCTTATACCAACACTTATTT	hap0060, hap0072	2	16	0	0
22	Harnischia_tenuitubercula	100	hap0065	TCTTTCTTCAACTATTGCTCATAGAGGGGCTTCAGTTGACTTAGCAATTTTCTCTCTCCATTTAGCAGGAGTATCTTCTATTTTAGGATCAGTAAATTTTATTACGACAGTAATTAATATACGAGCTAATGGTATTACTTTAGATCGAATACCTTTATTTGTTTGATCAGTTGTTATTACTACAGTTCTACTTCTTCTTTCTTTACCCGTTTTAGCCGGAGCTATTACTATACTTTTAACTGATCGAAATTTAAATACATCTTTCTTTGACCCTGCCGGAGGAGGAGACCCTATTCTTTATCAACACTTATTC	hap0065:Harnischia_tenuitubercula, hap0062:Harnischia_tenuitubercula	2	9	0	0
23	Polypedilum_leei	100	hap0875	AAATAAATGTTGGTAAAGAATAGGGTCTCCTCCCCCAGCCGGGTCAAAAAAAGAAGTGTTTAAATTTCGGTCAGTTAATAGTATAGTAATAGCTCCAGCTAATACGGGCAAAGATAAAAGTAAAAGGACTGTTGTAATTATAATAGATCAAACAAATAAAGGTATACGATCAAGAGTAATTCCATTAGAGCGTATATTAATAACTGTAGTAATAAAATTTACAGAGCCTAGAATAGAGGAAATACCTGCTAAATGTAAGGAGAAAATTGCTAAGTCTACTGAAGCTCCTCTATGAGCAATATTAGAGGATAAA	hap0875:Polypedilum_leei2, hap0883:Polypedilum_leei2, hap0383:Polypedilum_leei2, hap0885:Polypedilum_leei2	4	598	0	0
24	Ablabesmyia_notabilis	100	hap0066	AAATAGGTGTTGATATAAAATAGGATCTCCTCCTCCCGCAGGGTCAAAAAAGGAAGTATTTAAATTTCGATCTGTTAATAATATTGTAATTGCTCCAGCTAATACAGGTAAAGAAAGTAATAAAAGAATTGCTGTAATAACAACAGATCATACAAATAAGGGCATTCGGTCTAAAGTAATACCTGTAGATCGTATATTAATTACAGTAGTAATAAAATTTACTGCACCTAAAATAGAAGAAATTCCTGCAAGATGAAGAGAAAAAATAGCTAAATCAACAGAAGCTCCTGCATGAGCAATTCCTGAGGCTAAA	hap0066:Ablabesmyia_notabilis	1	1	0	0
25	Stenochironomus_tobaduodecimus	100	hap0073	TCTTTCTAATTCTATTGCCCACAGAGGAGCCTCTGTAGATTTAGCTATTTTTTCTCTTCACTTAGCAGGGGTTTCTTCAATTTTAGGGTCAGTAAATTTTATTTCCACAATTATAAATATACGATCAAAAAATCTCAAATTAGACCAAATACCTCTTTTTGTTTGATCAATTTTAATTACTACTATTCTTCTCCTTCTTTCACTTCCAGTTTTAGCAGGAGCAATTACTATACTTTTAACTGATCGAAATTTAAATACTTCATTTTTTGATCCCAGAGGAGGAGGAGATCCAATTCTTTACCAACATTTATTT	hap0073:Stenochironomus_tobaduodecimus	1	4	0	0
26	Nanocladius_sp.	100	hap0070	TTTATCGTCAGGAATTGCCCATGCTGGAGGATCTGTAGATTTAGCAATTTTTTCTTTACACTTAGCAGGAATTTCCTCTATTTTAGGAGCTGTAAACTTTATTACCACAGTTATTAATATGCGTTCAAGAGGAATTACTTTAGATCGAATACCTTTATTTGTATGATCAGTTGTTATTACTGCTATTTTATTGTTATTATCATTGCCAGTCCTAGCAGGGGCTATCACTATATTATTAACAGATCGAAACTTAAACACATCATTCTTTGACCCTGCTGGGGGAGGAGATCCAATCCTATATCAACACTTATTT	hap0070:Nanocladius_sp.	1	4	0	0
27	Paratanytarsus_sp.	100	hap0046	ACTTTCTTCAAATATTGCTCATAGAGGAGCATCTGTAGATTTAGCAATTTTTTCACTTCATTTAGCCGGGATTTCCTCTATTTTAGGATCTGTAAATTTTATTACAACAGCAATTAATATACGATCAAATGGAATTACTTTAGATCGAATACCTTTATTTGTTTGATCAGTAATTATTACAACAGTTCTTTTATTATTATCTTTACCTGTTTTAGCCGGAGCAATTACTATATTATTAACTGATCGAAATTTAAATACTTCATTTTTTGATCCTGCTGGAGGGGGAGACCCTATTCTTTATCAACACTTATTC	hap0046:Paratanytarsus_sp.	1	12	0	0
28	Cladotanytarsus_sp.4	100	hap0881	AAATAAATGTTGATAAAGAATAGGGTCTCCTCCTCCTGCAGGATCAAAAAAAGATGTATTTAAATTTCGATCTGTTAGTAATATAGTAATTGCTCCTGCTAAAACTGGTAATGATAAAAGTAAAAGAATAGTTGTAATAATAACAGATCAAACAAATAAAGGTATTCGATCTAATGTAATTCCATTTGATCGTATATTAATAGCAGTAGTAATAAAATTAACTGACCCTAGAATTGAGGAAATCCCTGCTAAATGTAAAGAAAAAATTGCTAAATCAACTGATGCTCCTCTATGGGCAATATTAGAAGATAAA	hap0881:Cladotanytarsus_sp4_2.	1	11	0	0
29	Tanytarsus_infundibulus	100	hap1046	AAATAAATGTTGATATAAGATAGGATCTCCTCCTCCTGCAGGGTCAAAAAAAGAAGTGTTTAAATTTCGGTCTGTTAATAATATTGTGATTGCTCCTGCTAGTACAGGAAGAGATAATAATAAAAGAATAGTTGTAATAACTACAGATCAAACAAATAAAGGTATTCGATCTAGTGTAATTCCATTTGCTCGTATATTAATAGCTGTGGTAATAAAATTTACTGATCCTAAAATTGATGAGATTCCAGCTAAATGAAGAGAAAAAATTGCTAAGTCTACTGATGCCCCACTGTGAGCAATTCTTGCCGATAAA	hap1046:Tanytarsus_infundibulus_2	1	1	0	0
30	Cladotanytarsus_spGC34.	100	hap0382	AAATAAATGTTGATAAAGGATAGGGTCTCCCCCTCCTGCGGGGTCAAAGAAAGATGTATTTAAATTTCGATCTGTAAGAAGTATAGTAATAGCTCCGGCTAAAACTGGAAGAGAAAGAAGAAGAAGAATTGTTGTAATAATTACTGATCAAACAAATAATGGTATTCGATCTAATGTAATCCCATTTCTTCGTATATTAATTGCTGTAGTAATAAAATTAACGGATCCTAAAATTGAAGAGATACCTGCTAAATGAAGTGAAAAAATTGCTAAATCAACAGAGGCACCTCTGTGAGCAATATTTGAAGAAAGA	hap0380:Cladotanytarsus_spGC34., hap0388:Cladotanytarsus_spGC34., hap0390:Cladotanytarsus_spGC34., hap0382:Cladotanytarsus_spGC34.	4	292	0	0
31	Ablabesmyia_typeTMSI	100	hap0831	GAATAGATGTTGATATAAAATAGGGTCTCCACCTCCAGCAGGATCAAAAAAAGAAGTATTTAAATTACGATCAGTCAATAGTATAGTAATAGCCCCAGCTAATACTGGTAGAGACAATAATAATAGCACAGCAGTAATTACAACAGATCAAACAAATAAAGGTATTCGATCTAAAGTGATTCCTGTAGACCGCATATTAATAACAGTTGTAATAAAATTTACTGCTCCTAAAATAGAAGAAATTCCTGCTAAGTGTAAAGAAAAAATAGCTAAATCAACTGAAGCACCTGCGTGAGCAATTCCAGAAGCTAAA	hap0820;hap0874;hap1045;hap0831;hap0876;hap0879;hap0886	7	27	4	0
32	Ablabesmyia_2segpalp	100	hap0877	TCTTGCCTCTGGTATTGCTCACGCTGGGGCTTCAGTAGACCTAGCAATTTTTTCTCTTCATTTAGCAGGAATTTCTTCTATTTTAGGAGCAGTAAATTTTATTACAACTGTTATTAATATACGATCAACTGGAATTACTTTAGACCGAATACCTTTATTTGTGTGATCAGTAGTAATTACTGCAATCTTATTATTACTTTCATTACCAGTACTTGCTGGGGCTATTACAATACTATTAACAGACCGAAATTTAAATACCTCATTCTTTGATCCCGCTGGAGGAGGAGACCCTATTTTATATCAACACCTATTT	hap0877;hap0878	2	19	0	0
33	Chironomidae sp. WHW-2015	99	hap0123	TCTTTCCTCAGGAATCGCCCATGCAGGAGCTTCTGTTGACTTAGCTATCTTTTCTCTTCATTTAGCTGGTATTTCTTCAATTTTAGGTGCAGTTAATTTCATTACAACTGTTATTAACATACGGTCAATAGGAATTACTTTAGATCGAATACCTTTATTTGTGTGATCAGTTGTAATTACTGCTATTTTACTACTTCTTTCTCTTCCAGTATTAGCTGGAGCTATTACTATACTTCTTACAGACCGAAATTTAAATACATCCTTTTTTGACCCCGCAGGAGGTGGAGACCCTATTTTATACCAACATTTATTT	hap0176:Chironomidae_sp3., hap0474:Chironomidae_sp3., hap0802:Chironomidae_sp3., hap0141:Chironomidae_sp3., hap0469:Chironomidae_sp3., hap0565:Chironomidae_sp3., hap0458:Chironomidae_sp3., hap0123:Chironomidae_sp3., hap0155:Chironomidae_sp3., hap0519:Chironomidae_sp3., hap1024:Chironomidae_sp3., hap0145:Chironomidae_sp3.	12	0	130	10
34	Polypedilum sp. 'nubifer_lookalike'	99	hap0004	TCTTTCTTCTTCTATTGCTCATAGAGGAGCTTCAGTTGATTTAGCTATTTTTTCTTTACACTTAGCAGGGGTATCGTCTATTTTAGGATCCGTAAATTTTATTACAACAGTAATTAATATACGATCAAATGGAATCACTTTAGACCGAATACCTTTATTTGTGTGATCCATTGTAATTACAACAATATTATTACTTTTATCTTTACCAGTATTAGCTGGAGCAATTACAATATTATTAACAGATCGAAATTTAAATACTTCTTTTTTTGATCCAGCAGGAGGAGGAGATCCTATTTTATACCAACATTTATTT	hap0045:Polypedilum_nubifer_lookalike, hap0026:Polypedilum_nubifer_lookalike, hap0049:Polypedilum_nubifer_lookalike, hap0010:Polypedilum_nubifer_lookalike, hap0043:Polypedilum_nubifer_lookalike, hap0004:Polypedilum_nubifer_lookalike, hap0034:Polypedilum_nubifer_lookalike, hap0021:Polypedilum_nubifer_lookalike, hap0006:Polypedilum_nubifer_lookalike, hap0037:Polypedilum_nubifer_lookalike, hap0015:P…	15	1665	2	7
35	Chironomus flaviplumus	99	hap0459	GAATAAGTGTTGGTAAAGAATAGGATCACCTCCTCCTGCTGGATCGAAAAATGATGTATTTAAATTTCGGTCAGTAAGAAGTATAGTAATAGCCCCTGCTAAAACAGGAAGTGAAAGAAGTAATAAAACAGTTGTAATAACAACAGATCAAACAAATAATGGTATTCGATCTAATGTAATTCCATTTGCTCGTATATTAATAACTGTAGTAATAAAATTTACTGAACCTAAAATTGATGATACCCCGGCTAGATGAAGAGAAAAAATAGCTAAATCAACTGAAGCTCCTCTATGAGCAATAGCAGCTGAAAGA	hap0950:Chironomus_flaviplumus, hap0459:Chironomus_flaviplumus, hap0700:Chironomus_flaviplumus, hap0952:Chironomus_flaviplumus, hap1005:Chironomus_flaviplumus, hap0943:Chironomus_flaviplumus	6	0	2	5
36	Tanytarsus pollexus	99	hap0156	AAATAAATGTTGGTATAAAATTGGATCTCCTCCTCCAGCCGGATCAAAAAATGAGGTATTTAAATTTCGATCTGTTAATAATATAGTAATAGCCCCTGCAAGAACAGGTAATGAGAGAAGTAAAAGAATTGTTGTAATTACAACAGATCAAACAAATAAAGGTATACGATCTAAAGTAATTCCATTTGCTCGTATATTAATAGCAGTAGTAATAAAATTAACTGATCCTAAAATTGATGAAATTCCGGCTAAATGTAAAGAAAAAATTGCTAAATCGACAGATGCTCCTCTATGAGCAATTCTTGCAGAAAGA	hap0151:Tanytarsus_pollexus, hap0220:Tanytarsus_pollexus, hap0156:Tanytarsus_pollexus, hap0169:Tanytarsus_pollexus, hap0542:Tanytarsus_pollexus, hap0232:Tanytarsus_pollexus	6	0	87	0
37	Chironomus striatipennis	99	hap0756	GAATAAGTGTTGATAAAGAATTGGATCTCCTCCTCCAGCTGGGTCAAAAAAAGATGTATTTAAATTTCGATCTGTTAATAATATTGTAATTGCTCCTGCTAAAACTGGAAGAGACAGTAAAAGAAGAACAGTAGTAATGACAACAGATCATACAAATAAAGGTATTCGATCTAAAGTAATTCCATTTGCTCGTATATTAATTACTGTAGTAATAAAATTTACTGAGCCTAGAATTGATGATACTCCTGCTAAATGAAGAGAAAAAATAGCCAGGTCTACCGAAGCCCCTCTGTGTGCAATAGCTGCGGATAA	hap0756:Chironomus_striatipennis	1	0	1	0
38	Polypedilum robusticeps	99	hap0067	AAATAAATGTTGGTAAAGAATAGGATCTCCTCCTCCTGCTGGATCAAAAAATGAAGTATTTAAATTTCGGTCTGTTAAAAGTATTGTAATAGCTCCGGCTAAAACAGGTAATGAAAGTAAAAGTAAAACTGTAGTAATTACAATTGATCAAACAAATAGAGGTATACGATCTAAAGTGATTCCATTAGATCGTATATTAATAACTGTTGTAATAAAATTTACAGACCCTAAAATAGAAGAAACCCCAGCTAAGTGAAGAGAAAAAATTGCTAAATCAACTGAAGCTCCTCTATGAGCAATATTAGCAGATAAA	hap0077:Polypedilum_robusticeps, hap0071:Polypedilum_robusticeps, hap0061:Polypedilum_robusticeps, hap0069:Polypedilum_robusticeps, hap0057:Polypedilum_robusticeps, hap0076:Polypedilum_robusticeps, hap0067:Polypedilum_robusticeps, hap0075:Polypedilum_robusticeps, hap0056:Polypedilum_robusticeps	9	360	0	0
39	Chironomidae sp.	97	hap0158	TCTTTCTTCTGGAATTGCCCATGCGGGGGCTTCCGTTGATTTAGCTATTTTTTCACTTCATTTAGCGGGAATTTCCTCAATTTTAGGAGCAGTAAACTTTATTACAACTGTAATTAATATACGATCAAGTGGAATTACTTTAGATCGAATGCCTTTATTTGTTTGATCTGTTGTAATTACAGCTATTTTATTATTATTATCTTTACCAGTATTGGCCGGAGCTATTACAATACTTTTAACTGATCGAAATTTAAATACATCATTTTTCGACCCTGCTGGAGGAGGAGACCCTATTTTATACCAACATCTTTTT	hap0158:Chironomidae_sp1., hap0830:Chironomidae_sp1.	2	0	15	0

## Sheet: 2. Top 10 BLAST hits to midge
MOTUs with BLAST matches between 87-95%; top 10 hits are to Chironomidae												Number of specimens
number	MOTUs @4%	% similarity	# Chironomidae hits	# total hits	#Chironomidae first 10 matches	Chironomidae hits/total hits (%)	representative haplotype	representative sequence	Haplotypes per MOTU	Number of haplotypes per species	site	Reservoirs Larvae	NeeSoon Larvae	Nee Soon Adult
40	CL274	95	133	147	10	0.904762	hap0906	AAATAAATGTTGATATAGAATTGGATCTCCTCCTCCTGCTGGGTCAAAAAAAGAAGTATTTAAATTTCGATCTGTTAATAATATTGTAATAGCTCCAGCTAATACAGGTAAAGAAAGTAATAATAGAACAGTTGTAATTACAATTGATCAAACAAATAAAGGTATTCGATCTAAAGTAATTCCTTTAGATCGTATATTAATAACAGTAGTAATAAAATTTACGGAACCTAGAATAGAAGAAACTCCTGCTAGATGTAAAGAAAAAATAGCTAAATCAACAGAGGCCCCACTGTGAGCAATGCTCGCAGATAGG	hap0906:CL274	1	NeeSoon	0	0	3
41	CL358	93	265	298	10	0.889262	hap1000	AAATAAATGTTGGTATAAAATAGGATCTCCCCCTCCTGCAGGATCAAAAAATGAAGTATTTAAATTTCGATCTGTCAATAATATAGTAATAGCTCCAGCTAATACAGGTAGTGATAATAGTAAAAGAATAGTAGTAATTAAAATTGATCAAACAAATAAAGGTATTCGGTCTAAAGTAATTCCATTTGATCGTATATTAATAATTGTTGTAATAAAATTTACTGATCCTAAAATAGAGGATACCCCTGCTAAATGTAAAGAAAAAATAGCTAAATCAACAGAAGCTCCTCTATGAGCAATTCTAGCAGATAAG	hap1000:CL358	1	NeeSoon	0	0	2
42	CL161	92	162	164	10	0.987805	hap0103	TCTTTCAGCTAGTATTGCTCATAGAGGTGCTTCTGTTGACTTAGCTATTTTTTCCCTTCATTTAGCAGGAGTATCTTCTATTTTAGGTTCTGTAAATTTTATTACAACAGTTATTAATATACGATCAAAAGGAATCACTTTAGATCGAATACCTTTATTTGTTTGATCAATTGTTATTACAACAGTATTACTTCTTCTTTCTCTCCCCGTTTTAGCTGGAGCTATTACTATACTTTTAACTGATCGAAATTTAAATACCTCCTTCTTTGATCCTGCAGGTGGAGGAGACCCTATTCTTTACCAACACTTATTT	hap0329:CL161, hap0103:CL161	2	NeeSoon	0	3	0
43	CL211	92	92	118	10	0.779661	hap0129	AAATAAGTGTTGGTAAAGAATAGGGTCTCCTCCTCCTGCGGGGTCAAAAAAAGATGTATTTAAATTTCGATCTGTAAGAAGTATAGTAATAGCCCCAGCAAGAACAGGTAAAGAGAGTAATAATAGTACAGTAGTAATTACAATTGATCAAACAAATAGAGGTATTCGGTCTAAAGTAATTCCATTTGTTCGTATATTAATTACTGTTGTAATAAAATTTACAGAACCTAAAATTGAGGATACACCTGCTAAATGAAGAGAAAAAATAGCTAAATCAACAGAAGCTCCTCTGTGAGCAATATTAGAAGATAAT	hap0847:CL211, hap0841:CL211, hap0132:CL211, hap0129:CL211, hap0843:CL211, hap0862:CL211	6	NeeSoon	0	23	0
44	CL126	92	53	192	10	0.276042	hap0216	TTTATCATCAGGAATTGCTCATGCTGGAGGATCAGTAGATTTAGCAATTTTTTCTTTACATTTAGCTGGTATTTCCTCTATTTTAGGAGCAGTAAACTTCATTACTACAGTTATTAATATACGATCAAGAGGAATTACTTTAGATCGAATACCTTTATTTGTATGATCAGTTGTTATTACTGCTATTTTATTATTATTATCATTACCAGTATTAGCTGGAGCTATCACTATATTACTAACGGATCGAAACTTAAATACATCTTTCTTCGATCCTGCAGGAGGTGGAGATCCAATTTTATATCAACATTTATTT	hap0543:CL126, hap0216:CL126	2	NeeSoon	0	4	0
45	CL195	92	45	183	10	0.245902	hap0263	TTTAGCTTCTGGAATTGCACACGCTGGTGCATCAGTAGATTTAGCTATTTTTTCTCTTCACTTAGCTGGGATTTCATCAATTTTAGGAGCTGTAAATTTTATTACGACTGTAATTAATATACGATCTACAGGAATTACTTTAGATCGAATACCTTTATTTGTGTGATCTGTTGTAATTACTGCTATTTTATTATTATTATCTCTTCCAGTATTAGCTGGGGCTATTACAATATTATTAACTGATCGAAACTTAAATACATCTTTTTTTGATCCTGCTGGAGGAGGAGATCCTATTTTATATCAACATTTATTT	hap0082:CL195, hap0428:CL195, hap0663:CL195, hap0456:CL195, hap0358:CL195, hap0354:CL195, hap0263:CL195, hap0325:CL195	8	NeeSoon	0	32	0
46	CL134	92	126	161	10	0.782609	hap0372	TCTTTCTTCTAATATTGCTCATGCTGGAGCTTCAGTAGATTTAGCAATTTTTTCTTTACATTTAGCAGGAATTTCTTCTATTTTAGGAGCAGTAAATTTTATTACTACAGTAATTAATATACGATCAGAAGGAATTTCTTTAGATCGAATACCATTATTTGTGTGATCAGTAGTAATTACTGCAGTTTTATTACTTCTCTCTTTACCAGTTCTAGCTGGAGCTATTACTATACTTCTTACTGATCGAAATTTAAATACTAGTTTCTTTGATCCTGCAGGAGGAGGAGACCCAATTCTTTATCAACATTTATTT	hap0719:CL134, hap1012:CL134, hap0372:CL134, hap0549:CL134, hap0697:CL134, hap0376:CL134, hap0505:CL134	7	NeeSoon	0	8	0
47	CL092	92	135	159	10	0.849057	hap0515	AAATAAGTGTTGGTAAAGAATAGGGTCTCCTCCTCCTGCAGGATCAAAAAAAGATGTATTTAAATTTCGATCTGTAAGAAGTATTGTAATAGCTCCAGCAAGAACAGGTAAAGAAAGTAATAATAATACAGTAGTAATTACAATTGATCAAACAAATAAAGGTATTCGGTCTAAGGTAATCCCATTTGTTCGTATATTAATTACTGTTGTAATAAAATTTACAGAACCTAAAATTGAGGACACTCCTGCTAAATGAAGAGAAAAAATAGCTAAATCGACAGAAGCTCCTCTATGGGCAATATTAGAAGATAGG	hap0857:CL092, hap0589:CL092, hap0848:CL092, hap0837:CL092, hap0410:CL092, hap0853:CL092, hap0515:CL092, hap0411:CL092	8	NeeSoon	0	80	0
48	CL234	92	111	141	10	0.787234	hap0240	GAATAAGTGTTGGTAAAGAATTGGATCTCCCCCTCCAGCTGGGTCAAAAAATGAAGTATTTAAATTTCGATCTGTTAATAATATTGTAATTGCTCCAGCTAAAACTGGTAAAGATAAAAGTAAGAGAACAGTAGTAATTACAATAGATCAGACAAATAAGGGTATTCGATCTAAGGTAATTCCATTAGAACGTATATTAATTACAGTAGTAATAAAATTTACAGATCCTAAAATTGAAGATACCCCTGCTAAATGTAAAGAAAAAATTGCTAAATCAACAGAAGCCCCTCTATGGGCAATTCTTGCAGAAAG	hap0945:CL234, hap0679:CL234, hap0240:CL234, hap0610:CL234	4	NeeSoon	0	9	2
49	CL316	92	46	128	10	0.359375	hap0185	AAATAAGTGTTGATATAAAATTGGGTCACCTCCTCCAGCGGGATCAAAGAAAGATGTATTTAAATTTCGATCAGTTAATAATATGGTAATAGCTCCTGCTAATACTGGTAAAGATAATAATAATAAAACAGTTGTAATAACAATTGATCAAACAAAAAGAGGTATTCGATCTAAAGTAATTCCGTTTGATCGTATATTAATTACAGTTGTAATAAAATTTACTGATCCTAGAATGGAAGATACCCCAGCTAAATGAAGAGAGAAAATTGCTAAATCAACTGAAGCTCCTCTATGTGCAATATTTGAGGATAAA	hap0185:CL316	1	NeeSoon	0	21	3
50	CL222	92	52	145	10	0.358621	hap0633	TCTTTCTGCGGGAATTGCTCATGCTGGAGGATCTGTAGATTTAGCTATTTTTTCCCTTCATCTAGCAGGTATCTCTTCTATTTTAGGAGCAGTAAATTTTATTACCACAGTTATTAATATACGATCTAATGGGATTACTCTTGATCGAATACCTTTATTTGTGTGATCTGTAGTTATTACTGCTATTTTATTACTTTTATCTTTACCTGTTTTAGCTGGAGCTATTACAATACTTTTAACAGATCGAAACTTAAATACTTCTTTTTTTGACCCAGCTGGAGGGGGAGACCCTATTTTATATCAACATTTATTT	hap0759:CL222, hap0633:CL222	2	NeeSoon	0	2	0
51	CL259	92	109	194	10	0.561856	hap0217	AAATAAATGTTGATATAAAATAGGATCTCCTCCTCCAGCAGGATCAAAAAATGAAGTATTTAAATTTCGATCTGTTAATAATATAGTAATAGCTCCTGCTAATACAGGTAAAGATAGTAATAGAAGAATTGTTGTAATGACAATAGATCAAACAAATAAAGGTATTCGATCTAAAGTAATTCCATTTGATCGTATATTAATTACAGTAGTAATAAAATTTACTGAGCCTAAAATAGAAGAAACTCCTGCTAAATGAAGAGAAAAAATAGCTAAATCAACGGAAGCTCCTCTATGAGCAATTCTTGAAGATAGG	hap0217:CL259	1	NeeSoon	0	6	0
52	CL023	92	86	129	10	0.666667	hap0814	ATTATCTGCAAGTATTGCCCATAGAGGAGCCTCAGTTGATTTAGCTATTTTTTCTTTACATTTAGCAGGAATTTCATCTATTTTAGGTTCAGTAAATTTTATTACAACTATTATTAATATACGATCTAATGGAATTACTTTAGACCGAATACCTTTATTTGTTTGATCAATTTTAATTACTACTATTCTTTTATTACTTTCTTTACCTGTTTTAGCCGGAGCTATTACTATACTTTTAACAGATCGAAATTTAAATACTTCTTTTTTTGATCCTGCCGGAGGAGGAGACCCAATTCTTTATCAACACTTATTT	hap0814:CL023	1	NeeSoon	0	1	0
53	CL252	92	87	102	10	0.852941	hap0845	ACTTTCTGCTAACATTGCTCATAGAGGGGCCTCAGTAGATTTAGCTATTTTTTCTTTACATTTAGCAGGTGTTTCTTCAATTTTAGGATCAGTAAATTTTATTACTACAGTTATTAATATACGAGCCAATGGTATTACACTAGATCGAATACCTTTATTTGTTTGATCAATTGTAATTACAACAGTACTTCTTCTTTTATCTCTTCCAGTTTTAGCAGGTGCTATTACTATATTACTAACTGATCGAAATTTAAATACTTCTTTTTTTGATCCCGCAGGAGGAGGAGACCCTATTTTATACCAACATTTATTT	hap0845:CL252	1	NeeSoon	0	1	0
54	CL080	92	124	126	10	0.984127	hap0901	AAATAAGTGTTGATAAAGAATAGGATCACCTCCTCCGGCAGGGTCAAAGAAAGATGTATTTAAATTTCGATCAGTTAAAAGTATAGTAATAGCTCCGGCTAAAACTGGTAAAGATAGAAGTAGTAAAATTGTAGTAATAACAATAGATCAAACAAATAAAGGTATTCGGTCTAGTGTAATTCCTTTTGATCGTATATTAATTACAGTTGTAATAAAATTTACAGAACCTAAAATTGAAGAGACTCCTGCTAAATGGAGAGAAAAAATAGCTAAATCAACAGAAGCTCCTCTATGGGCAATACTAGCAGAAAGT	hap0901:CL080, hap0915:CL080	2	NeeSoon	0	0	4
55	CL032	92	155	168	10	0.922619	hap0919	ACTTTCTGCTAGTATTGCTCATAGTGGTGCTTCTGTCGATTTAGCTATTTTCTCTCTTCATTTAGCAGGAGTATCTTCAATTTTAGGATCTGTAAATTTTATTACAACAGTAATTAATATACGATCAAAAGGAATTACTTTAGATCGAATACCTTTATTTGTTTGATCAATTGTTATTACTACAGTTCTTTTACTTTTATCATTACCTGTATTAGCTGGTGCTATTACAATACTTTTAACAGATCGAAATTTAAATACTTCATTTTTTGACCCTGCTGGAGGAGGAGATCCAATTCTTTACCAACACTTATTT	hap0569:CL032, hap0935:CL032, hap0919:CL032, hap0969:CL032, hap1076:CL032, hap0357:CL032, hap0694:CL032	7	NeeSoon	0	3	159
56	CL037	92	60	153	10	0.392157	hap0940	AAATAAGTGTTGATAAAGAATTGGGTCTCCCCCTCCAGCTGGATCAAAAAATGAAGTATTTAAATTTCGATCTGTTAATAATATAGTAATAGCTCCAGCTAAAACAGGTAAAGATAAAAGAAGAAGAACAGTAGTAATAACAATAGATCAGACAAATAAAGGTATACGATCTAATGTAATTCCTTTTGATCGTATATTAATAACTGTAGTAATAAAATTTACTGACCCTAAAATAGAAGAAATTCCGGCTAAATGTAAAGAAAAAATAGCTAAATCTACAGAAGCTCCTCTATGTGCAATTCTAGCAGAAAGA	hap0940:CL037, hap0970:CL037	2	NeeSoon	0	0	3
57	CL353	92	88	126	10	0.698413	hap0985	AAATAAATGTTGGTAAAGAATAGGGTCTCCACCTCCTGCGGGATCAAAGAAAGAAGTATTAAGATTTCGATCAGTTAATAATATTGTAATAGCTCCTGCTAGGACTGGTAAAGATAAAAGAAGTAAAACAGTTGTAATTACAATTGATCAAACAAATAAAGGTATACGATCTAAAGTAATTCCTTTTGATCGTATATTAATAACAGTTGTAATAAAATTTACAGATCCTAAAATAGAAGAAACCCCTGCTAAATGAAGAGAAAAAATAGCTAAATCAACTGATGCCCCTCTATGGGCAATACTAGCCGAAAGA	hap0985:CL353	1	NeeSoon	0	0	1
58	CL197	92	86	132	10	0.651515	hap0989	TTTATCTTCAAATATTGCTCATAGAGGGGCTTCTGTTGATTTAGCAATTTTTTCTTTACATTTAGCTGGTATTTCTTCTATTTTAGGTTCAGTAAATTTTATTACTACAGCTATTAATATACGATCAAATGGGATTTCTTTAGATCGAATACCCTTATTTGTTTGATCAGTTGTAATTACAACTATTCTTTTATTGCTTTCTTTACCAGTTTTAGCCGGAGCTATTACTATATTATTAACAGATCGAAATTTAAATACTTCATTTTTTGACCCTGCAGGAGGGGGAGACCCTATTCTTTATCAACACTTATTT	hap0989:CL197, hap1002:CL197, hap1065:CL197	3	NeeSoon	0	0	3
59	CL093	92	131	205	10	0.639024	hap1023	AAATAAATGTTGGTATAAAATAGGATCTCCTCCTCCAGCAGGATCGAAGAATGAAGTGTTTAAATTTCGATCTGTTAGTAATATAGTAATAGCTCCTGCTAATACTGGTAAAGATAAAAGTAATAAAACTGCTGTAATTACAACTGATCAGACAAATAGGGGTATTCGATCTAGAGTAATTCCACTTGAACGTATATTAATTACAGTAGTAATAAAATTTACAGCTCCTAAAATAGAAGAAATTCCTGCAAGATGTAAAGAAAAAATAGCTAAATCTACAGAAGCACCTGCGTGGGCAATTCCTGAAGATAAG	hap1023:CL093	1	NeeSoon	0	0	3
60	CL176	91	104	184	10	0.565217	hap0087	TATCTAGTGGAATTGCACATGCTGGAGGATCTGTTGATTTAGCTATTTTTTCATTACATTTAGCAGGAATTTCTTCTATTTTAGGGGCTGTAAATTTTATTACTACTGTAATTAATATGCGATCTAACGGTATTACATTAGACCGAATACCCCTATTTGTCTGATCAGTAGTTATTACAGCTATTTTATTACTTTTATCTCTTCCTGTTTTAGCTGGAGCTATTACTATATTATTAACAGATCGAAATTTAAACACTTCTTTTTTTGACCCAGCAGGTGGGGGAGATCCTATTTTATATCAGCACTTATTT	hap0800:CL176, hap0279:CL176, hap0483:CL176, hap0087:CL176, hap0294:CL176, hap0255:CL176, hap0768:CL176, hap0426:CL176, hap0553:CL176, hap0551:CL176	10	NeeSoon	0	20	0
61	CL436	91	120	126	10	0.952381	hap0109	TTTATCTGCCAGAATTGCTCATAGAGGGGCTTCAGTAGATTTAGCAATTTTTTCTCTTCATTTAGCCGGAATTTCTTCTATTTTAGGATCAGTAAATTTTATTACAACTGCTATCAATATACGATCTAATGGAATTACTTTAGATCGAATACCTCTTTTTGTTTGATCAGTTGTAATTACTACAATTCTTTTATTATTATCTCTTCCTGTTTTAGCAGGAGCTATTACAATATTATTAACAGATCGAAATTTAAATACCTCTTTTTTTGATCCCGCAGGAGGGGGAGACCCTATTTTATATCAACATTTATTT	hap0207:CL436, hap0109:CL436, hap0224:CL436, hap0326:CL436	4	NeeSoon	0	20	0
62	CL122	91	51	117	10	0.435897	hap0134	CCTCTCTTCAGGAATTGCTCATACAGGAGCATCTGTTGATTTAGCTATTTTTTCATTACATTTAGCAGGAATTTCTTCTATTTTAGGAGCTGTTAATTTTATTACTACTGTTATTAATATACGCTCCAAAGGAATTACATTAGACCGAATACCATTATTTGTTTGATCAGTAGTTATTACAGCAATTTTATTATTATTATCTTTACCTGTTTTAGCTGGAGCTATTACTATACTTTTAACAGATCGAAATTTAAATACTTCTTTTTTTGACCCAGCGGGAGGAGGTGATCCTATTCTTTACCAGCACTTATTT	hap0134:CL122	1	NeeSoon	0	29	0
63	CL196	91	134	160	10	0.8375	hap0143	AAATAAGTGTTGATAAAGAATGGGGTCTCCCCCTCCAGCCGGGTCAAAGAATGAAGTATTTAAATTTCGGTCAGTTAAAAGTATAGTAATTGCTCCTGCTAATACAGGTAAGGAAAGTAGTAAAAGTACGGTAGTAATAACGACAGATCATACAAAAAGAGGTATTCGATCTAAAGTAATTCCATTTGCCCGTATATTAATAGCTGTAGTAATAAAATTTACTGATCCTAAAATTGAAGAGACCCCAGCGAGATGAAGGGAAAAAATAGCTAAGTCTACTGATGCCCCTCTATGGGCAATACTTGCAGATAAT	hap0244:CL196, hap0766:CL196, hap0566:CL196, hap0769:CL196, hap0739:CL196, hap0677:CL196, hap0740:CL196, hap0146:CL196, hap0290:CL196, hap0291:CL196, hap0596:CL196, hap0097:CL196, hap0475:CL196, hap0181:CL196, hap0479:CL196, hap0626:CL196, hap0764:CL196, hap0665:CL196, hap0438:CL196, hap0180:CL196, hap0143:CL196, hap0744:CL196, hap0330:CL196, hap0583:CL196, hap0473:CL196, hap0805:CL196, hap0761:C…	82	NeeSoon	0	207	0
64	CL042	91	166	168	10	0.988095	hap0166	CTATCATCTAACATTGCCCATAGAGGAGCCTCTGTTGATTTAGCTATTTTTTCTCTACATTTAGCGGGTATTTCTTCTATTCTTGGATCAGTAAATTTTATTACCACAGCTATTAACATACGTTCAAGAGGAATTACATTAGACCGTATACCTTTATTTGTTTGATCTGTTATTATTACTACAATTCTTCTTCTTCTCTCTCTTCCTGTTTTAGCAGGAGCTATTACCATACTTTTAACAGATCGAAATTTAAATACTTCTTTTTTTGACCCAGCGGGAGGAGGAGACCCCATTCTTTATCAACATTTATTT	hap0323:CL042, hap0288:CL042, hap0120:CL042, hap0166:CL042, hap0393:CL042, hap0275:CL042	6	NeeSoon	0	16	3
65	CL061	91	104	168	10	0.619048	hap0196	ACTCTCTTCTAATATTGCACATGCAGGAGCTTCTGTTGATTTAGCAATTTTTTCTTTACATTTAGCAGGAATTTCTTCAATTTTAGGAGCAGTAAATTTTATTACTACAGTAATTAACATACGATCAGAGGGTATTTCACTAGACCGAATACCTTTATTTGTCTGATCCGTAGTAATTACTGCAGTATTATTACTTTTATCTTTACCAGTTTTAGCTGGAGCTATTACAATACTTTTAACAGATCGAAATTTAAATACAAGATTTTTTGATCCGGCAGGAGGAGGAGACCCTATTCTTTACCAGCACTTATTT	hap0537:CL061, hap0196:CL061	2	NeeSoon	0	2	0
66	CL199	91	86	120	10	0.716667	hap0215	TCTTTCTTCGAATATTGCTCATGCCGGGGCATCAGTAGATCTTGCTATTTTTTCTCTTCATTTGGCAGGTATTTCTTCTATTTTAGGAGCTGTAAATTTTATTACTACAGTAATTAATATACGATCAGAAGGAATTTCTTTAGACCGAATACCTTTATTTGTTTGATCAGTAGTAATTACTGCAGTTCTTTTGCTTCTTTCTTTACCTGTATTAGCTGGGGCTATTACAATACTTTTAACAGATCGAAATTTAAATACTAGTTTCTTTGACCCTGCTGGAGGAGGAGATCCTATTTTATATCAACATTTATTT	hap0215:CL199, hap0701:CL199, hap0541:CL199, hap0509:CL199, hap0819:CL199	5	NeeSoon	0	41	0
67	CL336	91	70	125	10	0.56	hap0269	TTTATCCTCAGGAATTGCTCATGCAGGAGGATCTGTAGACTTAGCTATTTTTTCTTTACATCTAGCTGGGATTTCTTCTATTTTAGGGGCTGTAAATTTTATTACAACTGTAATTAATATACGGTCTAACGGAATTACTTTGGATCGAATACCTTTATTTGTATGATCAGTTGTAATTACAGCTATTTTACTTCTTTTATCTCTCCCTGTTTTAGCTGGAGCTATTACGATACTTTTAACAGATCGAAATTTAAATACATCATTTTTTGATCCAGCTGGAGGGGGAGATCCAATTTTATACCAACATTTATTT	hap0269:CL336	1	NeeSoon	0	9	0
68	CL219	91	73	139	10	0.52518	hap0201	AAATAAATGTTGATAAAGAATAGGATCTCCTCCTCCAGCAGGATCAAAAAACGCTGTATTTAAATTTCGGTCTGTTAATAATATAGTAATAGCTCCTGCTAAAACTGGAAGAGATAAAAGCAGTAAAATTGCTGTAATTACTACTGATCAAACAAATAAAGGCATTCGATCTAAAGTAATTCCATTTGATCGCATATTAATTACAGTGGTAATAAAATTTACCGCTCCTAAAATTGAAGAAATTCCTGCTAAATGAAGAGAAAAAATTGCTAAATCAACAGATCCCCCTGCATGAGCAATTCCAGAAGATAGC	hap0247:CL219, hap0201:CL219, hap0324:CL219, hap0753:CL219	4	NeeSoon	0	18	0
69	CL067	91	20	105	10	0.190476	hap0327	CTTTCTTCAAATATTGCTCATGCTGGAGCTTCTGTAGACTTAGCTATTTTTTCTCTACATTTAGCAGGAATCTCATCAATTTTAGGGGCTGTAAATTTTATTACTACTGTTATTAATATACGATCAGAAGGAATTTCTTTAGATCGAATACCTTTATTTGTTTGATCAGTTGTAATTACAGCAATTCTTTTACTTCTATCTTTACCTGTTTTAGCAGGAGCTATTACAATACTTCTTACAGATCGAAATTTAAATACTAGATTTTTTGATCCAGCAGGAGGAGGAGATCCTATTCTTTATCAACATTTATTT	hap0327:CL067, hap0293:CL067	2	NeeSoon	0	5	0
70	CL286	91	38	206	10	0.184466	hap0374	AAATAAATGTTGGTATAAAATAGGATCTCCACCTCCGGCTGGATCAAAAAAAGAAGTATTTAAATTTCGGTCTGTTAATAATATTGTAATAGCTCCCGCTAAAACTGGTAAAGATAATAAAAGTAAAATAGTAGTAATTACTACTGATCACACAAATAATGGTATACGATCTAAAGTAATTCCATTTGCTCGTATATTAATGGCTGTTGTAATAAAATTTACTGAACCTAAAATAGAAGAAATTCCGGCTAAATGCAAAGAAAAAATTGCTAAATCTACAGAACCCCCTCTATGAGCAATATTAGAGGATAAT	hap0374:CL286	1	NeeSoon	0	1	0
71	CL073	91	14	129	10	0.108527	hap0377	TCTGGCTTCTGGTATTGCCCATGTTGGTCCTTCTGTTGATTTAGCTATTTTTTCTTTACATTTAGCAGGAATTTCCTCAATTTTGGGAGCTGTAAATTTTATTACTACAGTTATTAATATGCGTTCTAGAGGAATTACTTTAGATCGAATGCCTTTATTTGTTTGATCAGTAGTTATTACTGCAATTTTATTATTATTATCTTTACCAGTATTAGCAGGAGCTATTACAATATTATTAACAGATCGAAATTTAAATACTTCTTTCTTTGATCCTGCTGGAGGGGGAGATCCTATTTTATACCAACATTTATTT	hap0864:CL073, hap0842:CL073, hap0675:CL073, hap0377:CL073, hap0570:CL073	5	NeeSoon	0	5	0
72	CL158	91	213	213	10	1	hap0421	CCTTTCTTCTGCTATTGCTCACAGAGGGGCTTCAGTAGATTTAGCTATTTTTTCTCTTCATTTAGCAGGAGTTTCTTCTATTTTAGGTTCAGTAAATTTTATTACTACTGTAATTAATATACGAGCAAATGGAATCACACTAGACCGAATGCCTTTATTTGTATGATCAGTAGTAATTACAACAGTTCTTTTACTTTTATCATTGCCAGTTTTAGCTGGAGCAATTACTATACTTTTAACAGATCGAAATTTAAATACATCATTCTTTGATCCAGCTGGAGGAGGTGACCCTATTCTTTATCAACATTTATTT	hap0916:CL158, hap1042:CL158, hap0421:CL158	3	NeeSoon	0	1	2
73	CL048	91	80	154	10	0.519481	hap0431	AAATAAATGTTGATAAAGGATGGGATCTCCTCCACCGGCAGGATCAAAAAAAGATGTATTTAAATTTCGATCTGTTAAAAGTATTGTAATAGCTCCAGCTAAAACAGGAAGAGATAATAACAATAAAATTGCTGTAATAACAACAGATCATACAAATAAAGGTATTCGATCTAAAGTAATTCCTATTGAACGTATATTAATTACAGTCGTAATAAAATTTACAGCTCCTAAAATAGATGAAATACCAGCTAAATGAAGAGAAAAAATAGCAAGATCTACTGAAGGTCCTGCATGTGCAATACCTGAAGCTAAA	hap0431:CL048, hap0316:CL048	2	NeeSoon	0	3	4
74	CL094	91	119	147	10	0.809524	hap0462	AAATAAATGTTGGTATAAAATAGGGTCTCCTCCTCCTGCAGGGTCAAAAAATGAAGTGTTTAAATTTCGATCTGTTAAAAGTATAGTAATAGCACCGGCCAGTACAGGTAAAGATAAAAGAAGAAGAATAGTTGTAATAATTACAGATCAAACAAATAAAGGCATTCGATCTAAAGTAATTCCTCTTGAACGTATATTAATTGCTGTAGTAATAAAATTTACAGACCCTAAAATTGAAGAAATTCCCGCTAAATGTAAAGAAAAAATTGCTAAATCAACTGAAGCCCCTCTATGAGCAATACTTGCTGATAAA	hap0813:CL094, hap0809:CL094, hap0462:CL094	3	NeeSoon	0	5	0
75	CL330	91	129	140	10	0.921429	hap0487	ACTATCTGCAGCAATTGCCCATAGAGGAGCTTCGGTTGATTTAGCAATTTTCTCTTTACATTTAGCAGGAGTATCATCAATTTTAGGTTCTGTAAATTTTATTACTACTGTAATTAATATACGAGCAAATGGAATTACATTAGATCGAATACCTTTATTTGTTTGATCAGTTGTTATTACAACAGTTTTACTTCTTTTATCATTACCAGTATTAGCAGGAGCTATTACAATATTATTAACTGATCGAAATTTAAATACTTCATTCTTTGACCCAGCAGGAGGAGGAGACCCTATTCTTTACCAACACTTATTT	hap0487:CL330	1	NeeSoon	0	1	0
76	CL095	91	139	184	10	0.755435	hap0526	ATTATCTGCAAGTATTGCTCATAGAGGTGCTTCAGTTGATTTAGCAATTTTTTCTCTACATTTAGCCGGAATTTCTTCTATTTTAGGTTCTGTAAATTTTATTACAACAATTATTAATATACGATCTAATGGAATTACATTAGATCGAATACCTTTATTTGTATGATCTATTTTAATTACTACTATTCTTTTATTATTATCATTACCTGTTTTAGCTGGTGCTATTACTATACTTTTAACGGATCGAAATTTAAATACATCTTTTTTTGATCCTGCAGGGGGAGGAGACCCAATTCTTTATCAACATTTATTT	hap0526:CL095, hap0823:CL095	2	NeeSoon	0	4	0
77	CL243	91	32	159	10	0.201258	hap0577	CTTATCTTCAGGAATTGCCCATACAGGGGGTTCAGTAGATTTAGCTATTTTTTCATTACATTTAGCAGGTATTTCTTCTATTTTAGGAGCTGTAAATTTTATTACAACTGTAATTAATATACGATCAAATGGAATTACTTTAGATCGAATACCATTATTTGTATGATCAGTTGTAATTACAGCTATTCTGCTATTACTTTCATTACCTGTCTTAGCTGGAGCAATTACTATACTTTTAACAGATCGAAATCTAAATACATCTTTCTTTGACCCCGCCGGAGGAGGGGATCCTATTTTATACCAACATTTATTT	hap0577:CL243	1	NeeSoon	0	1	0
78	CL113	91	99	139	10	0.71223	hap0579	TTATCATCTAATATCTCCCATAGAGGAGCTTCAGTAGACTTAGCAATTTTTTCTCTTCATCTAGCTGGTATTTCATCAATTTTAGGATCTGTAAATTTTATTACAACTGTTATTAATATACGTTCCAAAGGTATTACTCTAGAACGTATACCTCTTTTTGTTTGATCAATTGTAATTACAACTATTCTTCTTTTATTATCTTTACCTGTTTTAGCCGGTGCTATTACTATACTTTTAACAGATCGAAATTTAAATACTTCTTTTTTTGATCCTGCTGGAGGAGGAGACCCTATTCTTTATCAACATTTATTT	hap0946:CL113, hap0579:CL113	2	NeeSoon	0	3	2
79	CL446	91	137	152	10	0.901316	hap0584	CCTATCAGCGAGTATTGCTCATAGAGGTGCTTCTGTTGATTTAGCTATTTTTTCTCTTCATTTAGCAGGGGTTTCTTCTATTTTAGGATCTGTAAATTTTATTACAACTGTAGTTAATATACGATCTAATGGAATTACTTTAGATCGAATACCTTTATTTGTATGATCTATTGTTATTACAACAGTTCTTCTTCTTCTTTCTCTTCCAGTTTTAGCAGGAGCTATTACTATACTTTTAACAGATCGAAATTTAAATACTTCATTCTTCGACCCTGCGGGAGGAGGAGATCCTATTTTATATCAACACTTATTT	hap1013:CL446, hap0100:CL446, hap0934:CL446, hap0584:CL446, hap0930:CL446, hap0423:CL446, hap0899:CL446, hap0965:CL446, hap0929:CL446, hap0890:CL446, hap1026:CL446, hap0895:CL446, hap0928:CL446, hap0463:CL446, hap0893:CL446	15	NeeSoon	0	7	46
80	CL154	91	118	157	10	0.751592	hap0641	AAATAAATGTTGATATAAAATAGGATCACCTCCTCCTGCTGGGTCAAAAAAAGATGTATTTAAATTTCGATCAGTTAAAAGTATAGTAATAGCTCCAGCTAAAACCGGTAAAGAGAGAAGAAGAAGAACAGTAGTAATAACAATAGATCATACAAATAAAGGTATTCGATCTAAAGTAATTCCATTTGCTCGTATATTAATAACTGTTGTAATAAAATTTACAGAACCAAGAATAGAAGAAACACCAGCTAAATGAAGAGAAAAAATTGCTAAGTCTACAGAAGCCCCACTATGTGCAATTCTAGCAGAAAG	hap0641:CL154	1	NeeSoon	0	1	0
81	CL167	91	78	123	10	0.634146	hap0214	TTTATCAGCAAGTATTGCTCACAGAGGAGCTTCTGTTGATTTAGCAATTTTTTCTCTTCATTTAGCAGGGGTTTCTTCAATTTTAGGATCTGTAAATTTTATTACAACAGTAATTAATATACGATCTAATGGAATTACATTAGACCGAATACCTCTATTTGTATGATCAATTGTTATTACTACTGTTTTATTATTACTTTCTTTACCTGTTCTTGCAGGAGCTATTACTATATTATTAACAGATCGAAATTTAAATACATCATTCTTTGACCCAGCAGGAGGGGGAGACCCAATTTTATACCAACATTTATTT	hap0234:CL167, hap0214:CL167	2	NeeSoon	0	43	0
82	CL292	91	78	125	10	0.624	hap0833	AAATAAATGTTGATATAAAATGGGGTCACCTCCCCCTGCTGGATCAAAAAAAGAAGTATTTAAATTTCGGTCTGTTAAAAGTATAGTAATAGCTCCTGCTAATACAGGTAAAGATAGTAGTAATAAAACTGTAGTAATAACAATAGATCAAACAAATAAAGGTATTCGATCTAAAGTAATTCCATTAGAGCGTATATTAATTACAGTTGTAATAAAATTAACAGATCCTAAAATTGAGGAGACTCCTGCTAAGTGTAAAGAAAAAATAGCTAAATCAACAGAGGCTCCTCTATGAGCAATACTAGCAGATAAG	hap0833:CL292	1	NeeSoon	0	1	0
83	CL017	91	87	161	10	0.540373	hap0852	CTTTCTTCAGGAATTGCTCATGCTGGAGCATCAGTTGATTTAGCAATTTTTTCTCTTCATTTAGCAGGAGTATCTTCAATTTTAGGAGCTGTAAATTTTATTACTACTGTAATTAATATACGATCTAACGGAATTACCTTAGATCGAATACCTTTATTTGTGTGATCAGTTGTAATTACAGCCATCCTTCTTCTTCTTTCTCTTCCTGTTTTAGCTGGAGCTATTACTATACTTCTCACTGATCGAAATTTAAATACTTCTTTCTTTGACCCAGCTGGTGGGGGAGACCCTATTTTATACCAACATTTATTC	hap0852:CL017	1	NeeSoon	0	1	0
84	CL086	91	110	137	10	0.80292	hap0859	TCTTTCTGCTAGTATTGCTCACAGAGGAGCTTCAGTTGATTTAGCAATTTTCTCTTTACATTTAGCAGGAGTTTCATCCATTTTAGGATCAGTAAATTTTATTACAACAGTAATTAATATACGATCAAAAGGTATTACTTTAGACCGAATACCTTTATTTGTTTGATCAATTGTAATTACTACTGTTTTACTTTTACTTTCATTACCGGTTTTAGCAGGAGCTATCACAATATTATTAACTGATCGAAATTTAAATACTTCTTTTTTTGATCCAGCCGGAGGAGGAGATCCTATTCTTTACCAACACCTATTT	hap0859:CL086, hap0865:CL086	2	NeeSoon	0	2	0
85	CL341	91	129	136	10	0.948529	hap0958	CCTATCTGCTAGTATTGCCCACAGAGGAGCTTCTGTTGATTTAGCCATTTTTTCTCTACATTTAGCAGGAGTTTCTTCAATTTTAGGATCCGTAAATTTTATTACAACTGTTATTAATATACGATCTAAAGGTATTACATTAGATCGTATACCATTATTTGTTTGATCTATTGTAATTACAACGGTATTACTACTTCTTTCTCTTCCTGTTTTAGCTGGTGCAATTACTATACTTTTAACAGATCGAAATCTTAATACATCTTTTTTTGATCCAGCAGGAGGGGGAGACCCTATTCTTTATCAACATTTATTT	hap0958:CL341	1	NeeSoon	0	0	1
86	CL041	91	291	301	10	0.966777	hap0979	TCTTTCAGCCGCTATTGCCCACAGAGGGGCTTCCGTTGATTTAGCTATTTTTTCTCTTCATCTAGCAGGGGTTTCTTCTATTTTAGGTTCAGTAAATTTTATTACAACAGTAATTAATATACGTTCTAACGGAATTACCTTAGATCGAATACCTTTATTTGTATGATCAATTGTAATTACAACAGTTTTATTACTTTTATCATTACCAGTTTTAGCAGGAGCTATTACTATACTTTTAACAGATCGAAATTTAAATACCTCTTTTTTTGACCCAGCCGGAGGAGGAGATCCTATTTTATATCAACACTTATTT	hap0979:CL041	1	NeeSoon	0	0	1
87	CL381	91	159	165	10	0.963636	hap1068	AAATAAATGTTGATAAAGAATAGGATCTCCTCCTCCAGCGGGGTCAAAAAATGAAGTATTTAAATTTCGGTCTGTTAATAATATTGTGATGGCTCCGGCTAATACGGGTAAAGAAAGTAGTAGTAAAACTGTTGTAATAACAATTGATCAAACAAATAAAGGTATTCGATCTAAAGTAATACCACTTGAGCGTATATTAATTACTGTTGTAATAAAATTTACGGATCCTAAAATTGAAGATACTCCTGCTAAATGAAGGGAAAAAATAGCTAAGTCTACTGAAGCCCCTCTATGGGCAATTCTAGCAGATAAT	hap1068:CL381	1	NeeSoon	0	0	1
88	CL427	91	69	140	10	0.492857	hap1080	AAATAAATGTTGATAAAGAATTGGATCACCCCCACCAGCTGGATCAAAGAATGAAGTATTTAAATTTCGATCTGTTAATAATATAGTAATAGCTCCAGCTAAAACTGGAAGGGAAAGAAGTAATAAAACAGTGGTAATTACAATTGATCAAACAAATAATGGTATTCGATCTAAAGTAATTCCATTTGATCGTATATTAATTACTGTAGTAATAAAATTTACAGAACCTAAAATTGATGAAACACCTGCTAAATGAAGAGAAAAAATAGCTAGATCAACAGAAGCTCCTCTGTGAGCAATATTAGAAGATAGA	hap1087:CL427, hap1080:CL427	2	NeeSoon	0	0	2
89	CL394	91	87	149	10	0.583893	hap1093	AAATAAGTGTTGGTATAAAATAGGGTCTCCTCCTCCAGCAGGATCAAAAAATGAAGTATTTAAATTTCGATCAGTTAATAATATAGTAATTGCTCCTGCTAAAACTGGTAAGGATAATAGAAGAAGAATTGCTGTAATTACAACAGATCAAACAAATAAGGGTATACGGTCTAAAGTAATCCCATTTGAACGTATATTAATAACAGTAGTAATAAAATTTACTGCCCCTAAAATTGAAGAAATACCTGCTAAATGTAAAGAAAAAATAGCTAGATCAACAGATCCTCCTGCATGAGCAATACCTGAAGAAAGG	hap1093:CL394	1	NeeSoon	0	0	1
90	CL355	91	119	133	10	0.894737	hap1001	CCTTTCCTCTAATATTGCTCATAGTGGGGCTTCTGTAGATTTAGCTATTTTTTCCCTTCATTTAGCCGGAATTTCTTCTATTTTAGGATCAGTAAATTTTATTACAACAGTAATTAATATACGATCTAATGGAATTACTTTAGACCGAATACCTTTATTTGTTTGATCTATCATTATTACAACAATTTTATTACTTTTATCTCTTCCTGTGTTAGCAGGAGCTATTACTATACTTTTAACAGATCGAAACTTAAATACCTCTTTTTTTGATCCAGCTGGGGGAGGGGACCCCATTCTTTACCAACACTTATTT	hap1001:CL355	1	NeeSoon	0	0	2
91	CL025	90	172	174	10	0.988506	hap0099	TCTTTCAGCTAATATTGCCCATAGAGGAGCATCCGTTGATTTAGCTATTTTTTCTCTTCATTTAGCAGGTGTTTCTTCTATTCTAGGGTCAGTAAATTTTATTACTACGGTAATTAATATACGATCAAAAGGAATTACTTTAGATCGAATACCTTTATTTGTATGATCTATTGTAATTACAACAATTCTATTATTACTTTCTCTTCCTGTATTAGCAGGAGCAATCACTATACTTTTAACAGACCGAAATTTAAATACATCTTTTTTTGACCCAGCTGGCGGAGGAGACCCTATTCTTTACCAACATTTATTC	hap0099:CL025, hap0126:CL025	2	NeeSoon	0	9	0
92	CL140	90	159	175	10	0.908571	hap0112	AAATAAATGTTGATAAAGAATAGGATCTCCTCCTCCAGCTGGGTCAAAAAATGAGGTATTTAAATTTCGGTCAGTTAAAAGTATAGTAATTGCTCCTGCTAAAACAGGGAGAGAAAGTAAAAGAAGAACAGTAGTAATTACTACTGATCAAACAAATAAGGGTATTCGATCTAGAGTAATTCCGTTTGCTCGTATATTAATTGCGGTAGTAATAAAATTTACTGAACCTAAAATAGATGATACACCTGCTAAATGAAGGGAAAAAATAGCCAAATCAACAGAAGCTCCTCTATGAGCGATTCTGGCAGAGAGG	hap0427:CL140, hap0346:CL140, hap0339:CL140, hap0642:CL140, hap0722:CL140, hap0230:CL140, hap1071:CL140, hap0283:CL140, hap0657:CL140, hap0728:CL140, hap0178:CL140, hap0500:CL140, hap0182:CL140, hap0361:CL140, hap0113:CL140, hap0414:CL140, hap0524:CL140, hap0278:CL140, hap0738:CL140, hap0112:CL140	20	NeeSoon	0	63	15
93	CL231	90	160	160	10	1	hap0152	AAATAAATGTTGATAAAGAATAGGGTCTCCACCTCCTGCTGGATCAAAGAATGAAGTATTTAAATTTCGATCAGTTAATAGTATAGTAATAGCCCCAGCTAAAACTGGTAAGGATAGAAGAAGAAGAACTGTTGTAATTACTACTGATCATACAAATAATGGTATTCGGTCTAAAGTAATTCCATTAGCTCGTATATTAATTACAGTAGTAATAAAATTTACAGAACCTAAAATAGAAGAAACTCCTGCAAGATGAAGAGAAAAAATTGCAAGATCTACAGATGCTCCACTATGGGCGATAGCAGAAGATAAA	hap0175:CL231, hap0573:CL231, hap0117:CL231, hap0152:CL231, hap0353:CL231, hap0287:CL231	6	NeeSoon	0	33	1
94	CL237	90	190	190	10	1	hap0167	AAATAAATGTTGATACAAAATTGGATCTCCTCCTCCAGCGGGGTCAAAGAATGAAGTATTTAAATTTCGATCAGTTAAAAGCATTGTAATAGCTCCTGCTAAAACAGGTAAAGATAATAAAAGAAGAACTGTTGTAATTACAATAGATCAAACAAATAGTGGTATTCGGTCTAATGTAATTCCATTTGATCGTATATTAATAACTGTAGTAATAAAATTTACTGAACCAAGAATTGATGAAACTCCTGCTAAATGAAGAGAAAAAATTGCTAAATCAACAGAAGCCCCTCTATGAGCAATATTAGAAGAAAGA	hap0523:CL237, hap0167:CL237, hap0561:CL237, hap1061:CL237, hap1078:CL237, hap0698:CL237, hap0281:CL237, hap1062:CL237	8	NeeSoon	0	10	4
95	CL063	90	69	106	10	0.650943	hap0177	CCTCTCTTCTGGAATTGCTCATGCTGGGGCATCGGTTGATTTAGCAATTTTTTCTCTTCATTTAGCCGGAGTATCCTCAATTTTAGGGGCCGTAAATTTTATTACTACTGTTATTAATATACGATCTAATGGAATTACCTTAGATCGAATACCTTTATTTGTTTGATCAGTAGTAATTACAGCTATCCTTCTTCTTCTTTCTCTTCCTGTTTTAGCAGGAGCTATTACTATACTTCTTACTGACCGAAATTTAAATACCTCATTTTTTGATCCTGCTGGTGGTGGTGATCCTATTCTTTATCAACATTTATTC	hap0177:CL063, hap0402:CL063	2	NeeSoon	0	5	0
96	CL104	90	139	156	10	0.891026	hap0191	TCTTTCTTCAAGAATTGCACATAGAGGGGCCTCAGTTGATTTAGCAATTTTTTCTTTACATCTTGCTGGGGTATCTTCAATTTTAGGGTCAATTAATTTTATTACAACAGTAATTAATATGCGATCAAACGGAATTACTTTAGATCGAATACCTTTATTTGTTTGATCTGTTGTAATTACAACTGTTCTTCTTCTTCTTTCTCTACCTGTTTTAGCAGGAGCAATTACTATATTATTAACAGATCGAAATTTAAATACTTCTTTTTTTGATCCTGCAGGAGGAGGTGACCCAATTCTTTATCAACATTTATTT	hap1114:CL104, hap0693:CL104, hap0104:CL104, hap1108:CL104, hap0654:CL104, hap0709:CL104, hap0910:CL104, hap0686:CL104, hap0502:CL104, hap1084:CL104, hap0191:CL104, hap0691:CL104	12	NeeSoon	0	24	29
97	CL166	90	78	137	10	0.569343	hap0199	AAATAAATGTTGATAAAGAATTGGGTCTCCTCCTCCAGCTGGATCAAAGAATGAAGTATTTAAATTTCGATCAGTTAATAATATAGTAATTGCTCCTGCTAAAACAGGTAAAGAGAGTAATAATAAAACAGTTGTAATTACAATAGATCAAACAAAAAGAGGTATACGATCTAAAGTGATTCCTTTTGAACGTATATTAATTACTGTTGTAATAAAATTTACAGACCCTAAAATTGAGGAGATACCTGCTAAATGAAGGGAAAAAATTGCTAAATCTACAGAAGCCCCTCTGTGAGCAATGCTGGCAGATAGG	hap0199:CL166, hap0607:CL166, hap0418:CL166	3	NeeSoon	0	3	0
98	CL294	90	135	173	10	0.780347	hap0219	AAATAAATGTTGATATAAAATAGGATCTCCTCCGCCGGCAGGATCAAAAAAAGAAGTATTTAAATTTCGGTCAGTTAATAATATAGTAATTGCCCCAGCTAACACTGGAAGTGAAAGAAGTAATAAAACAGTAGTAATTACAATTGATCATACAAATAATGGTATTCGATCTAAAGTAATTCCTTTTGATCGTATATTAATTACTGTAGTAATAAAATTTACAGATCCTAAAATTGAAGATACTCCTGCTAAATGAAGAGAGAAAATTGCTAAATCAACAGAGGCTCCACTATGTGCAATTCTTGCAGATAGA	hap0219:CL294	1	NeeSoon	0	4	0
99	CL164	90	136	137	10	0.992701	hap0233	TCTTTCTTCAAGTATTGCTCATAGAGGGGCTTCTGTAGATCTAGCTATTTTTTCTCTTCATTTAGCAGGGGTTTCTTCAATTTTAGGGTCTGTAAATTTTATTACAACAGTAATTAATATACGATCAAATGGAATCACACTAGACCGAATACCTCTTTTTGTTTGATCTATTGTTATTACTACAGTTCTTCTTCTTTTATCTCTTCCTGTTCTTGCAGGAGCAATTACAATACTTTTAACAGATCGAAATTTAAATACATCTTTTTTTGATCCAGCTGGTGGGGGAGACCCTATTCTTTATCAACATTTATTT	hap0944:CL164, hap0896:CL164, hap0894:CL164, hap0949:CL164, hap0931:CL164, hap0889:CL164, hap0147:CL164, hap0991:CL164, hap0948:CL164, hap0540:CL164, hap0575:CL164, hap0233:CL164, hap0926:CL164, hap1011:CL164	14	NeeSoon	0	11	37
100	CL038	90	130	146	10	0.890411	hap0238	CCTTTCCGCCAGTATTGCCCATAGAGGGGCTTCTGTTGATTTAGCAATTTTTTCTCTTCATCTAGCAGGAATTTCATCAATTTTAGGATCTGTAAATTTTATTACTACTGCTATTAATATACGAACAAACGGAATTACTTTAGATCGAATACCTTTATTTGTTTGGTCAGTAATTATCACAACTATTCTTTTACTTCTTTCTCTTCCTGTTTTAGCAGGAGCAATTACTATACTCTTAACTGATCGAAATTTAAATACAACTTTTTTTGACCCAGCAGGAGGAGGAGACCCAATTTTATACCAACATTTATTT	hap0238:CL038, hap0911:CL038	2	NeeSoon	0	1	1
101	CL119	90	148	152	10	0.973684	hap0243	CCTATCTGCTAATATTGCCCATAGAGGAGCCTCTGTAGATTTAGCAATTTTTTCTCTTCATCTTGCAGGTATTTCTTCTATTTTAGGATCTGTAAATTTTATTACAACAGCAATTAATATACGAGCTAATGGGATTACTTTAGATCGAATACCTTTATTTGTTTGATCCGTAGTTATTACAACAGTTCTTCTTTTACTTTCTTTACCAGTTTTAGCTGGTGCAATTACAATACTTTTAACAGACCGAAATTTAAATACCTCTTTTTTTGATCCAGCAGGAGGAGGAGATCCAATTTTATATCAACATTTATTC	hap0248:CL119, hap0533:CL119, hap0127:CL119, hap0258:CL119, hap0198:CL119, hap0243:CL119	6	NeeSoon	0	124	3
102	CL182	90	94	214	10	0.439252	hap0252	CCTTTCTTCTAGAATTGCTCATAGAGGAGCTTCTGTAGATTTAGCAATTTTTTCATTACATTTAGCAGGAATTTCTTCTATTTTAGGCTCAGTAAATTTTATTACTACAGCAATTAATATACGCTCAAATGGGATTTCTCTTGATCGAATACCTTTATTTGTATGATCAGTGATTATTACAACTATTCTTCTTCTTTTATCCTTACCTGTCCTAGCTGGAGCTATTACTATATTATTAACAGATCGAAATTTAAATACATCTTTTTTTGATCCAGCAGGAGGGGGAGATCCAATTTTATATCAACATTTATTT	hap0781:CL182, hap0286:CL182, hap1077:CL182, hap0653:CL182, hap1033:CL182, hap1032:CL182, hap0252:CL182, hap0560:CL182	8	NeeSoon	0	10	25
103	CL157	90	26	132	10	0.19697	hap0256	AAATAAGTGTTGATATAAAATAGGGTCCCCTCCTCCTGCTGGGTCAAAAAAAGAAGTATTTAAATTTCGATCTGTTAATAATATTGTAATAGCTCCCGCTAAAACCGGTAAAGATAATAAGAGTAAGATGGCTGTAATTACAACAGATCATACAAATAAAGGTATTCGATCTAAAGTAATACCATTAGAACGTATGTTAATAACTGTAGTAATAAAATTTACTGCTCCTAGAATTGAAGAAATTCCTGCTAAATGAAGGGAAAAAATTGCTAAATCTACAGATCCCCCAGCATGAGCAATTCCTGATGATAAT	hap0256:CL157, hap0971:CL157	2	NeeSoon	0	1	1
104	CL068	90	210	211	10	0.995261	hap0264	TTTATCCTCTAATATTGCCCATAGAGGGGCTTCTGTAGATTTAGCAATTTTTTCACTTCATTTAGCAGGAATTTCTTCAATTTTAGGGTCAGTAAATTTTATTACTACTGCTATTAATATACGAAGAAATGGTATTACTTTAGATCGAATACCGTTATTTGTTTGATCTGTAATTATTACAACTATTCTTCTCCTTTTATCACTTCCTGTTTTAGCTGGAGCTATTACTATACTTTTAACAGACCGTAATTTAAATACTTCTTTTTTTGATCCAGCAGGAGGGGGAGACCCTATCTTGTACCAACACCTATTC	hap0119:CL068, hap0284:CL068, hap0266:CL068, hap0101:CL068, hap0264:CL068, hap0636:CL068, hap0296:CL068, hap0457:CL068, hap0292:CL068, hap0265:CL068, hap0138:CL068, hap0725:CL068	12	NeeSoon	0	74	0
105	CL165	90	118	149	10	0.791946	hap0267	TCTTTCCTCTAATATTGCTCATAGTGGAGCTTCAGTTGATTTAGCAATTTTTTCTCTACATTTAGCAGGTGTTTCATCAATTTTAGGTTCAGTAAATTTTATTACAACAGTTATTAATATACGAGCAAATGGAATTACTTTAGATCGAATACCATTATTTGTATGATCAATTGTAATTACTACTGTATTACTCCTTTTATCTCTACCTGTTTTAGCTGGTGCAATTACAATACTTTTAACTGATCGAAATTTAAACACTTCTTTTTTTGATCCAGCCGGAGGAGGAGATCCTATCCTATATCAACATTTATTT	hap1040:CL165, hap0955:CL165, hap1044:CL165, hap1086:CL165, hap0267:CL165, hap1089:CL165	6	NeeSoon	0	1	7
106	CL207	90	140	146	10	0.958904	hap0270	AAATAAGTGTTGATAAAGAATTGGATCCCCTCCTCCTGCTGGGTCAAAGAATGAAGTATTTAAATTTCGATCAGTTAGTAGTATAGTAATAGCTCCAGCTAAAACTGGAAGGGAAAGAAGTAAAAGAACAGTTGTAATTACAATAGATCAAACAAATAAAGGTATTCGATCTAAGGTAATTCCTCTAGATCGTATATTAATTACAGTTGTAATAAAATTTACAGAACCTAAAATAGAAGATACACCCGCTAAATGTAGAGAGAAAATTGCTAGATCTACAGAAGCACCACTATGAGCAATACTAGCCGAAAGA	hap0270:CL207, hap0302:CL207	2	NeeSoon	0	2	0
107	CL109	90	78	145	10	0.537931	hap0305	AAATAGATGCTGATATAAAATAGGATCACCTCCTCCTGCGGGGTCAAAAAAAGATGTATTTAAATTTCGATCTGTTAGTAATATAGTAATAGCTCCTGCTAATACAGGTAAAGAGAGTAATAGGAGAATAGCTGTAATAACAACAGATCAAACAAAAAGAGGTATTCGATCTAAAGTAATACCATTAGATCGTATATTAATTACTGTTGTAATAAAATTTACTGCTCCTAAAATTGATGAAATACCTGCTAAATGTAAAGAAAAAATTGCTAAATCAACTGAACCTCCTGCATGAGCAATTCCTGAAGAAAGA	hap1035:CL109, hap0305:CL109, hap0957:CL109, hap0925:CL109	4	NeeSoon	0	1	5
108	CL228	90	86	122	10	0.704918	hap0311	ACTTTCAGCTAGAATTGCTCATAGAGGGGCTTCTGTAGATTTAGCAATTTTTTCTTTACATTTAGCAGGAGTTTCATCAATTTTAGGATCAGTAAATTTTATTACTACAGTAATTAACATACGATCTAAGGGAATTACTTTAGATCGTATACCTTTATTCGTTTGATCAATTGTAATTACTACTGTCCTTTTACTTCTTTCTTTACCTGTCTTAGCTGGAGCAATTACAATACTATTAACAGATCGAAATTTAAATACTTCTTTCTTTGATCCTGCTGGAGGGGGAGACCCTATTTTATACCAACACTTATTT	hap0420:CL228, hap0594:CL228, hap0441:CL228, hap0531:CL228, hap0927:CL228, hap0590:CL228, hap0345:CL228, hap0620:CL228, hap0301:CL228, hap0913:CL228, hap0242:CL228, hap0999:CL228, hap0424:CL228, hap0432:CL228, hap0419:CL228, hap0532:CL228, hap0363:CL228, hap0364:CL228, hap0300:CL228, hap0378:CL228, hap0311:CL228, hap1034:CL228	22	NeeSoon	0	30	13
109	CL075	90	123	124	10	0.991935	hap0313	AAATAGATGTTGGTACAAAATAGGGTCTCCCCCTCCAGCTGGATCAAAAAAGGATGTATTTAAATTTCGATCAGTTAAAAGTATAGTAATGGCTCCTGCTAATACAGGAAGAGAGAGAAGAAGTAGAATAGTTGTAATAATAACGGATCAAACAAATAAAGGTATTCGATCTAAAGTAATACCATTAGCTCGTATATTAATTGCAGTAGTAATAAAATTTACTGACCCTAAAATAGAAGAAATACCTGCAAGATGAAGAGAAAAAATGGCTAAATCAACAGATGCTCCTCTATGAGCAATTCTTGCAGATAA	hap0313:CL075, hap0341:CL075, hap0396:CL075	3	NeeSoon	0	6	3
110	CL346	90	18	157	10	0.11465	hap0332	CTATCATCTAATATTGCTCACAGAGGGGCTTCAGTTGATTTAGCTATTTTTTCTCTTCATTTAGCGGGAATTTCTTCTATTCTTGGTTCAGTAAATTTTATTACTACAGCAATTAATATACGAACAAGAGGAATTACTTTAGATCGAATACCATTATTTGTTTGATCTGTAATTATTACAACAGTATTACTTCTTTTATCTTTACCAGTATTAGCGGGAGCAATTACTATATTATTAACAGATCGAAATTTAAATACCTCTTTTTTTGATCCAGCCGGAGGAGGGGACCCAATTCTTTACCAACATTTATTT	hap0747:CL346, hap0629:CL346, hap0804:CL346, hap0332:CL346, hap0599:CL346	5	NeeSoon	0	7	1
111	CL273	90	103	128	10	0.804688	hap0349	TCTTTCAGCGGCCATTGCCCATAGAGGAGCTTCAGTAGATTTAGCTATTTTTTCCCTTCATTTAGCAGGAGTATCCTCAATTTTAGGTTCAGTAAATTTTATTACAACTGTAATTAATATACGAGCTAATGGAATTACTTTAGACCGAATACCTTTATTTGTATGATCAGTTGTAATTACCACAATTCTCCTTCTTTTATCTTTACCTGTATTAGCAGGAGCTATTACTATACTTCTAACAGATCGAAATTTAAATACTTCTTTTTTTGACCCCGCGGGAGGAGGAGACCCTATTTTATACCAACACTTATTT	hap0349:CL273	1	NeeSoon	0	2	5
112	CL239	90	104	130	10	0.8	hap0314	TCTTTCTGCTAGAATTGCCCATAGAGGAGCATCTGTAGATTTAGCTATTTTTTCTCTCCATTTAGCTGGTATTTCTTCAATTTTAGGTTCAGTTAATTTTATTACTACAGCAATTAATATACGAGCAAATGGAATTACTTTAGATCGAATACCATTATTTGTTTGATCAGTAGTAATTACAACTATTCTTTTACTTTTATCTTTACCCGTATTAGCTGGTGCTATTACCATATTATTAACAGATCGAAATCTGAATACTTCTTTTTTTGATCCAGCTGGAGGAGGAGATCCAATTTTATACCAACACTTATTT	hap0416:CL239, hap0782:CL239, hap0578:CL239, hap0356:CL239, hap0714:CL239, hap1049:CL239, hap0648:CL239, hap0538:CL239, hap0197:CL239, hap0535:CL239, hap0715:CL239, hap0622:CL239, hap0314:CL239, hap0783:CL239, hap0539:CL239, hap0494:CL239, hap0086:CL239, hap0779:CL239, hap0597:CL239	19	NeeSoon	0	51	6
113	CL181	90	143	171	10	0.836257	hap0375	CCTATCTGCAAGTATTGCTCATAGTGGAGCATCTGTAGATTTAGCAATTTTTTCTCTACATTTAGCAGGAGTATCTTCTATTTTAGGATCAGTAAATTTTATTACTACAGTAATTAATATACGATCAAAGGGAATTACTCTTGATCGAATACCTTTATTTGTTTGATCTATTGTTATTACTACTGTTCTTTTATTACTTTCATTACCTGTTTTAGCAGGAGCAATTACAATACTTTTAACAGATCGAAATTTAAATACATCGTTTTTCGACCCAGCAGGAGGAGGAGACCCAATTCTTTATCAACATTTATTT	hap0334:CL181, hap0798:CL181, hap0375:CL181	3	NeeSoon	0	4	0
114	CL131	90	89	163	10	0.546012	hap0453	TTTATCTGCTAGTATTGCTCATAGAGGAGCATCAGTAGACTTAGCTATTTTTTCTCTTCATTTAGCAGGAGTTTCTTCTATTTTAGGATCAGTAAATTTTATTACAACAGTGATTAATATACGATCAAATGGAATCACATTAGACCGAATACCTTTATTTGTTTGATCAATTTTAATTACTACAATTTTATTACTTTTATCATTACCAGTATTAGCAGGAGCAATTACGATACTTTTAACAGATCGTAATTTAAATACATCATTTTTTGACCCTGCTGGAGGAGGTGATCCCATTTTATATCAACATTTATTT	hap0552:CL131, hap0453:CL131	2	NeeSoon	0	2	0
115	CL363	90	142	157	10	0.904459	hap0496	AAATAAATGTTGATATAAAATAGGATCTCCTCCTCCGGCAGGATCGAAAAATGAGGTATTAAGGTTTCGATCTGTTAATAGTATAGTAATAGCTCCGGCTAATACTGGAAGAGAAAGAAGAAGAAGAACTGTTGTAATAACAATAGATCAGACAAATAAAGGTATTCGATCTAAAGTAATACCATTTGAACGTATATTAATTACAGTTGTAATAAAATTTACTGAGCCTAAAATTGAAGAAACTCCGGCTAAATGTAAAGAAAAAATTGCAAGATCTACAGAAGCCCCTCTGTGAGCAATTCTAGCAGACAAT	hap0718:CL363, hap0496:CL363	2	NeeSoon	0	2	0
116	CL359	90	112	158	10	0.708861	hap0498	TCTATCTTCAGGAATTGCCCATGCTGGGGCTTCGGTTGATTTAGCAATTTTCTCTCTTCACTTAGCTGGAGTTTCCTCTATTTTAGGAGCTGTTAATTTTATTACTACAGTAATTAATATACGATCTAATGGAATTACTTTAGATCGAATACCTTTATTCGTTTGATCAGTAGTAATTACAGCTATTCTTCTTCTTCTCTCCCTTCCTGTTTTAGCCGGAGCTATTACAATACTTTTAACTGATCGAAATTTAAATACTTCTTTTTTCGACCCAGCTGGAGGGGGAGATCCTATTCTTTATCAACACTTATTT	hap0498:CL359	1	NeeSoon	0	1	0
117	CL224	90	115	209	10	0.550239	hap0507	TTATCTGCTAGTATTGCTCATAGAGGGGCTTCTGTTGATTTAGCTATTTTTTCTCTTCATTTAGCAGGTATCTCCTCAATTTTAGGATCAGTAAATTTTATTACTACTGTAATTAATATACGATCTAATGGAATTACTTTAGACCGAATACCTTTATTTGTATGATCTATTGTTATTACAACAGTACTTTTATTACTTTCTTTACCTGTTCTTGCAGGAGCTATTACTATACTATTAACTGATCGGAATTTAAATACTTCATTTTTTGACCCAGCAGGTGGTGGAGACCCAATTTTATACCAACATTTATTT	hap0507:CL224, hap0508:CL224	2	NeeSoon	0	2	0
118	CL051	90	109	137	10	0.79562	hap0246	TTTATCTTCTGCCATCGCCCATAGAGGAGCATCAGTTGATTTAGCTATTTTTTCTTTGCATTTAGCAGGAATTTCTTCAATTTTAGGTTCAGTTAATTTTATTACTACAGCTATTAATATACGAGCAAATGGTATTACTTTAGATCGTATACCTTTATTTGTATGATCAGTAATTATTACCACAATTCTTTTACTTTTATCATTACCTGTTTTAGCCGGAGCAATTACTATACTATTAACAGATCGAAATTTAAATACTTCTTTTTTTGACCCAGCTGGAGGAGGAGACCCTATTCTTTATCAGCATTTATTT	hap0484:CL051, hap0246:CL051, hap0351:CL051	3	NeeSoon	0	16	0
119	CL220	90	122	138	10	0.884058	hap0547	TTTATCTGCAAGAATTGCCCATAGAGGAGGATCTGTAGATTTAGCTATTTTTTCTCTACATTTAGCTGGAATTTCTTCAATTTTAGGATCTGTAAATTTTATTACAACTGCTATTAATATGCGATCTAATGGTATTACTTTAGACCGAATACCTTTATTTGTTTGATCAGTTATTATTACAACAATTTTACTTCTTCTTTCTTTACCTGTTTTAGCTGGTGCTATTACTATACTTTTAACAGATCGAAATCTTAATACTTCCTTTTTTGATCCCGCTGGAGGAGGGGACCCAATTTTATATCAACATTTATTT	hap0630:CL220, hap0503:CL220, hap0618:CL220, hap0547:CL220, hap0548:CL220, hap0321:CL220, hap0655:CL220	7	NeeSoon	0	12	0
120	CL160	90	114	142	10	0.802817	hap0604	TTTATCTTCTGGTATTGCCCATAGAGGAGGTTCTGTAGATTTAGCCATTTTTTCTCTTCACTTAGCTGGTATTTCCTCAATTTTAGGTTCTGTAAATTTTATTACAACTGTAATTAATATACGTTCAAAAGGAATTACTTTAGACCGAATACCTTTATTTGTTTGATCAATTGTTATTACTACTGTTTTATTACTTCTTTCTCTTCCGGTATTAGCAGGAGCAATTACCATACTATTAACAGATCGAAATTTAAATACTTCTTTTTTTGACCCTGCCGGAGGAGGAGATCCTATTCTTTACCAGCACTTATTT	hap0604:CL160, hap0651:CL160	2	NeeSoon	0	2	0
121	CL184	90	104	162	10	0.641975	hap0268	TCTATCTTCTAATATTGCCCATGCTGGTGCCTCTGTTGACTTAGCAATTTTTTCTCTACACCTAGCAGGAATTTCTTCTATTTTAGGAGCTGTAAATTTTATTACCACTGTTATTAATATACGATCAGAAGGAATTTCATTAGATCGAATGCCTTTATTTGTTTGATCAGTTGTAATTACAGCGATTCTTCTTCTTCTTTCTTTACCTGTTTTAGCTGGAGCAATTACTATATTATTAACTGACCGAAATTTAAATACTAGCTTCTTTGACCCAGCAGGAGGAGGAGATCCTATTCTTTACCAGCACTTATTT	hap0268:CL184, hap0684:CL184	2	NeeSoon	0	5	0
122	CL077	90	132	135	10	0.977778	hap0576	AAATAAGTGTTGATAAAGAATAGGGTCTCCTCCTCCAGCTGGATCAAAAAAAGATGTATTTAAGTTTCGATCTGTTAATAATATAGTAATGGCTCCTGCTAATACGGGTAAGGAAAGTAGGAGAAGAACTGTTGTAATTACCACAGATCAAACAAATAAGGGTATTCGATCTAAAGTAATTCCGTTAGATCGTATATTAATAGTAGTTGTAATAAAATTTACTGAGCCTAAAATAGAGGATACTCCAGCTAAATGAAGAGAAAAAATTGCTAAATCAACTGAAGCTCCTCTATGAGCAATTGTTGAAGAAAG	hap0576:CL077, hap0731:CL077	2	NeeSoon	0	5	0
123	CL014	90	123	126	10	0.97619	hap0643	TTTATCTTCTACTATTGCCCATAGAGGAGCTTCTGTTGATTTAGCAATCTTTTCTCTTCATTTAGCAGGAATTTCTTCTATTTTAGGTTCTGTAAATTTTATTACCACAGCCATTAATATACGCTCTAATGGAATTACTTTAGATCGAATACCTTTATTTGTTTGATCTGTAATTATTACAACTGTTCTTCTTCTTCTTTCTCTTCCTGTTCTTGCAGGAGCCATTACTATATTGCTTACAGATCGAAATTTAAATACTTCATTTTTTGACCCTGCCGGAGGAGGGGACCCTATTTTATACCAACATTTATTT	hap0643:CL014	1	NeeSoon	0	2	0
124	CL225	90	62	139	10	0.446043	hap0644	AAATAGATGTTGGTATAAAATAGGGTCTCCTCCTCCCGCAGGGTCAAAAAATCTAGTATTTAGGTTTCGATCTGTTAAAAGTATAGTAATTGCTCCTGCTAATACTGGTAGAGATAGAAGTAAAAGTACTGCAGTAATTACTACAGATCACACAAATAGTGGTATCCGATCTAAAGAAATTCCTTCTGATCGTATGTTAATTACTGTAGTAATAAAATTTACAGCTCCTAAAATAGATGAAATTCCTGCTAAATGAAGAGAAAAAATAGCTAAATCTACAGATGCTCCCGCATGAGCAATATTAGAAGAGAGT	hap0644:CL225, hap0213:CL225, hap0807:CL225, hap0811:CL225, hap0645:CL225, hap0460:CL225, hap0544:CL225, hap0808:CL225	8	NeeSoon	0	79	0
125	CL151	90	130	155	10	0.83871	hap0671	TCTATCAGCTAGAATCGCTCATAGTGGAGCTTCTGTAGATTTAGCTATTTTTTCTCTTCATTTAGCCGGAGTATCATCAATTTTAGGTTCAGTAAATTTTATTACAACTGTTATTAACATACGGTCTAATGGAATTACTTTAGATCGAATACCTTTATTTGTTTGATCAATTGTAATTACAACAGTCTTATTATTATTATCTTTACCTGTATTAGCCGGAGCTATTACAATATTACTAACAGACCGAAATTTAAATACCTCTTTTTTTGACCCAGCTGGAGGAGGAGACCCTATTTTATATCAACATTTATTT	hap0671:CL151	1	NeeSoon	0	1	2
126	CL168	90	117	128	10	0.914062	hap0678	TCTTTCTGCAGCTATTGCTCATAGTGGGGCTTCAGTAGATTTAGCTATTTTTTCTCTCCATTTAGCAGGAGTGTCTTCTATTTTAGGATCTGTAAATTTTATTACAACTGTAATTAATATGCGAGCAAATGGGATTACTTTAGATCGAATACCTTTATTTGTTTGATCTGTTGTAATTACTACAGTTCTTCTTCTTTTATCTCTTCCTGTTTTAGCGGGAGCAATTACTATATTATTAACAGATCGAAATTTAAATACTTCTTTCTTTGATCCTGCCGGAGGAGGAGACCCAATTTTATATCAACATTTATTC	hap0678:CL168	1	NeeSoon	0	1	0
127	CL267	90	140	185	10	0.756757	hap0307	GCTATCTTCAAGAATTGCCCATAGTGGGGCTTCTGTTGATTTAGCTATTTTTTCCTTACATTTAGCAGGAGTATCCTCAATTCTAGGGTCTGTAAATTTTATTACTACAGTTATTAATATGCGATCAACAGGAATTACGTTAGATCGAATACCTTTATTTGTTTGATCAATTGTAATTACAACAGTTCTACTTCTTCTTTCCTTACCAGTCCTTGCTGGGGCTATTACAATATTATTAACAGATCGAAATTTAAATACTTCATTTTTTGACCCTGCTGGAGGAGGAGACCCAATTTTATATCAACACTTATTT	hap0307:CL267	1	NeeSoon	0	7	2
128	CL297	90	98	129	10	0.75969	hap0741	AAATAAGTGTTGATAAAGAATTGGATCTCCTCCTCCGGCTGGATCAAAAAATGATGTATTTAAATTTCGATCTGTTAATAATATTGTAATAGCTCCGGCTAATACAGGTAATGAAAGTAAAAGAAGGACAGTAGTAATTACTACAGATCAGACGAATAAAGGTATTCGATCTAATGTAATTCCATTAGCTCGTATATTAATTACAGTGGTAATAAAATTTACTGATCCTAAAATTGAGGATACCCCCGCTAAGTGAAGAGAAAAAATAGCTAAATCTACAGAAGCTCCTCTATGAGCAATAGCAGCTGAAAGA	hap0741:CL297	1	NeeSoon	0	1	0
129	CL329	90	108	129	10	0.837209	hap0806	AAAAAGATGTTGATAAAGAATTGGATCTCCCCCTCCTGCTGGATCAAAAAAAGATGTATTTAAATTTCGGTCAGTTAAGAGTATAGTAATTGCTCCTGCTAAAACTGGTAAAGAAAGAAGAAGAAGAATGGTTGTAATAATTACAGATCAGACAAATAGTGGTATTCGGTCTAATGTAATTCCTCTAGATCGTATATTGATTGCTGTTGTAATAAAATTTACTGAACCTAGAATTGAGGAAATTCCTGCTAAATGTAAGGAGAAAATTGCTAAATCTACAGAAGCTCCTCTGTGAGCAATTCTTGAAGAAAGA	hap0806:CL329	1	NeeSoon	0	3	0
130	CL204	90	160	196	10	0.816327	hap0810	AAATAGGTGTTGGTAAAGAATAGGGTCTCCTCCTCCTGCGGGATCAAAAAATGAAGTATTTAAATTACGATCTGTTAATAATATTGTAATCGCTCCAGCTAATACTGGTAATGATAATAACAATAAAACAGTTGTAATTACAATAGATCAAACAAATAAAGGTATTCGATCTAATGTAATTCCAGTTGATCGTATGTTGATTACTGTTGTAATAAAATTTACTGATCCTAAAATAGAGGATACCCCTGCTAAATGGAGAGAAAAAATTGCTAAATCAACAGAAGCTCCACTATGAGCGATTCTAGATGATAAT	hap0828:CL204, hap0810:CL204	2	NeeSoon	0	2	0
131	CL364	90	195	202	10	0.965347	hap0834	CTTATCTTCAAATATTGCTCATAGAGGAGCCTCTGTTGATTTAGCAATTTTTTCTCTTCATCTTGCCGGAATTTCTTCTATTTTAGGATCAGTAAATTTTATTACAACAGCAATCAATATACGATCAAGAGGAATTACATTAGACCGAATACCTTTATTTGTTTGATCAGTTATTATTACAACTATTCTTCTTCTTTTATCTTTACCTGTTTTGGCAGGAGCCATTACAATACTTTTAACTGATCGAAACTTAAATACATCATTCTTTGACCCTGCCGGAGGGGGAGATCCTATTCTATATCAACATTTATTT	hap0834:CL364	1	NeeSoon	0	1	0
132	CL337	90	130	131	10	0.992366	hap0850	CTTATCTTCTAGAATTGCTCATAGAGGGGCTTCTGTTGATTTAGCTATTTTTTCTCTTCATCTTGCAGGAATCTCTTCTATTCTGGGCTCTGTAAATTTTATTACTACAGCAATTAATATACGAGCTAATGGTATTACTTTAGACCGAATACCTTTATTTGTCTGATCAGTTATTATCACTACTGTTCTTCTTATCCTTTCTCTTCCTGTTTTAGCAGGAGCTATTACTATACTTTTAACAGATCGAAATTTAAATACATCATTTTTTGACCCAGCAGGAGGAGGAGACCCAATTCTTTATCAACACTTATTT	hap0850:CL337	1	NeeSoon	0	3	0
133	Unknown8	90	72	129	10	0.55814	hap0880	AAATAAATGTTGGTATAAAATAGGATCACCTCCTCCAGCTGGATCAAAAAATGATGTATTTAAATTTCGATCTGTTAATAATATTGTAATAGCTCCTGCTAAGACCGGTAAAGATAATAATAAAAGAATAGTAGTAATGACAATTGATCATACAAATAAAGGTATTCGATCTAAAGTAATCCCATTAGATCGCATATTAATAACAGTTGTAATAAAATTTACTGATCCTAAAATTGAAGAAATTCCTGCTAAATGTAAAGAAAAAATAGCTAAATCTACAGAGGGGCCTCTGTGTGCAATAGTTGCAGATAA	hap0880:Unknown8	1	Reservoirs	1	0	0
134	Unknown10_Dicrotendipes?	90	120	134	10	0.895522	hap0884	AAATAAATGTTGATAAAGAATAGGATCTCCTCCTCCAGCAGGATCAAAAAATGATGTATTTAAGTTTCGATCAGTTAGAAGTATTGTAATAGCTCCAGCTAAAACTGGTAATGATAATAATAAGAGAACAGTTGTAATTACAACAGATCATACAAATAGGGGTATTCGGTCTAATGTAATTCCATTTGCTCGTATATTAATAACAGTTGTAATAAAATTTACTGATCCTAAAATTGATGATACTCCTGCAAGATGAAGAGAAAAAATTGCAAGATCAACTGAAGCTCCTCTATGAGCAATAGCAGATGAAAGA	hap0884:Unknown10_Dicrotendipes?	1	Reservoirs	1	0	0
135	CL114	90	97	135	10	0.718519	hap0900	TCTATCAGCTAGAATTGCTCATAGAGGAGCTTCCGTTGATCTAGCTATTTTTTCTCTCCACTTAGCAGGTGTTTCTTCAATTTTAGGATCTGTTAATTTTATTACAACAGTAATTAATATACGATCAAAAGGAATTACATTAGATCGAATACCTTTATTTGTTTGATCTATTGTAATTACAACAGTACTTTTATTATTATCATTACCTGTTTTAGCTGGAGCTATTACTATATTATTAACAGATCGAAATCTTAATACATCATTTTTTGATCCTGCTGGAGGAGGAGACCCAATTTTATATCAACATTTATTT	hap0900:CL114, hap1109:CL114	2	NeeSoon	0	0	2
136	CL313	90	162	163	10	0.993865	hap0493	CTTTCTTCTAGAATTGCTCACAGAGGAGCTTCTGTAGATTTAGCTATTTTTTCTCTTCATCTTGCAGGTGTATCCTCAATTTTAGGTTCTGTAAATTTTATTACTACAGCAATTAATATACGAGCCAACGGTATTACCTTAGACCGAATACCTTTATTTGTTTGATCAGTAATTATCACAACTGTTCTTCTTTTACTTTCTTTACCTGTATTAGCCGGAGCAATTACAATACTTTTAACAGATCGAAATTTAAATACTTCATTTTTTGATCCAGCAGGTGGGGGAGACCCAATTCTTTATCAACACTTATTT	hap0493:CL313	1	NeeSoon	0	3	64
137	CL006	90	141	156	10	0.903846	hap0907	GAATAAGTGTTGATAAAGAATTGGGTCTCCCCCTCCAGCTGGGTCAAAAAAGGAAGTATTTAAATTTCGGTCTGTTAATAATATTGTAATTGCTCCAGCTAAAACAGGTAATGAAAGAAGGAGAAGAACTGTAGTAATAACAATTGATCAAACAAATAAAGGTATTCGATCTAATGTAATTCCTTTTGATCGTATATTAATGACTGTAGTAATAAAATTTACTGATCCTAGAATAGAAGAAACACCAGCTAAATGTAAAGAAAAAATGGCTAAATCTACCGATGCACCTCTATGAGCAATTCTAGCTGAAAGA	hap0907:CL006	1	NeeSoon	0	0	1
138	CL208	90	107	107	10	1	hap0320	ACTTTCTGCAAGAATTGCTCATAGAGGTGCATCCGTTGATTTGGCCATTTTTTCTCTTCATTTAGCAGGGGTATCTTCAATTTTAGGATCAGTAAATTTTATTACAACTGTAATTAATATACGATCAAATGGAATTACTCTAGACCGAATGCCTTTATTTGTTTGATCCATTGTAATTACTACAGTCCTTCTACTTCTTTCTCTTCCTGTATTAGCTGGTGCAATTACAATATTACTAACAGATCGAAATTTAAATACTTCTTTTTTTGATCCCGCAGGTGGAGGAGATCCTATTCTTTACCAACATCTATTT	hap0320:CL208, hap0695:CL208	2	NeeSoon	0	2	14
139	CL127	90	123	124	10	0.991935	hap0933	AAATAGGTGTTGGTAAAGAATAGGGTCTCCTCCTCCGGCTGGGTCAAAGAAAGAAGTGTTTAAATTTCGATCTGTTAAAAGTATAGTAATTGCTCCTGCAAGAACAGGTAAAGAGAGAAGTAAGAGAATAGTTGTAATAACAATTGATCAAACAAATAGAGGTATTCGGTCTAAAGTAATTCCATTAGATCGTATATTGATTACTGTTGTAATAAAATTTACTGATCCTAAAATTGAAGATACTCCTGCTAAATGAAGAGAAAAAATTGCTAAATCAACAGAAGCTCCTCTATGAGCAATTCTGGCTGATAAA	hap0933:CL127, hap0997:CL127, hap0982:CL127, hap1102:CL127, hap1110:CL127, hap0995:CL127, hap1101:CL127	7	NeeSoon	0	0	14
140	CL241	90	267	296	10	0.902027	hap0936	AAATAAATGTTGATAAAGAATAGGATCTCCTCCTCCTGCGGGGTCGAAAAAAGAAGTATTAAGATTTCGATCTGTTAATAATATTGTAATAGCTCCAGCTAATACTGGTAAAGATAAAAGGAGAAGTACTGTAGTAATTACAATTGATCACACAAATAGAGGTATACGATCTAAAGTAATTCCTTTTGATCGTATATTAATGACAGTAGTAATAAAATTTACAGATCCTAAAATAGAAGAAACTCCTGCTAAATGAAGGGAAAAAATAGCTAAATCAACTGAAGCACCACTATGAGCAATACTAGCTGAAAGG	hap0936:CL241	1	NeeSoon	0	0	4
141	CL192	90	47	125	10	0.376	hap0961	CCTATCTTCAAGAATTGCTCATAGAGGAGCTTCAGTTGATTTAGCTATTTTTTCTCTACATTTAGCAGGAATTTCTTCTATTTTAGGATCAGTAAATTTTATTACTACGGTTATTAATATGCGTTCTAATGGTATTACTTTAGATCGAATACCTTTATTTGTTTGATCGATTGTAATTACCACTGTTTTATTACTACTATCTTTACCTGTATTAGCTGGAGCTATTACTATATTATTAACAGATCGAAATTTAAATACTTCTTTCTTTGACCCAGCCGGAGGAGGGGACCCAATCCTTTACCAACACTTATTT	hap0961:CL192, hap0968:CL192, hap1072:CL192, hap1018:CL192	4	NeeSoon	0	0	4
142	CL217	90	116	141	10	0.822695	hap0980	AAATAAGTGTTGATAAAGAATAGGATCTCCTCCTCCGGCAGGGTCAAAAAATGATGTATTTAAATTTCGATCTGTTAATAATATTGTAATTGCTCCAGCTAAAACAGGTAAAGATAATAGAAGAAGAACTGTAGTAATTACAATAGATCAAACAAATAAGGGTATTCGATCTAATGTGATTCCTTTTGAACGTATATTAATTACTGTAGTAATAAAATTTACTGACCCTAAAATTGAAGAAACCCCAGCTAGATGAAGAGAAAAAATAGCTAAATCAACTGAAGCCCCTCTATGAGCAATTCTAGCAGATAAA	hap0980:CL217, hap0983:CL217, hap0295:CL217, hap0976:CL217	4	NeeSoon	0	2	17
143	CL362	90	70	217	10	0.322581	hap1015	TCTATCTGCTAGTATTGCTCATAGAGGAGCTTCTGTTGATTTAGCAATTTTTTCATTACATTTAGCAGGAGTATCCTCTATTTTAGGATCTGTAAATTTTATTACAACTGTTATTAATATACGATCAAAAGGAATTACATTAGATCGAATACCACTATTTGTATGATCTATCGTAATCACAACTGTTCTTTTACTTTTATCTTTACCCGTTTTAGCAGGAGCTATTACAATATTACTAACTGATCGAAATTTAAATACCTCATTTTTTGATCCGGCAGGAGGGGGGGATCCAATTCTTTACCAACATCTATTT	hap1015:CL362	1	NeeSoon	0	0	3
144	CL350	90	151	152	10	0.993421	hap1038	AAATAAATGTTGGTAAAGGATAGGGTCTCCACCACCAGCAGGATCAAAAAAAGAAGTGTTTAAATTTCGATCTGTTAAAAGTATAGTAATTGCTCCTGCAAGAACTGGGAGAGAGAGAAGGAGAAGAATAGTTGTAATAATAACAGATCAAACAAATAAAGGTATTCGATCTAAAGTAATTCCATTAGCTCGTATATTAATTGAAGTGGTAATAAAATTTACTGAACCTAAAATTGAAGAAATTCCCGCAAGATGAAGGGAAAAAATTGCTAAATCTACAGATCCTCCTCTATGGGCAATAGAAGCAGATAAA	hap1118:CL350, hap1038:CL350	2	NeeSoon	0	0	2
145	CL377	90	25	171	10	0.146199	hap1056	TTTATCTGCTAGTATTGCTCATAGAGGAGCTTCTGTTGATTTAGCTATTTTTTCTCTTCATTTAGCAGGTATTTCCTCAATTCTAGGATCAGTAAATTTTATTACTACTGTAATTAATATACGATCTAATGGAATTACTTTAGATCGAATACCTTTATTTGTATGATCTATTGTTATTACAACAGTACTCTTATTGCTCTCTTTACCAGTTCTTGCAGGAGCAATTACAATATTATTAACTGACCGAAATTTAAATACTTCATTTTTTGACCCAGCAGGAGGAGGAGACCCTATTTTATACCAACACTTATTT	hap1056:CL377	1	NeeSoon	0	0	1
146	CL383	90	122	143	10	0.853147	hap1070	TCTTTCTGCGGCTATTGCTCATAGAGGGGCTTCTGTAGACTTAGCTATTTTTTCTTTACATTTAGCAGGAGTATCTTCAATTTTAGGTTCAGTAAATTTTATTACCACTGTTATTAATATACGAACAAATGGAATTACTTTAGACCGAATACCTTTATTTGTATGATCAGTTGTAATTACCACCATTCTTCTTCTTCTTTCTTTACCAGTATTAGCAGGAGCTATTACTATACTTTTAACAGACCGAAATTTAAATACTTCATTTTTTGACCCAGCTGGAGGAGGAGATCCTATCCTTTATCAACACCTATTT	hap1070:CL383	1	NeeSoon	0	0	1
147	CL423	90	53	121	10	0.438017	hap1059	CCTATCTTCCGGAATTGCCCATAGTGGAGGTTCTGTTGATTTAGCAATTTTTTCTCTTCATTTAGCCGGAATTTCCTCTATTTTAGGATCTGTAAATTTTATTACTACTGTTATTAATATACGATCAAAAGGAATTACTTTAGATCGAATACCTTTATTTGTTTGATCTATTGTTATTACTACAATTTTATTACTTCTTTCTCTTCCTGTTTTAGCCGGAGCAATTACAATACTTTTAACAGACCGAAATTTAAATACTTCTTTCTTTGACCCTGCTGGTGGGGGAGACCCTATTTTATATCAGCACTTATTT	hap1059:CL423	1	NeeSoon	0	0	2
148	CL136	90	276	283	10	0.975265	hap0918	TCTTTCTGCTAGAATTGCCCACAGTGGAGCTTCTGTAGATTTAGCTATTTTTTCTTTACATCTAGCAGGAGTCTCATCCATTTTAGGCTCTGTAAATTTTATCACAACCGTAATTAATATACGATCAAAAGGAATTACCTTAGACCGAATACCTTTATTTGTATGATCAATTGTTATTACAACAGTATTATTACTATTATCTTTACCTGTATTAGCTGGAGCAATTACTATATTATTAACAGATCGAAACTTAAATACATCTTTTTTTGACCCTGCTGGAGGTGGAGATCCTATTTTATACCAACATTTATTC	hap1103:CL136, hap0918:CL136	2	NeeSoon	0	0	29
149	CL405	90	47	146	10	0.321918	hap1099	AAATAAATGTTGGTATAAAATTGGGTCTCCCCCTCCGGCAGGATCGAAAAAAGAAGTATTTAAGTTCCGATCAGTTAATAATATAGTAATAGCACCTGCTAAAACAGGGAGAGATAGTAAAAGTAAAATAGCTGTAATTAGAACAGACCAAACAAATAAAGGTATTCGATCAAAAGTAATTCCTTCTGAACGTATATTAATTACTGTAGTAATAAAATTTACTGCCCCTAAAATAGAAGAAATCCCGGCTAAATGTAAAGAAAAAATAGCTAAATCAACTGAAGCTCCAGCGTGAGCAATTCTAGAAGAAAGG	hap1099:CL405	1	NeeSoon	0	0	1
150	CL361	90	158	164	10	0.963415	hap0978	AAATAAATGTTGGTATAAAATAGGATCACCTCCTCCCGCGGGATCAAAAAAGGAAGTGTTTAAATTTCGATCTGTTAAAAGTATGGTGATTGCCCCAGCTAAAACTGGGAGAGATAATAAAAGTAAAATAGCTGTAATTAATACAGATCATACAAATAAAGGTATTCGATCAAATGTAATACCTTCAGAACGTATATTAATTACTGTTGTAATAAAATTTACTGCACCTAAAATTGAAGAAATACCTGCTAAATGTAAAGAAAAAATAGCTAAATCAACTGATCCACCAGCATGAGCAATTCTTGAAGAAAGA	hap0978:CL361	1	NeeSoon	0	0	9
151	CL089	90	158	158	10	1	hap0422	AAATAAATGTTGATAAAGAATAGGGTCCCCTCCTCCAGCGGGGTCGAAGAATGATGTATTTAAATTTCGATCTGTTAAAAGTATAGTAATTGCTCCAGCTAAAACTGGTAGTGAAAGAAGTAAAAGAACTGTTGTAATTACAACTGATCAGACAAATAGAGGTATTCGGTCTAATGTAATTCCGTTTGCTCGTATATTAATTACAGTAGTAATAAAATTTACTGAGCCTAAAATAGAAGAAACTCCTGCTAGGTGAAGAGAAAAAATGGCTAAATCTACTGAAGCCCCTCTATGGGCAATAGCGGAAGATAGC	hap0422:CL089	1	NeeSoon	0	1	1
152	CL123	89	31	59	10	0.525424	hap0083	TTTATCATCTAATATTGCCCATGCTGGAGCTTCTGTAGATTTAGCTATTTTTTCTCTTCATTTAGCAGGGATTTCTTCTATTTTAGGAGCAGTAAATTTTATTACTACTGTTATTAATATACGTTCAGAAGGAATCTCACTAGACCGAATACCATTATTTGTATGATCGGTTATTATTACAGCTGTATTACTATTACTTTCTTTACCTGTATTAGCCGGAGCTATTACAATATTATTAACAGATCGTAATTTAAATACAAGCTTTTTTGATCCTGCTGGAGGGGGAGACCCAATTCTTTATCAACACTTATTT	hap0554:CL123, hap0712:CL123, hap0827:CL123, hap0780:CL123, hap0083:CL123, hap0450:CL123	6	NeeSoon	0	7	0
153	CL193	89	76	78	10	0.974359	hap0084	TCTTTCTGCAAGAATTGCTCATAGAGGGGCATCTGTAGACTTAGCAATTTTTTCTTTACATTTAGCAGGAGTATCCTCTATTCTTGGATCTGTAAATTTTATTACAACAGTAATTAACATACGAGCAAATGGAATTACTTTAGACCGAATACCCTTATTTGTCTGATCAATTGTTATTACAACTGTCCTATTACTTTTATCTTTACCCGTTTTGGCTGGTGCTATTACAATACTTTTAACAGACCGAAATTTAAATACTTCTTTCTTTGACCCTGCTGGAGGAGGAGACCCTATTCTTTATCAACATTTATTT	hap0401:CL193, hap0206:CL193, hap0631:CL193, hap0370:CL193, hap0724:CL193, hap0338:CL193, hap0909:CL193, hap0468:CL193, hap0595:CL193, hap0208:CL193, hap0203:CL193, hap0360:CL193, hap0125:CL193, hap0369:CL193, hap0193:CL193, hap0331:CL193, hap0772:CL193, hap0084:CL193, hap0397:CL193, hap0350:CL193, hap0406:CL193, hap0550:CL193, hap0632:CL193, hap0405:CL193, hap0102:CL193, hap0574:CL193, hap0608:C…	42	NeeSoon	0	118	4
154	CL110	89	67	78	10	0.858974	hap0093	TCTCTCGTCTGGAATTGCTCATGCAGGAGCTTCTGTTGATTTAGCAATTTTTTCTCTTCATCTAGCTGGTGTTTCTTCTATTTTAGGAGCAGTAAATTTTATTACCACAGTTATCAACATACGGTCTAATGGAATTACCTTAGACCGTATGCCTCTGTTCGTTTGATCAGTTGTAATTACTGCTGTTTTATTATTACTTTCCCTTCCAGTACTAGCTGGAGCCATTACTATATTATTAACAGACCGAAATTTAAATACTTCTTTCTTTGATCCCGCGGGAGGAGGAGACCCAATTTTATACCAACACTTATTT	hap0481:CL110, hap1094:CL110, hap0529:CL110, hap0273:CL110, hap0762:CL110, hap0093:CL110, hap1025:CL110, hap0662:CL110	8	NeeSoon	0	8	2
155	CL083	89	38	59	10	0.644068	hap0118	AAATAAGTGTTGATAAAGGATAGGGTCTCCTCCTCCTGCGGGATCAAAAAAAGATGTATTAAGATTTCGATCTGTTAAAAGTATAGTAATTGCTCCCGCTAAAACTGGTAAAGATAATAAAAGTAAAATTGCAGTAATTACAACTGATCAAACAAAAAGAGGCATTCGATCTAATGTGATTCCATTAGATCGTATATTAATTACAGTAGTAATAAAATTTACAGCTCCTAAAATTGATGAAATACCCGCTAAATGAAGAGAAAAAATTGCTAAATCTACTGATCCCCCAGCATGGGCAATACCTGCAGAAAGA	hap0150:CL083, hap0758:CL083, hap0118:CL083, hap0228:CL083, hap0702:CL083, hap0506:CL083, hap0704:CL083, hap0825:CL083, hap0790:CL083	9	NeeSoon	0	37	0
156	CL171	89	35	58	10	0.603448	hap0148	AAATAAATGTTGATATAAAATAGGGTCTCCTCCACCGGCCGGATCAAAAAAAGAAGTATTTAAATTTCGGTCAGTAAGAAGTATAGTAATAGCACCAGCTAATACAGGAAGAGATAGAAGAAGGAGAATAGCTGTAATTACTACTGATCATACAAATAAAGGTATTCGGTCTAATGTAATTCCATTAGATCGTATATTAATTACAGTAGTAATAAAATTTACAGCCCCTAAAATTGAGGATACTCCAGCTAAATGGAGAGAAAAAATTGCTAAGTCAATAGATGCTCCGGCATGGGCAATACCTGAAGAAAGG	hap0491:CL171, hap0148:CL171, hap0403:CL171, hap0336:CL171, hap0186:CL171, hap0194:CL171, hap0160:CL171, hap0189:CL171, hap0139:CL171, hap0173:CL171, hap0249:CL171, hap0464:CL171, hap0254:CL171, hap0161:CL171, hap0395:CL171, hap0600:CL171, hap0465:CL171	17	NeeSoon	0	74	0
157	CL230	89	106	111	10	0.954955	hap0171	TATCTTCAAGAATTGCACATAGAGGGGCTTCCGTTGATTTAGCTATTTTTTCTCTTCATTTAGCAGGAATCTCCTCAATTCTTGGTTCAGTAAATTTCATTACTACAGCAATTAATATACGTTCCAGAGGAATTACTCTTGATCGAATACCCTTATTTGTTTGATCTGTAATTATTACAACAATTCTTTTATTACTTTCTCTCCCTGTTTTAGCCGGAGCAATTACTATATTATTAACAGACCGAAATCTAAATACATCTTTTTTTGACCCCGCAGGTGGTGGAGATCCTATTTTATACCAACACTTATTT	hap0218:CL230, hap0815:CL230, hap0171:CL230, hap0170:CL230	4	NeeSoon	0	17	0
158	CL143	89	91	91	10	1	hap0192	TCTTTCTTCTAATATTGCCCATAGTGGGGCTTCTGTTGATTTAGCAATTTTCTCTCTTCATCTAGCGGGGGTATCCTCAATTTTAGGTTCTGTAAATTTTATTACTACTGTAATTAATATACGAGCCAATGGTATTACACTCGATCGAATACCTTTATTTGTTTGATCAATTGTAATTACAACAGTTCTTCTTCTTTTATCTCTACCTGTATTAGCCGGGGCTATTACAATATTATTGACTGATCGAAATTTAAATACATCTTTTTTTGACCCCGCTGGTGGAGGGGATCCTGTTCTTTATCAACACTTATTT	hap0122:CL143, hap0727:CL143, hap0851:CL143, hap0183:CL143, hap0310:CL143, hap0328:CL143, hap0192:CL143, hap0337:CL143, hap0289:CL143, hap0525:CL143, hap0730:CL143, hap0142:CL143	12	NeeSoon	0	61	0
159	CL183	89	57	80	10	0.7125	hap0195	TCTTTCAGCTAATATTGCCCATAGAGGAGCCTCAGTAGACTTAGCAATTTTTTCTTTACATTTAGCAGGGATTTCTTCAATTCTAGGTTCTGTAAATTTTATTACCACTTCTATTAATATACGAGCTAATGGAATCACATTAGACCGTATACCCTTATTTGTCTGATCAGTAATTATTACTACTATTCTTCTTCTTCTTTCCCTTCCTGTTTTAGCCGGAGCTATTACTATATTATTAACTGACCGAAATTTAAATACTTCATTCTTTGACCCCGCCGGAGGAGGAGACCCAATTCTTTATCAACATTTATTT	hap0308:CL183, hap0717:CL183, hap0514:CL183, hap0716:CL183, hap0195:CL183, hap0778:CL183, hap0799:CL183, hap0200:CL183, hap0096:CL183, hap0713:CL183	10	NeeSoon	0	51	6
160	CL223	89	72	72	10	1	hap0212	TCTTTCAGCAGCTATTGCTCATAGTGGTGCTTCTGTAGATTTAGCAATTTTTTCTCTACATCTTGCAGGAGTATCTTCAATTCTTGGTTCTGTAAATTTTATTACAACAGTAATTAATATACGAGCTAATGGAATTACTTTAGACCGAATACCTTTATTTGTTTGATCAGTAGTTATTACTACAGTTCTCCTTCTTCTTTCTCTTCCTGTTTTAGCGGGGGCTATTACAATACTTCTTACAGATCGAAATTTAAATACTTCATTCTTCGACCCTGCGGGAGGAGGTGACCCAATTCTTTATCAACATCTATTT	hap0212:CL223, hap0497:CL223, hap0442:CL223, hap0444:CL223, hap0488:CL223, hap0489:CL223, hap0342:CL223, hap0688:CL223, hap1091:CL223	9	NeeSoon	0	11	1
161	CL244	89	42	63	10	0.666667	hap0222	TATCTTCTGGGATTGCACATGCAGGGGCTTCGGTAGATCTTGCAATTTTTTCTTTACATTTAGCAGGAATTTCTTCTATTTTAGGGGCAGTAAATTTTATTACAACAGTAATTAATATACGATCTAATGGTATTACATTAGATCGAATACCCCTATTTGTATGATCTGTAGTTATTACAGCAGTCCTCTTATTATTATCTCTTCCTGTACTTGCCGGAGCTATTACAATATTATTAACAGATCGAAATTTAAATACTTCTTTCTTTGATCCTGCTGGTGGAGGAGATCCTATTTTATACCAACATCTTTTC	hap0222:CL244	1	NeeSoon	0	1	0
162	CL210	89	42	60	10	0.7	hap0090	AAATAAATGTTGATAAAGGATGGGGTCCCCTCCACCAGCAGGATCAAAAAAGGATGTATTTAAATTTCGATCTGTTAAAAGTATAGTAATAGCGCCAGCTAAAACAGGTAAAGAAAGAAGAAGTAAAACAGTTGTAATTACAACTGATCAAACGAATAGGGGAATTCGATCTAAAGTAATTCCATTAGAACGTATATTAATAACTGTAGTAATAAAATTTACAGATCCTAAAATTGATGAAATCCCCGCTAAATGAAGAGAGAAGATAGCTAAATCTACTGAAGCCCCACTATGAGAAATATTAGAAGATAGG	hap0090:CL210, hap0564:CL210, hap0676:CL210, hap0299:CL210, hap0690:CL210, hap0274:CL210, hap0619:CL210, hap0522:CL210	8	NeeSoon	0	38	1
163	CL108	89	52	116	10	0.448276	hap0250	AAATAAGTGTTGATATAAAATTGGGTCTCCTCCTCCGGCGGGATCAAAAAATCTAGTATTTAAATTTCGATCTGTCAATAATATAGTAATAGCTCCAGCAAGTACTGGTAAAGATAAAAGTAATAATACAGCAGTAATAACAACCGATCAAACAAACAGAGGTATTCGATCTAGAGAAATACCTTCAGAACGTATATTAATTACAGTAGTAATAAAATTTACTGCTCCTAAAATAGAAGAGATTCCTGCTAAATGAAGAGAAAAGATAGCTAAATCTACTGAAGCACCTGCATGGGCAATATTAGATGACAGA	hap0089:CL108, hap0250:CL108, hap0520:CL108, hap0647:CL108, hap0582:CL108	5	NeeSoon	0	10	0
164	CL028	89	54	59	10	0.915254	hap0261	GAATAAATGTTGGTATAAGATAGGATCCCCCCCTCCTGCTGGATCAAAAAAAGAAGTATTTAAATTTCGATCTGTTAATAATATGGTGATAGCTCCTGCTAAAACAGGGAGAGAAAGAAGTAATAGAATTGTAGTAATTAGAATTGATCAAACAAATAAAGGTATTCGATCTAAAGAAATACCATTAGCTCGTATATTAATAATAGTAGTAATAAAATTTACGGACCCTAAAATAGAAGATACTCCTGCTAAATGAAGAGAAAAAATAGCTAAATCGACGGAGGGCCCTCTATGAGCAATATTAGAAGATAAA	hap0088:CL028, hap0261:CL028	2	NeeSoon	0	48	0
165	CL044	89	22	62	10	0.354839	hap0239	TTTATCAAATTCAATCGCCCATAGAGGAGCCTCCGTAGATTTAGCAATTTTTTCTTTACATTTAGCTGGTATTTCTTCTATTCTAGGTTCTGTAAATTTTATTTCAACAATTATAAATATACGATCAAAAACTTTAAGATTAGATCGAATACCTTTATTTGTTTGATCAATTTTAATTACAACAATTTTATTATTACTTTCTTTACCAGTATTAGCGGGAGCAATTACAATACTTTTAACAGATCGAAATTTAAATACAAGATTTTTTGACCCAAGCGGAGGAGGAGACCCTATCTTGTATCAACACTTATTT	hap0340:CL044, hap1090:CL044, hap0239:CL044, hap1092:CL044	4	NeeSoon	0	7	12
166	CL214	89	45	63	10	0.714286	hap0303	AAATAAATGTTGGTAAAGAATTGGGTCACCCCCTCCAGCAGGGTCAAAAAAAGAAGTATTTAAATTTCGGTCTGTTAATAACATAGTAATTGCTCCTGCTAAAACTGGAAGAGAAAGAAGAAGGAGAATTGTTGTAATTACAACAGATCAAACAAATAATGGTATACGGTCCAATGTAATTCCATTAGATCGTATATTAATAGCTGTAGTAATAAAATTTACAGATCCTAGAATTGAGGAAATACCTGCAAGATGAAGAGAAAAAATTGCTAAATCTACAGATCCCCCTCTATGAGCAATACTTGCTGATAAA	hap0478:CL214, hap0179:CL214, hap0446:CL214, hap0451:CL214, hap0318:CL214, hap0303:CL214, hap0818:CL214, hap0245:CL214, hap0253:CL214, hap0154:CL214, hap0659:CL214, hap0658:CL214, hap0567:CL214, hap0276:CL214	14	NeeSoon	0	75	1
167	CL227	89	49	59	10	0.830508	hap0333	ACTTTCTTCTAATATTGCTCATGCTGGAGCATCTGTAGACTTAGCAATTTTTTCTTTACACTTAGCAGGAATTTCTTCAATCCTGGGAGCTGTAAATTTTATTACAACAGTAATTAACATGCGTTCAGAAGGAATTTCATTAGACCGAATACCCCTATTTGTGTGATCAGTAGTTATTACGGCTGTTCTTTTACTTCTCTCTTTACCGGTTTTAGCGGGAGCAATTACCATATTATTAACGGATCGAAATTTAAATACTAGATTTTTTGACCCCGCAGGAGGGGGTGACCCTATTCTTTATCAACACCTATTT	hap0785:CL227, hap0367:CL227, hap0472:CL227, hap0333:CL227	4	NeeSoon	0	6	0
168	CL189	89	69	70	10	0.985714	hap0335	AAATAAGTGTTGATATAAAATTGGATCTCCTCCTCCCGCAGGGTCAAAAAAGGATGTATTTAAATTTCGATCCGTAAGAAGTATAGTGATGGCTCCAGCTAATACAGGTAAAGAAAGAAGAAGAAGGACTGTAGTAATTACAACAGATCAAACAAATAAAGGTATTCGATCTAGTGTAATTCCATTTGATCGTATATTAATAGCAGTAGTAATAAAATTTACTGAACCTAAAATTGAAGATACACCAGCTAGATGAAGGGAAAAAATAGCTAAATCAACTGAAGCCCCTCTATGAGCAATACTAGCGGATAAA	hap0335:CL189, hap0732:CL189, hap0674:CL189, hap0771:CL189, hap0660:CL189	5	NeeSoon	0	9	1
169	CL101	89	62	62	10	1	hap0348	CTATCCTCTAATATTGCCCATAGAGGAGCCTCTGTAGACTTAGCTATTTTTTCTCTTCATTTAGCAGGTATTTCTTCAATTTTAGGTTCAGTAAATTTCATTACTACTGCTATTAATATGCGAAGAAATGGAATTACTTTAGATCGAATACCTTTATTTGTTTGATCTGTAATTATTACAACTATTCTTCTTCTTTTATCCCTTCCTGTTCTAGCAGGAGCAATCACCATACTTTTAACAGATCGAAACTTAAACACTTCCTTTTTTGATCCCGCCGGGGGAGGAGACCCTATTTTATATCAACATTTATTC	hap0078:CL101, hap0562:CL101, hap0348:CL101, hap0079:CL101	4	NeeSoon	0	60	6
170	CL013	89	74	80	10	0.925	hap0368	TCTATCTGCTAATATTGCCCACAGCGGGGCTTCTGTAGATTTAGCTATTTTCTCTCTTCATTTAGCAGGTATTTCCTCTATTTTAGGATCAGTAAATTTTATTACCACAGCTATTAATATACGAGCAAATGGAATTACACTAGATCGAATACCTTTATTTGTTTGATCAGTTGTAATTACAACTGTCCTTCTTTTACTTTCTTTACCTGTTCTTGCTGGAGCAATTACTATACTTTTAACTGATCGAAATCTGAATACCTCATTTTTTGATCCGGCAGGAGGGGGGGACCCTATTTTATACCAACACTTATTT	hap0226:CL013, hap0368:CL013, hap0111:CL013, hap0492:CL013	4	NeeSoon	0	43	1
171	CL059	89	66	78	10	0.846154	hap0415	TCTTTCTTCTAATATTGCCCATAGAGGAGCCTCTGTTGATCTTGCTATTTTTTCTTTACACTTAGCAGGAATTTCTTCAATTTTAGGATCTGTAAATTTTATTACTACAGCCATTAATATACGTTCCAGAGGAATTACATTAGACCGAATACCTCTTTTTGTTTGATCTGTAATTATTACAACTATTCTCCTTCTTTTATCTTTACCTGTTTTAGCGGGAGCAATTACAATACTTTTAACAGATCGAAATTTAAATACCTCTTTTTTTGATCCAGCAGGGGGAGGAGACCCAATTTTATATCAACATTTATTT	hap0415:CL059	1	NeeSoon	0	2	0
172	CL221	89	79	80	10	0.9875	hap0417	CCTCTCAGCTAGAATTGCCCACAGAGGGGCTTCTGTAGATTTAGCTATTTTTTCTCTACATTTAGCAGGTATTTCTTCAATTTTAGGATCCGTAAATTTTATTACTACAGCAATTAATATACGAGCTAATGGTATTACTTTAGACCGAATACCTTTATTTGTATGATCAGTTATTATTACCACTATTCTTCTCTTATTGTCTCTTCCCGTTTTAGCTGGAGCTATTACAATACTTTTAACTGATCGTAATTTAAATACTTCATTTTTTGATCCTGCTGGTGGAGGAGATCCAATTCTTTATCAACATTTATTT	hap0870:CL221, hap0425:CL221, hap0417:CL221, hap0184:CL221, hap0598:CL221	5	NeeSoon	0	16	2
173	CL198	89	47	63	10	0.746032	hap0433	TCTTTCTTCAAACATTGCTCATGCTGGAGCTTCTGTAGATTTAGCAATTTTTTCTTTACACTTAGCGGGAATTTCTTCTATTTTAGGAGCTGTAAATTTTATTACAACCGTAATTAATATACGATCTGAAGGAATTTCTTTAGATCGAATACCTCTTTTTGTGTGATCTGTAGTGATTACAGCTGTTCTTTTATTACTCTCATTACCTGTTTTAGCGGGGGCTATTACTATATTATTAACAGATCGAAACTTAAATACAAGATTCTTTGATCCCGCTGGAGGAGGAGACCCAATTCTTTATCAACACTTATTT	hap0204:CL198, hap0433:CL198, hap0692:CL198	3	NeeSoon	0	11	0
174	CL186	89	45	66	10	0.681818	hap0157	TCTTTCTTCTAATATTGCACATGCCGGAGCATCTGTTGATCTCGCAATTTTTTCTCTTCATTTAGCAGGAATTTCATCAATTTTAGGAGCTGTAAATTTTATTACAACAGTAATTAATATGCGATCAGAAGGAATTTCTTTAGATCGCATACCGTTATTTGTTTGATCAGTTGTTATTACTGCAGTTCTTCTTCTTCTTTCTTTACCTGTTTTAGCTGGTGCTATTACTATACTTTTAACTGACCGAAACTTAAATACTAGTTTTTTTGATCCAGCAGGAGGAGGGGATCCTATTTTATATCAACATTTATTT	hap0839:CL186, hap0157:CL186, hap0854:CL186, hap0616:CL186, hap0572:CL186	5	NeeSoon	0	11	0
175	CL062	89	62	90	10	0.688889	hap0445	CCTTTCTTCTAATATTGCTCATAGAGGAGCATCTGTAGATTTAGCTATTTTTTCTCTTCATTTAGCAGGAGTATCCTCTATTCTGGGTTCAGTAAATTTTATTACAACTGTAATTAATATACGTTCTAATGGAATTACTTTAGATCGTATACCATTATTTGTTTGATCAATTGTAATTACAACTGTTCTTTTATTATTATCTCTCCCTGTTTTAGCAGGAGCAATTACTATATTATTAACAGACCGAAATTTAAATACCTCCTTCTTTGACCCTGCTGGTGGTGGAGACCCTATTTTATACCAACATTTATTT	hap0080:CL062, hap0445:CL062, hap1106:CL062	3	NeeSoon	0	11	5
176	CL212	89	69	72	10	0.958333	hap0447	AAATAAATGTTGGTATAAAATTGGGTCTCCTCCGCCCGCTGGGTCAAAAAAAGATGTATTTAAATTTCGATCTGTTAAAAGTATAGTAATTGCTCCTGCTAAAACTGGGAGGGAAAGAAGAAGAAGAATGGTAGTAATGATAACAGATCAAACAAATAAAGGTATTCGATCTAAGGTGATCCCTCTTGAACGCATATTAATAGCAGTAGTAATAAAATTTACTGAGCCTAAAATTGAAGAAATTCCAGCTAAATGAAGGGAAAAAATAGCTAAATCAACTGAAGCACCTCTATGAGCAATTCTTGAAGAAAGG	hap0670:CL212, hap0482:CL212, hap0447:CL212, hap0649:CL212, hap0621:CL212	5	NeeSoon	0	10	5
177	CL152	89	54	71	10	0.760563	hap0466	AAATAAATGTTGATAAAGAATAGGATCTCCTCCTCCGGCTGGGTCAAAAAATGATGTATTTAAATTTCGGTCAGTTAATAATATTGTAATAGCTCCTGCTAAAATTGGTAAAGAAAGAAGAAGTAAAACTGTTGTAATTACCACTGATCATACAAATAATGGAATTCGATCTAAAGTAATTCCATTAGCACGTATGTTAATAGTTGTAGTAATAAAATTTACTGAACCTAAAATAGAAGAAATTCCTGCTAAATGAAGAGAAAAAATTGCTAAATCAACGGAAGCACCTCTATGAGCAATATTTGATGAAAGA	hap0638:CL152, hap0601:CL152, hap0521:CL152, hap0735:CL152, hap0466:CL152, hap0592:CL152, hap0467:CL152, hap0534:CL152	8	NeeSoon	0	19	1
178	CL043	89	74	78	10	0.948718	hap0495	AAATAAATGTTGGTATAAAATTGGATCCCCCCCTCCTGCTGGATCAAAAAAAGAAGTATTTAAATTTCGGTCAGTAAGAAGTATTGTGATGGCGCCAGCTAAAACAGGGAGAGAAAGAAGAAGAAGAATTGTTGTAATAATAACAGATCAAACAAATAAAGGTATACGATCAAAAGTAATTCCTCTTGATCGTATATTAATTGCTGTTGTAATAAAATTTACTGAACCTAAAATAGAAGAAATTCCTGCCAAATGAAGAGAAAAAATAGCTAAGTCCACAGATGCCCCTCTGTGAGCAATTCTTGAGGAAAG	hap0696:CL043, hap0495:CL043	2	NeeSoon	0	5	25
179	CL178	89	66	67	10	0.985075	hap0108	CTTTCTTCACCTATTGCCCATAGTGGGGCCTCTGTTGATTTAGCAATTTTTTCCCTTCATTTAGCTGGTATTTCTTCTATTCTTGGTTCTGTAAATTTTATTACCACAGCAATTAATATGCGGGCTAATGGAATTACTTTAGATCGAATACCTCTTTTTGTCTGGTCAGTTATTATTACAACAATTCTCCTTCTTTTATCACTCCCCGTTTTAGCAGGAGCAATTACCATATTATTAACTGATCGAAATTTAAATACTTCTTTTTTTGACCCCGCAGGAGGGGGAGACCCAATCTTATACCAACACCTATTC	hap0108:CL178	1	NeeSoon	0	11	1
180	CL121	89	62	67	10	0.925373	hap0454	AAATAAGTGTTGGTATAAAATAGGATCTCCCCCTCCGGCTGGATCAAAAAATGAGGTGTTTAGATTTCGGTCAGTTAAAAGTATAGTAATTGCTCCGGCAAGAACAGGTAAAGAAAGTAAAAGAAGGACAGTTGTAATTACAACTGATCAAACAAATAAGGGTATTCGATCTAGTGTAATCCCATTTGCTCGCATATTAATAGCTGTAGTAATAAAATTTACTGATCCTAAAATAGAGGAAATACCTGCTAAATGAAGAGAGAAAATAGCTAAATCTACAGAAGCACCGCTGTGTGCAATATTAGCAGATAG	hap0787:CL121, hap0476:CL121, hap0454:CL121	3	NeeSoon	0	10	0
181	CL334	89	68	75	10	0.906667	hap0209	TCTTTCATCAAGAATTGCACATAGAGGAGCTTCTGTTGATTTAGCCATTTTTTCCCTTCATTTAGCAGGAGTATCTTCAATTTTAGGTTCTGTAAATTTTATTACTACTGTAATTAACATACGATCTAACGGTATTACATTAGATCGTATACCTTTATTTGTTTGATCTATTGTAATTACAACAGTCCTTTTACTCCTATCTTTACCAGTATTAGCTGGAGCAATTACAATATTATTAACTGATCGAAATTTAAACACATCATTCTTTGACCCGGCAGGAGGGGGTGACCCAATTCTTTATCAACATTTATTT	hap0209:CL334	1	NeeSoon	0	11	1
182	CL155	89	34	79	10	0.43038	hap0580	AAATAAATGTTGATAAAGAATTGGATCTCCTCCACCTGCTGGATCAAAAAAACTAGTATTAAGATTTCGATCTGTTAAAAGTATAGTAATAGCTCCAGCTAAAACTGGTAAAGAGAGTAATAATAAGATTGCTGTAATTACTACAGATCAAACAAATAAAGGTATTCGATCAAGAGAAATTCCTTCTGAGCGTATATTGATTACTGTTGTAATAAAATTTACTGCTCCTAAAATAGAAGAGATTCCTGCTAAATGTAAAGAAAAAATTGCAAGATCTACAGAAGCTCCAGCATGAGCAATATTAGAAGAAAGT	hap0765:CL155, hap0580:CL155, hap0763:CL155, hap0773:CL155, hap0760:CL155	5	NeeSoon	0	7	0
183	CL049	89	73	86	10	0.848837	hap0568	ACTATCTTCCAATATTGCACACGCAGGTGCTTCAGTAGATTTAGCAATTTTTTCACTACATCTTGCAGGTATTTCATCTATTTTAGGAGCTGTTAATTTTATTACTACAGTAATTAATATACGATCAGAAGGAATTTCTTTAGACCGAATACCTTTATTTGTGTGATCAGTAGTTATTACTGCAATTTTATTATTATTATCTCTTCCAGTATTAGCAGGAGCCATTACTATGCTATTAACAGATCGAAATTTAAATACTAGCTTTTTTGATCCAGCAGGAGGAGGAGATCCTATTTTATATCAACATCTATTT	hap0568:CL049, hap0593:CL049, hap0721:CL049	3	NeeSoon	0	8	0
184	CL268	89	62	64	10	0.96875	hap0322	AAATAAGTGTTGGTAAAGAATAGGGTCTCCTCCCCCAGCTGGGTCAAAAAATGATGTATTTAGATTTCGATCTGTTAAAAGTATTGTAATAGCTCCAGCCAAAACAGGTAAAGAAAGGAGAAGAAGAACAGTAGTAATTACTACAGATCAAACGAATAAAGGTATTCGATCTAGAGTAATTCCATTGGCCCGCATATTAATTACAGTTGTAATAAAATTTACTGAGCCTAGAATTGACGATACTCCCGCTAAGTGCAGTGAAAAAATAGCTAAGTCTACTGAAGCCCCGCTATGAGCAATAGCTGCTGAAAGA	hap0322:CL268, hap0153:CL268	2	NeeSoon	0	7	1
185	CL213	89	79	79	10	1	hap0588	ACTATCTGCTAGAATCGCTCATAGTGGGGCATCTATTGATTTAGCAATTTTTTCCCTTCATTTAGCGGGAATTTCCTCAATTTTAGGTTCTGTAAATTTTATTACAACTGCAATTAATATACGCGCTAATGGAATTACCTTAGACCGAATACCTTTATTTGTTTGATCAGTAATTATTACTACAATTCTTCTTTTACTTTCTCTCCCTGTTTTAGCAGGAGCTATTACAATACTTTTAACAGACCGAAATCTTAATACATCCTTTTTTGATCCAGCGGGAGGGGGAGACCCAATCTTGTACCAACACTTATTT	hap0304:CL213, hap0846:CL213, hap0518:CL213, hap0588:CL213	4	NeeSoon	0	11	0
186	CL115	89	80	83	10	0.963855	hap0652	CCTTTCTGCTAGAATTGCCCATAGAGGGGCCTCTGTAGATTTAGCAATTTTTTCTCTTCATTTAGCAGGAATCTCTTCAATTTTAGGGTCTGTAAATTTTATTACAACCTCTATTAATATACGAGCTAATGGAATTACACTAGACCGAATACCATTATTTGTTTGGTCAGTTATTATTACTACTATTCTTCTTCTTCTTTCTCTCCCCGTTTTAGCAGGAGCAATTACCATATTATTAACTGATCGAAACTTAAATACCTCATTCTTTGACCCCGCGGGAGGGGGAGACCCTATTCTTTACCAACATTTATTC	hap0832:CL115, hap0652:CL115, hap0726:CL115, hap0821:CL115, hap0280:CL115, hap0729:CL115, hap0752:CL115, hap0190:CL115, hap0227:CL115	9	NeeSoon	0	26	0
187	CL078	89	55	68	10	0.808824	hap0092	TTTATCTTCTAATATTGCTCATAGAGGAGCATCAGTAGATTTAGCTATTTTTTCTCTTCACTTAGCAGGAGTATCTTCTATTCTAGGTTCTGTAAATTTTATTACTACCGTAATTAATATACGATCTAATGGAATCACTTTAGATCGAATACCTCTTTTTGTTTGATCAATTGTAATTACAACAGTTCTTTTATTACTTTCTCTTCCTGTTTTAGCAGGAGCAATTACTATACTTTTAACAGATCGAAATTTAAACACATCTTTTTTTGATCCTGCAGGAGGAGGGGACCCAATCTTATACCAACATTTATTT	hap0904:CL078, hap0092:CL078	2	NeeSoon	0	5	5
188	CL299	89	89	117	10	0.760684	hap0737	ATTATCTTCAGGTATTGCACATAGAGGAGGATCAGTAGATTTAGCTATTTTTTCTCTTCATTTAGCCGGAATTTCTTCTATTTTAGGATCAGTAAATTTTATTACAACAGTTATTAATATACGATCAAAAGGAATTACTTTAGATCGTATGCCTCTTTTTGTATGATCAATCGTAATTACAACAGTTTTACTTTTACTCTCTCTTCCTGTTTTAGCTGGAGCTATTACTATATTACTAACCGATCGGAATTTAAATACTTCCTTTTTTGACCCTGCAGGAGGAGGAGACCCAATTCTATATCAACATTTATTT	hap0737:CL299	1	NeeSoon	0	3	0
189	CL317	89	28	78	10	0.358974	hap0754	TCTTTCTTCAAATATTGCTCATGCTGGAGCTTCTGTAGATTTAGCTATTTTTTCTCTTCATTTGGCCGGAATTTCTTCAATTCTAGGGGCTGTAAATTTTATTACCACAGTTATTAATATACGCTCAGAAGGAATTTCTTTAGATCGAATACCTTTATTTGTATGATCAGTAGTTATTACTGCAATTTTGCTTCTTCTCTCTTTACCGGTTTTAGCTGGAGCTATTACTATATTATTGACAGATCGAAATCTTAATACTAGTTTTTTTGATCCAGCAGGTGGGGGAGATCCAATTTTATATCAACACTTATTT	hap0754:CL317	1	NeeSoon	0	2	0
190	CL335	89	70	73	10	0.958904	hap0511	TCTTTCTGCAAGTATTGCACATAGAGGAGCCTCTGTAGATTTAGCAATTTTCTCTCTTCATTTAGCAGGAATTTCCTCAATTTTAGGTTCAGTAAATTTTATTACAACTGCTATTAATATACGTTCCAATGGGATTTCATTAGATCGAATACCTTTATTTGTTTGATCTGTAATTATTACAACTATTTTACTTCTTCTTTCTCTTCCTGTTCTTGCAGGTGCAATTACTATATTATTAACAGATCGAAATTTAAATACTTCTTTTTTTGATCCCGCAGGAGGGGGAGACCCAATTTTATATCAACATTTATTT	hap0511:CL335	1	NeeSoon	0	6	0
191	CL250	89	33	70	10	0.471429	hap0816	TCTTTCTTCCAACATTGCTCATGCTGGGGCTTCTGTAGATTTAGCAATTTTTTCCCTACATTTAGCAGGAATTTCTTCAATTTTAGGAGCTGTGAATTTTATTACCACAGTTATTAATATACGATCTGAAGGAATCTCTTTAGACCGGATACCTTTATTTGTATGATCAGTTGTAATTACAGCAGTTCTTCTTTTACTCTCATTACCAGTACTAGCAGGAGCAATTACCATATTATTAACAGATCGAAATTTAAATACTAGTTTTTTTGATCCAGCAGGAGGAGGAGACCCTATTCTATATCAACACTTATTT	hap0816:CL250	1	NeeSoon	0	1	0
192	CL307	89	55	64	10	0.859375	hap0836	CCTTTCATCAAATATTGCACACAGAGGGGCTTCTGTTGATTTAGCTATCTTTTCTCTTCATCTTGCAGGAATCTCATCTATTTTAGGGTCAGTAAATTTTATTACTACTGCAATTAATATACGATCAAGAGGAATTACACTAGATCGAATACCACTTTTTGTTTGATCAGTAATTATTACTACAATTCTTCTTCTTTTATCTTTACCTGTTTTAGCAGGAGCAATTACAATACTTTTAACTGACCGAAACTTAAACACTTCTTTTTTTGACCCAGCAGGTGGGGGAGATCCAATTTTGTATCAACACTTATTT	hap0836:CL307	1	NeeSoon	0	1	0
193	CL345	89	39	77	10	0.506494	hap0517	AAATAAGTGTTGATAAAGGATAGGATCTCCCCCACCTGCAGGGTCAAAAAAACTAGTATTTAAATTTCGGTCAGTTAAAAGTATAGTAATTGCTCCAGCTAAAACTGGTAAGGAAAGAAGAAGAAGAATAGCAGTAATTATTACTGATCATACAAATAAAGGTATTCGATCTAGTGAAATTCCTTCAGATCGTATATTAATTACTGTTGTAATAAAATTTACTGCTCCTAAAATAGAAGAAATCCCTGCAAGATGGAGAGAAAAAATTGCTAAATCGATAGATGCTCCTGTGTGAGCAATATTGCTTGATAAT	hap0517:CL345	1	NeeSoon	0	3	0
194	CL194	89	40	74	10	0.540541	hap0844	TCTTTCTTCTAACATTGCCCACAGAGGGGCCTCAGTAGATCTAGCAATTTTCTCTCTTCATTTAGCAGGTGTATCTTCAATTTTAGGATCAGTAAATTTTATTACTACAGTGATTAATATACGAGCCAATGGTATTACATTAGATCGAATACCATTATTTGTTTGATCAATTGTAATTACAACAGTATTACTTCTTTTATCTCTCCCGGTTTTAGCAGGTGCCATTACTATATTATTAACAGATCGAAATTTAAATACTTCTTTTTTTGACCCTGCAGGAGGAGGAGACCCTATTTTATATCAACACTTATTT	hap0856:CL194, hap0844:CL194, hap0131:CL194, hap0861:CL194	4	NeeSoon	0	89	2
195	CL088	89	36	61	10	0.590164	hap0872	CCTATCTTCTAACATTGCACATAGAGGAGCATCAGTAGATTTAGCTATCTTTTCTCTTCATTTAGCAGGAGTATCCTCTATTTTAGGTTCTGTAAATTTCATTACTACTGTTATTAATATACGATCTACTGGAATTACTTTAGATCGAATACCTCTTTTCGTATGATCTATCGTAATTACAACAGTTTTACTTCTTCTATCCCTTCCTGTTTTAGCAGGAGCTATTACCATGCTTTTAACTGATCGAAATCTAAATACATCTTTCTTTGACCCTGCTGGTGGGGGAGATCCTATTCTTTATCAACACTTATTC	hap0872:CL088	1	NeeSoon	0	1	0
196	CL058	89	53	66	10	0.80303	hap0902	TTATCTGCTAGTATTGCCCATAGAGGAGCTTCTGTTGATTTAGCTATTTTTTCTCTTCATTTAGCTGGTATTTCCTCTATTTTAGGGTCAGTAAATTTTATCACAACTGTTATTAATATACGATCTAATGGTATTACTTTTGATCGAATACCTTTATTTGTCTGATCTATTGTAATTACTACGATTCTTTTATTACTTTCATTACCTGTATTAGCAGGAGCAATTACAATACTTTTAACAGATCGAAATTTAAATACTTCTTTCTTTGACCCTGCTGGAGGAGGAGATCCTATTCTTTACCAACATCTATTT	hap0902:CL058, hap1069:CL058, hap0990:CL058, hap0917:CL058	4	NeeSoon	0	0	12
197	CL163	89	65	68	10	0.955882	hap0922	AAATAAGTGTTGATAAAGAATAGGGTCTCCTCCTCCAGCTGGATCAAAAAAAGAAGTGTTTAAATTTCGATCGGTTAAAAGTATAGTGATTGCCCCAGCTAATACAGGTAAGGATAAAAGAAGAAGAACTGTTGTAATTACAATTGATCAAACAAATAATGGTATTCGGTCTAAAGTAATACCGTTGGCTCGTATATTAATAACTGTAGTAATAAAATTTACTGAGCCTAAAATTGAGGATACCCCTGCTAAATGAAGAGAAAAGATAGCTAAATCAACTGAGGCACCTCTGTGGGCAATTCTAGCTGATAAA	hap0924:CL163, hap1052:CL163, hap1022:CL163, hap1055:CL163, hap1107:CL163, hap1115:CL163, hap0891:CL163, hap0922:CL163, hap1039:CL163, hap1117:CL163, hap1100:CL163, hap0974:CL163, hap0975:CL163, hap0994:CL163, hap0947:CL163	15	NeeSoon	0	0	24
198	CL156	89	55	56	10	0.982143	hap0942	TTTATCATCTGCAATCGCACATAGTGGGGCTTCAGTTGATTTAGCTATTTTCTCTTTACATTTAGCAGGGGTATCCTCAATTCTTGGATCAGTAAATTTTATTACAACAGTAATTAATATACGAGCCAATGGAATTACATTAGACCGAATACCTTTATTTGTCTGATCAGTAGTTATTACAACAGTTTTATTACTTTTATCTTTACCAGTTCTAGCCGGAGCAATTACTATACTACTAACTGATCGAAATCTTAATACATCATTCTTTGACCCTGCCGGAGGTGGAGACCCTATTCTTTATCAACATTTATTC	hap1019:CL156, hap0888:CL156, hap0942:CL156, hap0966:CL156	4	NeeSoon	0	0	6
199	CL106	89	39	59	10	0.661017	hap0939	AAATAAGTGTTGGTATAGAATTGGGTCTCCTCCTCCAGCAGGGTCAAAAAATGAGGTATTTAAATTTCGATCTGTTAATAATATTGTAATAGCTCCAGCAAGGACTGGTAAAGAAAGAAGAAGTAGAACTGTTGTAATTACAATTGATCAAACAAATAGGGGTATTCGATCTAACGTGATTCCTGTTGATCGCATATTAATGACTGTAGTAATAAAATTTACAGATCCTAGAATTGAAGATACTCCTGCTAAATGTAAGGAAAAAATAGCTAAATCAACAGAAGCTCCTCTATGAGCAATTCTTGAGGATAGA	hap0954:CL106, hap1095:CL106, hap1079:CL106, hap0939:CL106, hap0941:CL106	5	NeeSoon	0	0	38
200	CL209	89	76	76	10	1	hap0951	AAATAAATGTTGATAAAGAATAGGGTCACCCCCTCCGGCTGGATCAAAAAAAGAAGTGTTTAAATTACGATCAGTTAAAAGTATAGTAATTGCTCCTGCAAGGACAGGGAGAGACAAGAGTAAAAGAACTGTTGTAATTACTACTGATCAAACAAATAATGGTATTCGATCTAAAGTAATTCCGTTAGCTCGTATATTAATTACAGTAGTAATAAAATTTACAGAACCTAAAATGGAAGAAACCCCAGCTAAATGTAAAGAAAAAATTGCTAAATCTACAGAAGCCCCTCTATGGGCAATAGCTGCAGAAAGA	hap1014:CL209, hap0951:CL209	2	NeeSoon	0	0	2
201	CL249	89	68	86	10	0.790698	hap0960	TCTTTCTTCTAGAATTGCTCATAGAGGGGCTTCTGTTGATTTAGCTATTTTTTCTCTTCATTTAGCAGGAGTTTCCTCAATTTTAGGATCCGTAAATTTTATTACCACTGTTATCAATATACGCTCTACAGGTATTACTTTAGATCGAATGCCTTTATTTGTTTGATCAATTGTTATTACAACAGTTCTACTATTACTTTCTTTACCTGTTTTAGCAGGAGCTATTACTATATTACTTACAGATCGAAATTTAAATACTTCATTTTTTGACCCAGCTGGTGGAGGAGATCCAATTCTTTATCAACACTTATTT	hap0960:CL249	1	NeeSoon	0	0	2
202	CL001	89	39	55	10	0.709091	hap0962	CTTATCTGCGAGAATCGCCCATAGAGGGGCTTCTGTAGATTTAGCTATTTTTTCTCTTCATTTAGCCGGGGTATCTTCTATTTTAGGCTCAGTAAATTTTATTACAACAGTGATTAATATACGCTCTAGAGGAATTACATTAGATCGAATACCTTTATTTGTTTGATCAATTGTAATTACAACAGTATTGCTTTTATTATCATTACCTGTATTAGCCGGAGCTATTACAATACTTTTAACTGATCGAAATTTAAATACCTCTTTTTTTGACCCCGCTGGAGGAGGGGATCCTATTCTTTATCAACATTTATTT	hap0962:CL001, hap1063:CL001, hap1064:CL001, hap0777:CL001, hap1066:CL001, hap1067:CL001	6	NeeSoon	0	1	16
203	CL280	89	69	69	10	1	hap0963	TCTCTCTTCTAATATCGCCCATAGAGGAGCTTCTGTTGATCTTGCTATTTTTTCTCTTCATTTAGCCGGTATTTCATCTATTCTAGGTTCAGTAAATTTTATTACTACAGCTATTAATATACGAACAAATGGAATTTCTTTAGACCGAATACCTTTATTTGTTTGATCTGTTATTATTACAACCATTCTCTTACTTCTTTCTCTTCCAGTTTTAGCCGGTGCTATTACTATACTACTAACTGATCGAAATTTAAATACATCTTTTTTTGATCCTGCAGGTGGAGGTGATCCAATTCTATATCAACATTTATTT	hap0963:CL280	1	NeeSoon	0	0	1
204	CL190	89	228	233	10	0.978541	hap0973	TTTATCTTCTAATATTTCTCATAGAGGAGCTTCAGTTGATTTAGCCATTTTTTCACTCCATTTAGCAGGGGTATCTTCAATTTTAGGATCAGTAAATTTTATTACAACAGTAATTAATATACGATCTAATGGAATTACTCTTGATCGAATACCATTATTTGTGTGATCTATCGTTATTACAACAGTATTATTACTTTTATCATTACCTGTTTTAGCCGGAGCCATTACAATACTTTTGACAGATCGAAATTTAAATACTTCTTTCTTTGACCCAGCAGGTGGAGGTGACCCTATTTTATATCAACACTTATTT	hap1008:CL190, hap0973:CL190	2	NeeSoon	0	0	2
205	CL285	89	72	74	10	0.972973	hap0977	AAATAGATGTTGGTAAAGAATAGGATCTCCTCCTCCAGCAGGATCAAAGAAGGAAGTATTAAGATTTCGATCTGTTAATAGTATTGTAATGGCTCCAGCAAGAACTGGTAAAGAAAGTAAAAGTAGAACTGTAGTAATTACAACAGATCAAACAAAAAGCGGTATACGGTCTAAAGTAATTCCATTTGCTCGTATATTAATTACAGTTGTGATAAAATTTACTGAGCCTAAAATAGATGATACTCCTGCTAAATGAAGTGAAAAAATAGCTAAATCTACAGAAGCTCCACTATGAGCAATTGCAGCAGAAAG	hap0977:CL285	1	NeeSoon	0	0	2
206	CL340	89	40	62	10	0.645161	hap0986	AAATAAGTGTTGATAAAGGATGGGGTCTCCTCCTCCTGCGGGATCAAAAAAAGAAGTATTTAAATTTCGATCTGTTAATAATATAGTAATAGCTCCTGCTAAAACAGGAAGAGATAATAAAAGTAGAATTGTTGTAATTATGATAGATCAAACAAATAATGGTAATCGATCTAAGGAAATTCCTATAGTTCGTATGTTAATAATGGTTGTGATAAAATTAACTGAACCTAAAATAGAAGAAATTCCTGCTAAATGAAGAGAGAAAATTGCTAAATCAACTGAGGCACCTCTGTGGGCAATATTAGAAGAAAGA	hap0986:CL340	1	NeeSoon	0	0	2
207	CL107	89	53	78	10	0.679487	hap1010	TTATCTTCTAGAATTGCTCATAGAGGAGCATCCGTTGATTTAGCTATTTTTTCTCTTCATTTAGCAGGAGTATCTTCAATTCTTGGTTCAGTAAATTTTATTACTACTGTTATCAATATACGTTCTAATGGAATTACCTTAGACCGAATACCTTTATTTGTTTGATCAATTGTTATTACTACAGTACTTTTATTATTATCTTTACCTGTTCTTGCAGGTGCTATTACTATACTTCTTACAGATCGAAATTTAAATACTTCATTTTTTGATCCTGCTGGAGGGGGTGACCCAATTCTTTACCAACATTTATTT	hap1010:CL107	1	NeeSoon	0	0	1
208	CL319	89	11	51	10	0.215686	hap0683	CCTTTCTAGAACTATTGCTCATAGTGGGGCTTCAGTAGATTTAGCTATTTTTTCTTTACATTTAGCAGGTATTTCTTCAATTTTAGGATCAGTAAATTTCATTTCAACAATTATAAATATACGATCAAAAAATTTTAATATAGATCAAATACCTTTATTTATTTGATCTATTTTAATTACAACAATTTTATTACTTATTTCTTTACCTGTATTAGCCGGAGCCATTACAATACTTTTAACAGATCGAAACCTAAACACAAGATTTTTTGATCCTAGAGGAGGAGGAGATCCTATTTTATACCAACATCTATTT	hap0683:CL319	1	NeeSoon	0	1	5
209	CL076	89	80	80	10	1	hap1028	TATCTGCAGCTATTGCCCACAGAGGGGCTTCTGTAGATCTAGCTATTTTCTCTCTTCATCTCGCAGGTGTATCTTCTATTTTAGGTTCTGTAAATTTTATTACTACAGTAATTAATATACGAGCTAATGGTATTACACTTGATCGAATACCTTTATTTGTTTGATCAGTAGTAATTACTACTGTTCTTCTTCTCTTATCACTCCCTGTATTAGCGGGGGCTATTACTATACTTCTAACTGATCGAAATTTAAATACATCATTTTTCGACCCAGCGGGAGGAGGAGACCCAATTCTCTATCAACATCTATTT	hap1028:CL076	1	NeeSoon	0	0	1
210	CL100	89	82	82	10	1	hap1029	AAATAAGTGTTGGTAAAGAATTGGGTCTCCTCCTCCGGCTGGATCAAAGAATGAGGTATTTAAGTTTCGGTCTGTTAACAATATAGTGATAGCTCCGGCTAAAACAGGGAGAGAGAGAAGAAGAAGAATTGTAGTAATAATTACAGATCAGACAAATAGAGGTATACGATCTAAAGTAATTCCATTTGATCGTATATTAATAGCTGTAGTAATAAAATTTACTGAACCAAGAATAGATGAGATTCCCGCTAAGTGAAGAGAAAAAATTGCTAAATCAACTGATGCCCCTCTATGAGCAATTCTTGCTGAAAGT	hap1074:CL100, hap1029:CL100	2	NeeSoon	0	0	6
211	CL072	89	65	73	10	0.890411	hap0938	CCTTTCAGCAAGTATTGCTCATAGAGGGGCTTCCGTTGATTTAGCAATTTTCTCTTTACATTTAGCAGGAATTTCTTCTATTTTAGGATCAGTAAATTTTATTACAACAGTTATTAATATACGTTCTAATGGAATCACTTTAGACCGAATACCTCTTTTTGTATGATCAATCGTTATTACTACAGTATTATTATTATTATCTTTACCTGTTTTAGCTGGAGCTATCACTATACTTTTAACAGATCGAAATCTAAACACTTCTTTTTTTGATCCCGCTGGAGGAGGAGATCCTATTCTTTATCAACATTTATTT	hap1006:CL072, hap0938:CL072	2	NeeSoon	0	0	5
212	CL375	89	57	92	10	0.619565	hap1053	GAATAAATGTTGGTATAAAATTGGATCCCCTCCCCCAGCAGGGTCAAAGAAAGAAGTATTTAAATTTCGATCTGTTAATAATATAGTAATTGCTCCAGCTAAAACTGGTAAAGAAAGAAGTAAAAGAACTGCTGTAATTAAAACTGATCACACAAAAAGAGGTATTCGGTCAAAAGTAATTCCTTCTGATCGTATATTAATTACAGTTGTAATAAAATTTACTGCACCTAAAATAGAACTAATCCCAGCTAAATGTAAAGAAAAAATAGCTAAATCAACTGAAGCCCCAGCATGAGAAATTGTTGAGGAAAGA	hap1053:CL375	1	NeeSoon	0	0	1
213	CL098	89	54	61	10	0.885246	hap1060	TCTCTCTGCAAGCATCGCTCATAGAGGAGCATCTGTAGATTTAGCAATTTTTTCACTTCATCTTGCAGGTATTTCTTCTATTTTAGGATCTGTAAATTTTATTACTACAGCAATTAATATACGAGCTAATGGAATTACATTAGATCGAATACCTCTTTTTGTTTGATCAGTAGTAATTACAACTATCCTTTTACTTTTATCTTTACCAGTTCTTGCTGGAGCTATTACAATATTATTAACTGATCGAAATTTAAATACCTCCTTCTTTGATCCTGCAGGAGGAGGAGACCCAATTCTTTACCAACACTTATTT	hap0681:CL098, hap1060:CL098, hap0306:CL098	3	NeeSoon	0	2	17
214	CL386	89	25	67	10	0.373134	hap1073	TTTCTGCTGGCATTGCTCATGCGGGAGGATCTGTAGATTTAGCAATTTTTTCTCTTCATTTAGCTGGTATTTCTTCTATTTTAGGGGCAGTAAACTTTATCACAACAGTAATTAATATGCGAACTGAAGGTATTTCTTTAGATCGAATACCTTTATTTGTTTGATCAGTTTTTATTACTGCTATTCTCCTTCTATTATCTCTCCCTGTTTTAGCGGGAGCTATTACAATACTATTAACTGATCGAAATATCAATACTTCTTTTTTTGACCCAGCGGGAGGGGGAGACCCAATTTTATATCAACATTTATTT	hap1073:CL386	1	NeeSoon	0	0	1
215	CL403	89	98	102	10	0.960784	hap1097	TTTATCAGCAAGCATTGCCCATAGAGGGGCTTCAGTTGATTTAGCAATTTTTTCCCTTCATTTAGCAGGAGTTTCTTCTATTTTAGGATCCGTTAATTTTATCACTACAGTAATTAATATACGGTCAAAAGGAATCACTTTAGATCGAATACCTTTATTTGTTTGATCTATTGTAATTACAACAATTTTATTACTTTTATCTTTACCAGTTCTCGCAGGTGCTATTACTATATTATTAACAGACCGAAACTTAAATACATCATTTTTTGACCCCGCAGGAGGAGGAGACCCTATCCTATACCAACATTTATTT	hap1097:CL403	1	NeeSoon	0	0	1
216	CL261	89	62	84	10	0.738095	hap0988	AAATAGATGTTGATATAGAATAGGGTCCCCTCCTCCCGCAGGGTCAAAAAAGGATGTATTTAAATTTCGATCTGTCAATAATATAGTAATTGCTCCAGCTAAAACTGGGAGAGAAAGTAAAAGTAAGATTGCAGTAATTACAACAGATCAAACAAATAAAGGTATTCGGTCTAAAGTAATCCCCTCAGATCGTATATTAATTACAGTTGTAATAAAATTTACTGCCCCTAAAATAGAAGAAATCCCTGCTAAATGAAGGGAAAAAATTGCTAGATCAACTGAGCCCCCAGTATGAGCAATTCCTGAAGAAAGG	hap0988:CL261	1	NeeSoon	0	0	4
217	CL354	89	88	89	10	0.988764	hap0490	AAATAAATGTTGATAAAGAATTGGATCTCCCCCTCCAGCTGGATCAAAAAACGAAGTATTTAAATTTCGATCTGTTAAAAGTATAGTAATTGCTCCAGCAAGAACAGGTAAAGAGAGAAGAAGTAAGATAGTTGTAATAATTACAGACCAAACAAATAAAGGTATTCGGTCTAATGTGATTCCATTTGCTCGTATATTAATAGCAGTAGTAATAAAATTTACTGAACCTAAAATAGAAGAAACTCCAGCTAAGTGTAAAGAAAAAATTGCTAAATCTACAGAGGCTCCTCTGTGAGCAATTCTTGCTGATAAA	hap0490:CL354	1	NeeSoon	0	4	1
218	CL146	88	71	85	10	0.835294	hap0098	TCTTTCTTCAGCCATTGCCCACAGAGGGGCTTCAGTTGACTTAGCTATTTTCTCCCTTCATTTAGCAGGAGTATCTTCTATTTTAGGATCAGTAAATTTCATTACTACAGTTATTAATATACGGGCAAATGGAATTACCTTAGACCGAATACCTTTATTTGTGTGATCAGTAGTAATTACTACAGTATTACTTTTATTATCTCTACCAGTTTTAGCAGGAGCTATCACTATACTTCTTACAGACCGAAATTTAAATACATCATTTTTCGACCCTGCCGGAGGAGGAGATCCTATTCTATACCAACATCTATTT	hap0115:CL146, hap0591:CL146, hap0259:CL146, hap0624:CL146, hap0436:CL146, hap0098:CL146, hap0486:CL146, hap0210:CL146, hap0571:CL146, hap0398:CL146, hap0858:CL146, hap0733:CL146, hap0734:CL146, hap0136:CL146, hap0605:CL146, hap0105:CL146, hap0967:CL146, hap0776:CL146, hap1004:CL146, hap0114:CL146, hap0708:CL146, hap0124:CL146	22	NeeSoon	0	48	4
219	CL298	88	80	83	10	0.963855	hap0121	AAATAAATGTTGATATAAAATAGGATCCCCTCCTCCAGCTGGATCGAAGAAAGAAGTATTTAAATTTCGATCTGTTAATAGTATAGTAATAGCTCCAGCTAATACTGGGAGAGAAAGTAAAAGAAGAACAGTAGTAATAACAATAGATCATACAAATAAAGGTATACGGTCTAGAGTAATACCATTAGCTCGTATATTAATTACTGTAGTGATAAAATTAGCAGAACCAAGAATAGAAGATACACCAGCTAAATGAAGAGAAAAAATTGCTAGATCAACAGAAGCTCCTCTATGAGCAATGTTTGCTGCTAAA	hap0121:CL298	1	NeeSoon	0	4	4
220	CL401	88	27	71	10	0.380282	hap0187	GTTATCTTCTTCAATTGCCCATAGAGGAGCCTCTGTTGATTTAGCTATTTTTTCTTTACATCTAGCAGGTGTTTCCTCAATTTTAGGATCTGTAAATTTTATTTCCACAATTATAAACATACGATCAAAAAATATAAGATTAGATCGCATACCTTTATTTGTTTGATCAATCCTAATTACAACAATTTTACTATTACTTTCATTACCAGTATTAGCAGGAGCAATTACAATACTATTAACAGACCGAAATCTAAATACTAGATTTTTTGACCCAAACGGAGGAGGTGATCCAATTTTATACCAACATTTATTC	hap0144:CL401, hap0187:CL401	2	NeeSoon	0	4	6
221	CL369	88	78	78	10	1	hap0188	TCTATCCTCCGGAATTGCTCATAGAGGAGGTTCCGTTGATTTAGCTATTTTTTCCCTTCATTTAGCGGGAGTGTCCTCAATTCTGGGTTCAGTAAATTTTATTACAACTGTTATTAATATACGATCAAATGGTATTACTTTAGACCGAATACCTTTATTCGTATGATCAATTGTTATTACAACAGTGCTTCTTCTTCTTTCTCTCCCTGTATTAGCCGGAGCTATTACAATACTTCTTACAGATCGGAATTTAAATACTTCCTTTTTCGACCCTGCCGGAGGAGGAGACCCTATTCTTTATCAACATTTATTT	hap0188:CL369	1	NeeSoon	0	2	0
222	CL159	88	98	104	10	0.942308	hap0236	GAATAAATGTTGATAAAGAATAGGATCCCCTCCTCCTGCTGGATCAAAAAAAGAAGTATTTAAATTTCGATCTGTTAATAATATAGTAATAGCTCCAGCTAATACCGGCAAAGAAAGTAAAAGTAAAATAGTTGTAATAATAACAGATCATACAAAAAGAGGTATTCGGTCTAAAGTAATTCCATTACTTCGTATATTAATAGCAGTAGTAATAAAATTTACAGAACCTAAAATAGAGGAGATTCCTGCAAGGTGAAGAGAAAAAATAGCTAAATCTACAGATCCTCCTCTATGGGCAATTCTGGCAGATAGA	hap0236:CL159, hap0251:CL159, hap0682:CL159	3	NeeSoon	0	3	0
223	CL150	88	72	73	10	0.986301	hap0315	TCTCTCTGCTAGAATTGCTCATAGAGGGGCATCAGTAGATTTAGCAATTTTTTCCCTTCATTTAGCGGGAATCTCTTCAATTTTAGGTTCTGTAAATTTTATTACTACTTCTATTAATATACGAGCTAATGGAATTACATTAGACCGAATACCTTTATTTGTGTGATCAGTAATTATTACTACTATTCTTCTTCTTCTCTCTCTTCCTGTTTTAGCGGGAGCAATCACCATATTATTAACAGATCGAAATTTAAATACTTCATTTTTTGACCCAGCGGGAGGGGGTGACCCTATTCTTTACCAACACTTGTTT	hap0315:CL150, hap0430:CL150, hap0860:CL150, hap0365:CL150, hap0685:CL150	5	NeeSoon	0	12	1
224	CL045	88	68	68	10	1	hap0344	TCTATCTGCTAGAATCGCTCATAGTGGAGCATCTGTTGATTTAGCAATTTTTTCCCTTCATTTAGCGGGGATTTCCTCAATTTTAGGCTCTGTAAATTTTATTACAACTGCAATTAATATACGCGCTAATGGAATTACCTTAGACCGAATACCTTTATTTGTTTGATCAGTAATTATTACTACAATTCTTCTTTTACTTTCTCTCCCTGTTTTAGCAGGAGCAATTACTATGCTTTTAACAGATCGAAATCTTAATACATCCTTTTTTGACCCAGCAGGAGGGGGAGACCCAATTTTATATCAACACTTATTT	hap0344:CL045	1	NeeSoon	0	1	0
225	CL019	88	101	122	10	0.827869	hap0371	CCTTTCTGCCAGTATCGCTCATAGAGGGGCTTCTGTAGATCTGGCAATTTTTTCTTTACATTTAGCCGGTGTATCCTCAATTTTAGGATCCGTAAATTTTATCACTACTGTAATTAATATACGATCTAACGGAATTACATTAGATCGTATACCTCTTTTTGTTTGATCCATTGTAATTACAACAGTTTTATTATTACTATCTTTACCTGTTCTTGCCGGAGCAATCACTATACTTTTAACAGATCGAAATCTAAATACTTCATTTTTTGATCCAGCTGGAGGAGGTGACCCAATCCTTTATCAACATTTATTT	hap0371:CL019	1	NeeSoon	0	1	0
226	CL149	88	62	64	10	0.96875	hap0309	CTTTCTTCTAATATTGCACACAGAGGAGCTTCTGTTGATTTAGCAATTTTTTCCCTTCACTTAGCAGGAGTTTCCTCTATTCTTGGTTCAGTTAATTTCATTACTACTGTAATTAATATACGTGCAAATGGAATTACTCTTGATCGAATGCCTTTATTTGTTTGATCAATTGTAATTACAACAGTTCTTCTTCTTCTTTCTCTTCCTGTTTTAGCCGGGGCTATTACTATACTTTTAACAGATCGAAATCTAAATACATCTTTTTTTGATCCAGCTGGAGGTGGAGATCCTGTCCTTTACCAACATTTATTT	hap0998:CL149, hap0992:CL149, hap1027:CL149, hap0309:CL149, hap0485:CL149	5	NeeSoon	0	6	5
227	CL117	88	61	61	10	1	hap0408	TTATCCGCAAGAATTGCCCATAGAGGAGGATCTGTAGATTTAGCAATTTTTTCTCTTCATTTAGCAGGTATTTCTTCTATTTTAGGGTCAGTAAATTTTATTACTACAGCTATCAATATACGAAGAAATGGAATTACATTAGATCGAATGCCATTATTTGTTTGATCTGTAATTATCACAACTATTTTGCTTCTTCTTTCTTTACCTGTTTTAGCAGGAGCAATTACAATACTTTTAACTGACCGAAATTTAAATACTTCTTTTTTTGACCCAGCAGGAGGGGGGGACCCTATTTTGTATCAACATCTATTT	hap0603:CL117, hap0817:CL117, hap0408:CL117, hap0211:CL117, hap0470:CL117	5	NeeSoon	0	9	0
228	CL255	88	55	74	10	0.743243	hap0461	TCTTTCTTCAAATATTGCACATAGAGGGGCCTCAGTAGATCTAGCTATTTTCTCTCTCCACTTAGCAGGAATTTCTTCAATTTTAGGATCAGTAAATTTTATTACTACTGCTATTAATATACGAAGTAACGGAATTACTTTAGATCGAATACCTTTATTTGTATGATCTGTTATTATTACTACTATTCTTTTACTTTTATCATTACCCGTACTTGCTGGAGCAATTACAATGTTATTAACAGATCGAAATTTAAATACTTCATTCTTTGACCCAGCTGGAGGAGGAGACCCAATTTTATATCAACATTTATTT	hap0461:CL255	1	NeeSoon	0	1	0
229	CL445	88	59	64	10	0.921875	hap0501	TCTATCTGCAAGAATCGCCCACGGGGGGGGTTCTGTAGATTTAGCAATTTTTTCTTTGCATTTAGCAGGAATTTCATCAATTTTAGGCTCAGTAAATTTTATTACTACTGCAATTAATATACGAGCAAATGGAATTACATTAGATCGAATACCTCTTTTTGTCTGATCTGTAATCATTACAACAGTTTTATTACTTCTATCTCTTCCTGTTTTAGCTGGAGCTATCACAATATTGTTAACTGACCGAAATTTAAATACCTCTTTTTTTGATCCTGCTGGAGGCGGAGATCCAATTCTTTACCAACATTTATTT	hap0840:CL445, hap0501:CL445	2	NeeSoon	0	2	0
230	CL081	88	61	64	10	0.953125	hap0512	GAATAAGTGTTGGTAAAGAATAGGGTCTCCTCCTCCTGCTGGGTCAAAAAAAGAAGTGTTTAGATTTCGGTCTGTTAATAGTATGGTGATGGCTCCTGCTAAAACTGGAAGTGAAAGAAGTAAAAGAATTGTGGTAATAATAACAGATCAAACAAAAAGAGGTATACGATCTAAGGTAATTCCACTTGAACGTATATTAATGGCAGTAGTAATAAAATTTACTGACCCAAGAATTGAAGAAATCCCAGCTAGGTGAAGTGAAAAAATTGCGAGATCAACTGAAGCTCCACTATGAGCAATATTTGAAGAAAGA	hap0512:CL081, hap0282:CL081	2	NeeSoon	0	3	0
231	CL099	88	68	98	10	0.693878	hap0585	TTTATCATCTAACATTGCCCATGCAGGAGCTTCAGTAGATTTAGCTATTTTTTCTCTTCATTTAGCAGGAATCTCTTCAATTTTAGGGGCAGTAAATTTTATTACTACTGTTATTAATATACGATCAGAAGGGATTTCTCTAGATCGAATACCACTATTTGTGTGATCAGTAGTAATTACGGCTGTTCTTTTATTATTATCCCTTCCAGTTCTTGCAGGAGCTATTACTATACTTCTTACAGACCGAAATCTAAATACAAGTTTCTTTGATCCAGCTGGAGGGGGAGACCCAATTTTATATCAACACTTATTT	hap0613:CL099, hap0510:CL099, hap0612:CL099, hap0585:CL099	4	NeeSoon	0	10	0
232	CL366	88	76	76	10	1	hap0586	TTTATCCTCTAGTATTGCCCATAGAGGGGCATCAGTAGATTTAGCCATTTTTTCTCTTCATTTAGCTGGAGTATCCTCTATTCTTGGTTCTGTTAATTTCATTACTACAGCAATTAATATACGAGCTAATGGAATTACTTTAGATCGAATACCTCTATTTGTTTGATCAGTTATTATTACTACAGTTCTTCTTCTCCTCTCTCTCCCTGTATTAGCAGGTGCCATTACTATACTTTTAACAGATCGAAATTTAAATACATCATTTTTTGACCCAGCCGGTGGGGGAGACCCAATTCTTTACCAGCACTTATTT	hap0586:CL366	1	NeeSoon	0	1	0
233	CL205	88	45	61	10	0.737705	hap0606	CTTTCTGCCAGAATTGCCCATAGAGGAGGGTCCGTAGATCTTGCAATTTTTTCGTTACATTTAGCAGGAATTTCTTCAATTTTAGGGTCAGTAAATTTCATTACTACAGCAATTAATATACGAGCTAATGGTATTACTTTAGACCGAATACCTTTATTTGTATGATCCGTTATTATTACAACAGTATTATTATTATTATCTTTGCCTGTTTTAGCTGGAGCTATTACAATACTATTGACGGATCGAAATCTAAATACTTCTTTTTTTGATCCAGCTGGAGGGGGAGACCCTATTCTTTATCAACATCTATTT	hap1041:CL205, hap1031:CL205, hap1075:CL205, hap1050:CL205, hap0606:CL205, hap0536:CL205, hap1054:CL205	7	NeeSoon	0	2	7
234	CL056	88	15	87	10	0.172414	hap0750	ACTTTCTGCCGCTATTGCTCATAGAGGAGCCTCAGTTGATTTGGCTATTTTTTCCTTACACCTCGCCGGAGTTTCTTCAATTTTAGGGTCTGTAAATTTTATTTCTACTATTATAAATATACGATCCAAAAATCTTAATTTAGATCAAACACCATTATTTGTTTGATCAATCTTAATTACTACAATTCTTTTACTTTTATCATTACCTGTCTTAGCCGGAGCTATTACTATACTTTTAACAGATCGTAATTTAAATACAAGATTTTTTGATCCTAGAGGTGGTGGAGACCCTATTTTATATCAACATTTATTT	hap0750:CL056	1	NeeSoon	0	1	0
235	CL010	88	64	69	10	0.927536	hap0407	TCTATCTTCTAATATCGCCCACAGAGGAGCTTCTGTTGATTTAGCTATTTTTTCCCTTCATTTAGCCGGAGTATCCTCTATTTTAGGTTCAGTAAATTTTATTACTACAGCAATCAATATACGAAGAAACGGGATTACTCTAGATCGAATACCTTTATTTGTTTGATCTGTAATTATTACAACTATCCTTTTATTACTATCTTTACCTGTCTTAGCAGGAGCTATTACCATACTTCTAACAGATCGAAATTTAAATACATCTTTTTTTGATCCAGCAGGAGGAGGAGACCCAATTTTATACCAACACTTATTT	hap0407:CL010, hap0237:CL010	2	NeeSoon	0	50	0
236	CL289	88	67	87	10	0.770115	hap0516	AAATAAGTGTTGATATAAAATAGGGTCTCCTCCACCAGCTGGATCAAAAAAAGAGGTATTTAAATTTCGATCAGTTAAAAGTATAGTAATTGCTCCTGCTAAAACTGGTAAAGATAATAAAAGGAGAACAGTAGTAATAATAATTGATCAAACAAATAATGGTATCCGATCTAAAGTAATTCCTTGAGATCGTATATTTATAATTGTGGTAATAAAATTTACGGAGCCTAAAATAGATGATACTCCTGCTAAATGAAGGGAGAAAATAGCTAAATCTACTGAAGCTCCTCTGTGAGCAATATTAGCGGAAAGA	hap0516:CL289	1	NeeSoon	0	7	0
237	Microchironomus?	88	55	61	10	0.901639	hap0882	AAATAAATGTTGATAAAGGATAGGATCTCCACCACCTGCAGGGTCAAAGAATGAAGTATTTAAATTTCGATCTGTCAATAATATAGTGATAGCTCCTGCTAAAACAGGAAGAGATAAAAGGAGAAGAACTGTAGTAATTACTACAGATCAAACAAATAAAGGTATACGGTCTAAAGTAATTCCATTAGCTCGTATATTAATAGCAGTAGTAATAAAATTTACAGATCCTAAAATAGAAGAAATTCCGGCTAGATGAAGGGAAAAAATAGCTAAATCAACTGAAGCTCCTCTATGTGCAATTCTGGAAGATAAA	hap0882:Microchironomus?	1	Reservoirs	1	0	0
238	CL052	88	22	105	10	0.209524	hap0912	AAATAAATGTTGATATAAAATAGGATCTCCACCTCCTCTTGGGTCAAAAAATGATGTATTAAGATTTCGATCTGTTAAAAGTATCGTGATTGCTCCTGCTAATACTGGCAAAGAAAGTAATAAAAGAATAGTTGTAATTAAAATTGATCAAACAAAAAGTGGTATTCGATCTAAATTTAAATTTTTTGACCGCATATTTATAATTGTAGCAATAAAATTAACAGACCCTAAAATTGAAGAAACTCCTGCTAAATGAAGAGAAAAAATTGCTAAATCTACAGATGCCCCTCTATGGGCAATTGCATTAGATAAA	hap0435:CL052, hap0887:CL052, hap0912:CL052	3	NeeSoon	0	1	45
239	CL064	88	39	59	10	0.661017	hap0964	ACTATCAGCCAGCATTGCCCACAGAGGGGCTTCTGTAGATTTAGCTATTTTTTCTTTACATTTAGCTGGAGTATCTTCTATTCTTGGATCAGTAAATTTTATTACTACAGTAATTAATATACGATCTAAAGGTATTACTCTTGACCGAATACCTCTTTTTGTATGATCAATTGTCATTACAACAGTTCTTCTTTTATTATCACTTCCAGTTTTAGCCGGAGCTATTACTATACTTCTAACTGACCGTAATTTAAATACTTCCTTTTTTGACCCTGCCGGAGGAGGAGATCCTATTCTTTATCAACACTTATTC	hap0964:CL064, hap0972:CL064, hap0981:CL064	3	NeeSoon	0	0	5
240	CL031	88	61	78	10	0.782051	hap0984	AAATAAATGTTGGAATAAAATTGGGTCCCCTCCACCAGCTGGGTCAAAAAAAGAAGTATTTATATTTCGATCTGTTAATAATATTGTAATTGCCCCGGCTAATACTGGTAATGAAATTAGTAGAAGAATTGTAGTAATTACAATAGATCAAACGAATAAAGGTAAGCGATCTAAGGTAATACCATTTGATCGTATATTAATAACTGTAGAAATAAAATTTACAGACCCTAGAATAGAAGAAATTCCTGCTAAATGAAGAGAAAAAATTGCTAAATCGACAGATGCTCCTCTGTGAGCAATTCTGGTAGATAA	hap0984:CL031, hap1098:CL031	2	NeeSoon	0	0	2
241	CL315	88	76	122	10	0.622951	hap0996	CTTTCTTCAAATATTGCCCATAGAGGTGGATCAGTTGATTTAGCCATCTTTTCTTTACATCTAGCGGGAATTTCATCAATTTTAGGATCTGTTAATTTTATTACCACAGCTATTAATATGCGAACAAAGGGTATCTCATTTGATCGAATACCTTTATTTGTATGATCTGTTATTATTACAACTATTCTTTTACTTCTTTCTTTACCAGTATTAGCAGGAGCTATTACAATACTTTTAACTGATCGAAATTTAAATACATCATTTTTTGATCCTGCAGGAGGGGGTGATCCTATTCTTTATCAGCATTTATTT	hap0996:CL315	1	NeeSoon	0	0	1
242	CL007	88	52	72	10	0.722222	hap1043	GAATAGGTGTTGGTATAAAATTGGGTCCCCTCCACCTGCTGGGTCAAAAAAAGAAGTATTTAAATTTCGATCTGTTAATAATATAGTAATAGCTCCAGCTAAAACTGGAAGGGACAAAAGAAGTAAAATTGTTGTGATTACAATTGATCATACAAATAAAGGTATTCGATCTAGTGTAATTCCTTTTGAACGTATATTGATTGCAGTAGTAATAAAGTTTACAGAACCAAGAATTGATGAAACTCCAGCTAAATGAAGAGAGAAAATTGCTAAGTCTACAGAGGCTCCTCTATGAGCAATAGAGGCTGAAAGA	hap1057:CL007, hap1043:CL007	2	NeeSoon	0	0	4
243	CL372	88	95	101	10	0.940594	hap1047	CCTTTCTTCAAGAATTGCACATAGAGGAGCATCCGTTGATTTAGCTATTTTTTCTTTACATTTAGCCGGAATTTCCTCAATTTTAGGTTCTGTAAATTTTATTACTACCGCTATTAATATACGATCAAGAGGAATCACCCTAGATCGAATACCATTATTTGTTTGATCAGTTATTATTACAACTATTCTTCTTCTCCTTTCTCTCCCCGTTTTAGCTGGAGCCATTACCATACTTCTTACTGACCGAAATTTAAATACATCATTTTTTGACCCCGCAGGAGGAGGTGACCCTATTCTTTATCAACATTTATTT	hap1047:CL372	1	NeeSoon	0	0	1
244	CL426	88	98	98	10	1	hap1051	AAATAAATGTTGATAAAGAATAGGGTCTCCTCCACCTGCTGGGTCGAAAAATGAAGTATTTAAATTTCGATCTGTTAATAATATTGTAATAGCTCCTGCTAAAACAGGGAGGGATAAAAGAAGAAGAATAGTTGTAATGATTACAGACCAAACAAAAAGGGGTATTCGGTCCAAAGTAATTCCATTTGCTCGTATATTAATTGCTGTAGTAATAAAATTTACGGATCCTAAAATAGAAGAGACTCCTGCTAAATGAAGGGAAAAAATTGCGAGATCAACCGAGGCGCCTCTATGGGCAATTCTGGCAGATAAA	hap1051:CL426	1	NeeSoon	0	0	3
245	CL390	88	42	420	10	0.1	hap1083	AAATAAATGTTGGTATAAAATTGGGTCTCCACCTCCTCTAGGATCAAAAAAGGATGTATTTAAATTTCGATCTGTTAATAACATAGTGATAGCTCCAGCTAAAACTGGAAGTGAAAGAAGTAAAAGAATAGTAGTAATTAGAATTGATCAAACAAATAAAGGTATTTGGTCTATATTATAATTTTTTGATCGTATATTTATAATAGTAGAAATAAAATTGACGGAACCTAAAATTGAAGAAACTCCTGCTAAATGAAGAGAAAAAATTGCTAAATCAACTGATGCTCCTCTATGAGCAATAGAATTAGAAAGA	hap1083:CL390	1	NeeSoon	0	0	1
246	CL391	88	62	63	10	0.984127	hap1085	TTTATCTGCAAGAATTGCGCATAGAGGGGCTTCTGTCGATTTGGCTATCTTTTCCTTACACTTAGCAGGAGTTTCATCAATTTTAGGATCTGTAAATTTTATTACTACTGTAATTAATATACGATCAAGAGGAATTACTTTAGATCGAATACCTTTATTTGTATGATCTATTGTTATCACAACTGTTCTTTTACTTTTATCATTACCTGTTTTAGCTGGGGCTATCACCATACTTTTAACTGACCGAAATCTTAATACTTCCTTTTTCGACCCTGCGGGAGGAGGGGATCCTATTTTATATCAACACTTATTT	hap1085:CL391	1	NeeSoon	0	0	1
247	CL415	88	35	67	10	0.522388	hap1116	TCTTTCTGCAGGAATTGCCCATGCAGGAGGATCTGTTGATCTCGCTATTTTTTCTCTTCATTTAGCAGGGGTATCCTCTATTTTAGGGGCTGTTAATTTTATTACAACTGTAATTAACATACGAACTGAAGGAATTACCTTAGATCGAATACCATTATTTGTATGATCAGTATTTATTACTGCTATTTTACTTCTTTTATCTTTACCAGTATTAGCTGGGGCTATTACTATATTATTGACAGATCGAAATATTAATACTTCATTTTTTGATCCTGCCGGAGGAGGAGACCCTATTTTATATCAACATCTTTTT	hap1116:CL415	1	NeeSoon	0	0	1
248	CL276	87	23	127	10	0.181102	hap0262	AAATAAATGTTGATATAAAATTGGGTCTCCACCTCCTCTTGGATCAAAAAATCTTGTATTTAAATTTCGGTCTGTTAATAGTATGGTAATTGCTCCCGCTAAAACTGGAAGAGAGAGAAGTAATAAAATTGTTGTAATTAGAATAGATCAAATAAATAGAGGTATTCGATCTAAATTAAAATTTTTTGAACGTATGTTTATAATTGTTGAAATAAAGTTTACTGATCCTAAAATTGAGGAAATTCCAGCTAAATGTAAAGAAAAGATTGCTAAATCTACAGATGCTCCTCTATGAGCAATAGAATTTGAAAGA	hap0262:CL276, hap0892:CL276	2	NeeSoon	0	1	2
249	CL008	87	58	66	10	0.878788	hap0443	CCTATCTTCTAATATTGCTCATAGAGGGGCATCTGTAGATTTAGCTATTTTCTCTCTTCACCTAGCAGGGGTATCCTCTATTCTAGGTTCAGTAAACTTTATTACTACTGTAATTAATATACGAACAAATGGTATTACTCTTGACCGAATACCCCTATTTGTTTGATCAATTGTAATCACTACTGTTTTATTATTATTATCATTACCTGTATTAGCGGGTGCAATTACAATACTTCTTACAGACCGTAATTTAAATACCTCTTTTTTTGACCCCGCTGGAGGAGGAGACCCTATTCTTTATCAACATTTATTT	hap0443:CL008, hap0081:CL008	2	NeeSoon	0	72	2
250	CL174	87	49	59	10	0.830508	hap0477	GAATAAGTGTTGGTAAAGAATTGGGTCTCCTCCACCAGCTGGGTCAAAGAACGAAGTGTTTAAATTTCGGTCAGTAAGTAATATAGTAATGGCACCTGCTAAAACAGGTAGAGAAAGAAGTAATAAGACAGTTGTAATTACAATAGATCAAACAAATAGTGGTATTCGGTCTAGGGTGATTCCTTTAGATCGTATATTAATTACAGTTGTAATAAAATTTACAGATCCAAGAATCGAAGAAATACCTGCTAAATGTAGTGAAAAAATTGCTAAATCAACAGAAGCTCCTCTATGGGCAATGCTTGCTGATAGG	hap0477:CL174, hap0656:CL174, hap0932:CL174, hap0455:CL174	4	NeeSoon	0	14	8
251	CL306	87	253	253	10	1	hap0614	TCTTTCTTCGAATATTGCTCATAGAGGAGCCTCTGTAGACCTTGCAATTTTTTCTCTTCATTTAGCAGGGATCTCTTCTATCTTAGGATCAGTAAATTTTATTACAACGGCAATTAATATACGGTCAAGAGGGATTACACTAGACCGAATACCTTTATTTGTCTGATCTGTAATTATTACAACAATTTTACTTCTTCTTTCCCTTCCCGTCTTAGCAGGGGCTATCACTATATTATTAACAGACCGAAACTTAAATACTTCTTTTTTTGACCCTGCCGGAGGAGGGGACCCGATTCTTTACCAACACTTATTT	hap0614:CL306	1	NeeSoon	0	1	0
252	CL009	87	62	62	10	1	hap0609	AAATAAATGTTGGTATAAAATAGGGTCTCCTCCTCCAGCTGGGTCAAAGAAGGAAGTATTTAAATTTCGATCAGTTAAAAGTATAGTAATTGCTCCGGCTAATACAGGAAGAGATAAAAGTAGAAGGATAGTTGTAATAATTACTGATCAAACAAATAAAGGTATTCGGTCTAAAGTAATCCCATTTCTTCGTATATTAATGGCTGTAGTAATAAAATTTACTGATCCAAGAATAGAGGAGACTCCTGCTAAATGTAAAGAAAAGATTGCTAAGTCTACTGATGCGCCTCTATGGGCAATATTAGAAGATAGA	hap0609:CL009	1	NeeSoon	0	4	0
253	CL053	87	29	90	10	0.322222	hap0838	GAATAAATGTTGGTAAAGAATTGGGTCTCCTCCACCAGCAGGGTCGAAAAATGATGTATTTAAATTTCGATCTGTTAGAAGTATAGTAATAGCTCCAGCTAAAACAGGGAGAGAAAGAAGCAGTAATACGGTAGTAATAACAATTGATCAAACAAAAAGAGGTATCCGATCTAAAGTAATACCATTTGTTCGTATGTTAATTACAGTTGTAATGAAATTTACTGAACCTAGAATTGAAGAAACTCCAGCTAAGTGGAGAGAAAAAATTGCGAGGTCCACTGAAGCCCCTCTGTGAGCAATATTAGAAGAAAGA	hap0869:CL053, hap0838:CL053	2	NeeSoon	0	2	1
254	CL248	87	39	69	10	0.565217	hap0956	CCTTTCTTCTAATATTGCTCACAGAGGAGCTTCAGTAGATCTCGCAATTTTTTCTCTCCACTTAGCTGGGGTTTCTTCAATTCTAGGTTCAGTAAATTTCATCACAACTGTAATTAATATGCGAACAAATGGTATCACTTTAGACCGAATACCTCTTTTTGTTTGATCAATTGTTATTACTACTGTATTATTACTTCTTTCTCTCCCTGTTTTAGCTGGAGCTATTACTATGCTTCTAACAGATCGAAATTTAAATACATCATTTTTCGACCCTGCTGGTGGGGGAGACCCAATTCTTTATCAACACCTATTC	hap0956:CL248	1	NeeSoon	0	0	1
255	CL125	86	94	95	10	0.989474	hap0140	GAAAAGATGTTGATATAGAACGGGATCTCCTCCTCCAGCTGGATCAAAGAAGGATGTATTTAAATTTCGATCAGTGAGAAGTATAGTAATTGCTCCCGCTAAAACAGGTAGGGAAAGAAGTAAAAGAACTGTAGTAATTACAATTGATCAAACGAAGAGAGGCATGCGATCTATTGTAATACCATTAGCTCGTATATTAATAACAGTTGTAATGAAATTTACGGAACCTAAAATAGAAGAAACTCCTGCCAGATGAAGAGAAAAAATAGCAAGATCAACCGAGGCACCTCTATGGGCAATATTTGAAGAAAGG	hap0668:CL125, hap0723:CL125, hap0140:CL125	3	NeeSoon	0	3	0
256	CL338	86	73	76	10	0.960526	hap0355	AAAAAGATGTTGATAAAGAATTGGGTCACCCCCTCCAGCAGGGTCAAAAAAAGATGTGTTTAAATTTCGGTCAGTTAAAAGTATTGTAATTGCTCCTGCTAAGACAGGAAGAGAAAGTAAAAGTAAAATTGTAGTAATAATTACTGATCAAACAAATAAAGGTATACGGTCTAATGTAATACCTCTTGAGCGCATATTAATTGCAGTTGTAATAAAATTTACTGATCCAAGAATAGAAGAGATTCCTGCCAGATGAAGAGAGAAAATTGCAAGGTCTACAGATGCTCCACTATGAGCAATATTAGATGAAAGA	hap0355:CL338	1	NeeSoon	0	3	17
257	CL370	84	95	105	10	0.904762	hap0897	AAATAGGTGTTGGTAAAGAATTGGGTCTCCTCCTCCGTTTGGGTCAAAAAATCTTGTGTTTAAATTTCGGTCTGTTAAAAGTATAGTAATTGCTCCAGCTAGAACGGGTAATGATAGAAGTAATAAAATAGTTGTGATTAAAATTGATCAGACAAATAAAGGTATTTGATCTAATTTTATAGTTTTTGATCGTATATTTATAATAGTAGAAATAAAATTTACTGAACCTAAAATTGAGGAAACCCCGGCCAAGTGAAGAGAAAAAATGGCTAAGTCTACTGAAGCCCCACTATGGGCAATTGATGCGGATAAT	hap0897:CL370	1	NeeSoon	0	0	4
258	CL332	91	43	123	10	0.349593	hap0319	TTTATCTTCAGGTATTGCACATACAGGAGCTTCTGTTGATTTAGCTATTTTTTCTTTACATTTAGCTGGTATTTCTTCTATTTTAGGAGCTGTAAATTTTATTACCACAGTTATTAACATACGTTCAATAGGAATTACTTTAGATCGAATACCTTTATTTGTATGATCAGTAGTAATTACTGCTATTTTATTATTACTTTCTTTACCTGTATTAGCAGGAGCTATTACAATATTATTAACAGACCGTAATTTAAATACATCATTTTTTGACCCAGCTGGAGGGGGAGACCCTATTTTATACCAACACTTATTC	hap0319:CL332	1	NeeSoon	0	5	0
259	CL116	90	88	161	10	0.546584	hap0107	TCTTTCTTCAGGAATTGCTCATGCTGGGGCATCTGTTGATTTAGCAATTTTTTCTCTCCATTTAGCAGGAGTATCTTCAATTTTAGGAGCTGTAAATTTTATTACTACTGTAATTAATATACGATCTAATGGAATTACCTTAGACCGAATACCCTTATTTGTATGATCAGTTGTAATTACAGCTATTCTTCTCCTTCTTTCTCTTCCTGTTTTAGCCGGAGCTATTACTATACTTCTCACTGATCGAAATTTAAATACTTCTTTCTTCGACCCTGCTGGTGGAGGAGACCCTATTTTATATCAACATTTATTT	hap0394:CL116, hap0866:CL116, hap0409:CL116, hap0687:CL116, hap0434:CL116, hap0871:CL116, hap0868:CL116, hap0272:CL116, hap0347:CL116, hap0867:CL116, hap0855:CL116, hap0362:CL116, hap0107:CL116, hap0439:CL116	14	NeeSoon	0	37	0
260	CL130	89	39	67	10	0.58209	hap0116	GCTATCTTCAGGAATTGCTCATGCTGGGGCTTCTGTGGATTTAGCTATTTTTTCTCTTCATCTAGCTGGTATTTCTTCAATTTTAGGGGCAGTAAACTTTATCACAACTGTAATTAACATACGTTCTAGAGGAATTACTTTAGACCGAATACCTTTATTTGTTTGATCTGTTGTTATTACAGCAGTACTATTATTATTATCTCTTCCTGTACTAGCAGGAGCAATTACAATACTTTTAACTGATCGAAATCTCAATACTTCTTTTTTTGATCCTGCTGGAGGAGGAGACCCTATTTTATATCAACACTTATTT	hap0133:CL130, hap0412:CL130, hap0611:CL130, hap0116:CL130	4	NeeSoon	0	20	0
261	CL046	88	177	206	10	0.859223	hap1007	AAATAAGTGTTGGTATAAAATAGGGTCTCCCCCACCAGCTGGGTCAAAAAAAGAAGTATTTAAATTACGGTCTGTTAAAAGTATAGTAATGGCTCCTGCTAAAACTGGTAATGAAAGAAGTAGTAAAATTGCTGTGATTAAGACAGATCAAACAAAAAGAGGCATGCGATCAAGAGTAATTCCTTCGGAACGTATATTAATTACTGTAGTAATAAAATTTACGGCTCCTAAAATAGAAGAAATACCTGCTAAATGAAGAGAAAAAATTGCTAAGTCAACAGAAGCTCCCGCATGAGCAATGCTAGAAGAAAGT	hap1007:CL046	1	NeeSoon	0	0	1
262	CL320	87	12	76	10	0.157895	hap0528	TTTATCTGCTAATATCGCCCATGCCGGAGCTTCCGTTGATTTAGCAATTTTTAGCCTTCACTTGGCCGGAATCTCTTCTATTTTAGGGGCAGTAAATTTTATTACTACAATTATCAATATACGTTCTAATGGAATCACTTTTGACCGAATACCTTTATTTGTTTGATCTGTTTTTATTACTGCTATTTTATTACTTCTTTCTTTACCAGTTTTAGCAGGTGCTATCACCATATTATTAACTGATCGTAATTTAAATACTTCATTTTTTGACCCTGCAGGAGGTGGCGACCCTATTCTTTATCAACACTTATTT	hap0528:CL320	1	NeeSoon	0	1	1
263	CL310	88	27	66	10	0.409091	hap0650	TTATCAGCAGGTATTGCCCATGCAGGGGGATCCGTTGATTTAGCTATTTTTTCTTTACATTTAGCAGGAATTTCATCTATTTTAGGTGCTGTAAATTTTATTACAACTATTATTAATATGCGTACTGAAGGAATTAGTTGAGATCGAATACCTTTATTTGTCTGATCCGTTTTTATTACAGCTATCCTTCTTTTATTATCTCTACCAGTTTTAGCTGGAGCTATTACAATGCTTTTAACAGATCGAAATATTAATACCTCTTTTTTTGATCCTGCTGGAGGAGGAGACCCTGTTTTATATCAACACTTATTT	hap0650:CL310	1	NeeSoon	0	2	0
264	CL275	87	20	56	10	0.357143	hap0987	CCTATCTTCTAATCTTGCTCATACCGGAGGATCCATTGATTTAGCAATTTTTTCTCTCCATTTAGCAGGAATTTCATCAATTTTAGGAGCAGTAAATTTTATTACTACTGTAATTAACATACGTTCTATTGGAATTACTTTTGATCGCATGCCCTTATTTGTCTGATCTGTTTTTATTACTGCTATTCTATTACTTCTCTCTCTCCCAGTACTTGCAGGGGCTATTACTATACTTTTAACAGATCGAAATTTAAATACATCTTTCTTTGACCCCGCGGGAGGAGGTGACCCAATTCTTTATCAACATCTATTT	hap0987:CL275	1	NeeSoon	0	0	1
265	CL343	89	40	64	10	0.625	hap0703	TTTATCGGCAAGTATTGCCCACAGAGGAGCATCTGTTGACTTAGCTATTTTTTCTTTACACCTGGCAGGAGTATCCTCTATTTTAGGATCAGTAAATTTTATTACAACAATTATTAATATACGATCTAATGGAATTACTCTAGATCGAATACCTTTATTTGTATGATCTATTTTAATCACTACAATTTTACTACTTTTATCATTACCCGTTTTAGCAGGAGCAATCACTATACTTTTAACAGATCGAAATCTAAATACTTCATTTTTTGACCCAGCAGGAGGAGGAGACCCTATTCTTTATCAACATTTATTC	hap0703:CL343	1	NeeSoon	0	1	0
266	CL203	89	61	67	10	0.910448	hap0751	TCTTTCTTCTGGTATTGCCCATAGAGGGGGATCAGTAGATTTAGCTATTTTTTCTCTTCATTTAGCAGGGGTTTCTTCTATTTTAGGATCAGTAAATTTTATTACAACTGTTATTAATATACGATCAAATGGAATTACATTAGATCGAATGCCTTTATTTGTTTGATCAATTGTTATTACAACAGTTCTTCTTCTTCTCTCTTTACCAGTGCTTGCCGGAGCTATCACTATACTTTTAACAGACCGTAATTTAAATACCTCTTTTTTTGATCCTGCAGGAGGGGGAGACCCTATTTTATATCAACACTTATTT	hap0751:CL203	1	NeeSoon	0	1	0
267	CL175	88	46	76	10	0.605263	hap0135	ATTATCTGCAAGAATTGCTCATAGAGGAGCTTCTGTAGATTTAGCTATTTTTTCCCTCCATTTAGCCGGAGTATCCTCAATTTTAGGATCTGTAAATTTTATTACTACAGCTATTAATATACGAGCAAACGGAATTACTCTTGATCGAATACCATTATTTGTTTGATCAGTAGTAATTACCACAATCTTATTACTCCTCTCTTTACCAGTTCTAGCAGGGGCTATTACAATACTATTAACAGATCGAAATCTTAATACCTCATTTTTTGACCCTGCGGGAGGAGGAGACCCTATTCTTTATCAACACTTATTT	hap0803:CL175, hap0135:CL175	2	NeeSoon	0	3	0
268	CL270	87	33	64	10	0.515625	hap0271	AAATAAATGTTGGTATAAAATAGGGTCTCCTCCTCCTGCGGGGTCAAAAAAAGAAGTATTTAAATTTCGGTCTGTTAGAAGTATAGTAATTGCTCCTGCTAAGACAGGGAGGGATAGTAAAAGAAGTACTGTTGTAATTACAACAGATCAGACAAATAAAGGTATACGATCAAGGGTAATTCCATTGGCCCGTATGTTAATTGCTGTGGTAATGAAATTTACGGACCCTAAAATGGAAGAAATCCCCGCAAGGTGTAAAGAAAAAATTGCTAAATCTACAGAGGCTCCTCTATGGGCAATATTGGCAGATAG	hap0373:CL270, hap0404:CL270, hap1058:CL270, hap0271:CL270, hap1081:CL270	5	NeeSoon	0	15	6
											1

## Sheet: 3. 7-9 TOP BLAST hits to midge
MOTUs with Chironomidae in >70% of the top 10 BLAST matches (i.e., unlikely sorting error, see hit distribution)													Number of specimens
number	MOTUs @4%	% similarity	# Chironomidae hits	# total hits	#Chironomidae first 10 matches	Chironomidae hits/total hits (%)	representative haplotype	representative sequence	distribution (% similarity) of top 10 hits sorted by score	Haplotypes per MOTU	Number of haplotypes per species	site	NeeSoon Larvae	Nee Soon Adult
269	CL323	91	100	132	9	0.757576	hap0527	TTTATCAGCAAGTATTGCTCATAGAGGAGCTTCTGTCGATTTAGCTATTTTTTCTTTACATTTAGCAGGGGTATCTTCTATTTTAGGTTCAGTAAATTTTATTACAACAATTATTAATATACGATCTAACGGAATTACTTTAGATCGAATACCATTATTTGTTTGATCAATTCTAATTACCACAATTTTATTATTATTATCATTACCAGTTTTAGCTGGAGCTATCACTATACTTTTAACAGATCGAAATTTAAATACATCTTTTTTTGATCCTGCTGGAGGAGGAGACCCTATCCTTTATCAACATTTATTT	1 unclassified Pterygota; 9-10 Chironomidae	hap0527:CL323	1	NeeSoon	2	0
270	CL172	90	65	107	9	0.607477	hap0706	GAATAGATGTTGATAAAGAATAGGGTCTCCCCCTCCAGCAGGATCAAAAAAGGATGTATTTAAATTTCGATCTGTTAATAATATAGTAATAGCTCCGGCTAAAACAGGTAGAGAAAGGAGTAATAGAATAGCAGTAATTACTACGGATCAAACAAATAAAGGTATTCGGTCTAAAGTAATTCCGTTAGATCGTATATTAATAACAGTAGTAATAAAATTTACTGCCCCTAAAATAGATGAAATACCCGCTAAGTGTAAAGAAAAAATAGCTAGATCTACAGATCCCCCAGCATGGGTGATTCCAGCCGAAAGA	1 Diptera sp. (90%); 2-10 Chironomidae	hap0824:CL172, hap0826:CL172, hap0706:CL172, hap0822:CL172, hap0223:CL172, hap0149:CL172, hap0705:CL172, hap0221:CL172	8	NeeSoon	167	0
271	CL322	89	21	91	9	0.230769	hap0559	TCTTTCTTCTAATATTGCTCATGCTGGTGCCTCAGTAGATTTAGCAATTTTTTCTCTTCATTTAGCAGGAATCTCTTCTATTTTAGGAGCAGTAAATTTTATTACAACTGTTATTAATATACGATCTGAGGGTATTTCATTAGATCGAATACCTTTATTTGTCTGATCTGTTGTTATTACTGCAATTTTATTACTCCTTTCTCTTCCAGTATTAGCTGGAGCTATTACAATACTTTTAACAGATCGAAACTTAAATACTAGTTTTTTTGATCCAGCGGGAGGAGGAGATCCTATTTTATACCAACATTTATTC	1-9 Chironomidae; 10 Simulidae (89%)	hap0559:CL322	1	NeeSoon	2	0
272	CL124	89	28	75	9	0.373333	hap0277	AAATAAATGTTGATATAAAATTGGGTCTCCTCCTCCAGCAGGATCAAAAAAAGATGTATTCAAATTTCGATCAGTTAATAATATAGTAATAGCACCTGCTAAGACAGGTAAAGACAATAGAAGCAATACTGTTGTAATAACAATTGATCAGACAAATAAAGGTATTCGGTCTAAAGTAATTCCGCTTGATCGTATGTTAATTACAGTTGTAATAAAGTTTACAGAACCTAAAATAGAAGATACACCTGCTAAATGTAAAGAAAAAATAGCTAAATCTACAGATGCCCCTCTATGAGCGATTCTAGAAGAAAGG	1-5, 7-10 Chironomidae; 6 Empididae (89%)	hap1113:CL124, hap0277:CL124, hap0165:CL124	3	NeeSoon	14	15
273	CL169	88	34	65	9	0.523077	hap0231	AAATAAGTGTTGGTATAAAATTGGATCTCCCCCACCAGCAGGGTCGAAGAAACTAGTATTTAAATTTCGATCTGTAAGTAATATAGTGATTGCTCCAGCTAATACTGGTAAAGATAAAAGTAGTAAAATAGCAGTAATAACAACTGATCAAACAAATAAAGGTATTCGGTCTAATGAAATTCCTTCAGATCGTATATTAATAACGGTTGTGATAAAGTTTACTGCTCCTAAAATAGAAGAAATCCCTGCTAAATGAAGAGAAAAAATAGCTAGGTCTACTGAAGACCCTGCATGGGCAATATTAGAAGAAAGA	1-5, 7-10 Chironomidae; 6 Tachinidae (87%)	hap0680:CL169, hap0557:CL169, hap0231:CL169	3	NeeSoon	5	0
274	CL026	88	30	71	9	0.422535	hap0669	GCTTTCTTCTAACATTGCACATAGAGGAGCTTCAGTTGATTTAGCTATTTTTTCCTTACATTTAGCAGGAATCTCTTCCATTCTTGGGTCAGTAAACTTCATTACAACAGCCATCAATATACGATCTAACGGAATTACTTTAGATCGTATACCCTTATTTGTTTGGTCTGTGATTATTACAACAATTCTTTTACTTCTTTCTCTTCCGGTTTTAGCTGGAGCTATTACAATGCTATTAACAGACCGAAATTTAAACACATCTTTTTTTGACCCAGCCGGAGGTGGGGACCCTATTTTATACCAACACCTATTT	1-9 Chironomidae; 10 Culicidae (85%)	hap0669:CL026	1	NeeSoon	1	0
275	CL288	88	69	102	9	0.676471	hap1009	ACTCTCTGCAAATATTGCCCATAGAGGTGCCTCAGTTGATTTAGCAATTTTCTCTCTTCATTTAGCAGGAGTATCATCTATTTTAGGATCAGTAAACTTTATTACTACAGTTATTAATATACGATCAAATGGAATTACCTTTGATCGTCTCCCTTTATTCGTTTGATCAATTATTATTACTACAGTTCTTTTATTACTTTCTTTACCAGTATTAGCAGGAGCTATTACTATACTACTAACTGATCGAAATTTAAATACCTCATTTTTTGATCCCGCAGGAGGAGGTGATCCTATTTTATACCAACATTTATTC	1-3, 5-10 Chironomidae; 4 Psychodidae (88%)	hap1009:CL288	1	NeeSoon	0	3
276	CL200	88	19	78	9	0.24359	hap0159	TTTAGCCTCTGGGATTGCCCATGCAGGACCTTCGGTTGATTTAGCTATTTTTTCTCTTCACTTAGCTGGTATTTCCTCTATTTTAGGAGCAGTTAATTTTATTACAACTGTAATTAATATACGGTCTAGAGGAATTACCTTAGATCGGATACCTTTATTTGTTTGATCAGTAGTTATTACAGCTATCCTACTGCTATTATCTTTGCCAGTTTTAGCTGGAGCTATTACTATACTTTTAACAGATCGAAACTTAAATACATCCTTCTTCGACCCGGCGGGAGGAGGAGACCCAATTTTATATCAACACTTATTT	1-9 Chironomidae; 10 Tachinidae	hap0366:CL200, hap0343:CL200, hap0159:CL200, hap1096:CL200, hap0312:CL200, hap0646:CL200, hap0429:CL200	7	NeeSoon	26	1
277	CL262	91	57	155	9	0.367742	hap0545	CCTTTCATCAGGAATTGCCCATGCCGGAGCATCCGTAGATTTAGCTATTTTTTCTTTACATTTAGCTGGAATTTCTTCTATTTTAGGTGCTGTAAATTTTATTACAACTGTTATTAATATACGATCAAGAGGAATTACTTTAGATCGAATGCCCTTATTTGTTTGATCAGTAGTAATTACTGCAGTTTTACTACTTTTATCCCTACCTGTATTAGCTGGAGCTATTACAATATTATTAACAGATCGAAATTTAAATACTTCATTCTTTGACCCTGCTGGAGGAGGAGATCCTATTTTATACCAGCATTTATTT	1 Sphaeroceridae (91%); 2-10 Chironomidae	hap0545:CL262	1	NeeSoon	3	0
278	CL057	88	12	59	9	0.20339	hap0710	TCTTTCTGCAGGAATTGCCCATGCTGGAGGATCAGTAGATTTAGCTATTTTTTCTTTACATTTAGCGGGAATTTCTTCAATTTTAGGAGCAGTAAATTTTATCACTACTGTAATTAATATACGATCAAACGGAATTACTCTTGATCGAATACCTCTTTTTGTGTGATCTGTGGTAATTACAGCAATTTTATTATTACTTTCTCTTCCTGTTTTAGCAGGAGCTATTACTATATTATTAACTGATCGGAACCTAAATACATCATTCTTTGACCCAGCAGGAGGTGGAGACCCTATTCTTTATCAACACTTATTT	1 Drosophilidae (89%); 2-10 Chironomidae	hap0710:CL057, hap0793:CL057	2	NeeSoon	3	0
279	CL303	89	21	93	9	0.225806	hap0513	AAATAAATGTTGGTATAAAATTGGATCTCCTCCGCCGGCTGGGTCAAAAAAAGAGGTATTTAAATTTCGGTCTGTTAATAGTATAGTAATTGCTCCAGCAAGGACTGGTAAAGAAAGAAGTAATAAAACAGTAGTAATAACAATTGATCAAACAAATAATGGTATTCGATCTAATGTAATACCTGTTGATCGTATATTAATAACAGTTGTAATAAAATTTACAGATCCTAAAATAGAAGATACCCCAGCAAGATGTAGTGAAAAAATTGCTAAATCTACAGAAGCTCCGCTATGAGCAATACTTGCAGATAGG	1-9 Chironomidae; 10 Tachinidae (88%)	hap0513:CL303	1	NeeSoon	1	17
280	CL071	89	138	169	9	0.816568	hap1017	AAATAAATGTTGGTATAAAATAGGATCCCCACCTCCTGCTGGATCAAAAAATGAAGTATTTAAATTTCGGTCTGTGAGAAGTATGGTAATGGCCCCAGCTAATACAGGAAGAGAAAGAAGTAAAAGAATAGCTGTAATAACAACAGATCAAACGAATAAAGGTATTCGGTCAAGAGTAATTCCATTAGATCGCATATTAATTACAGTAGTAATAAAATTTACAGCCCCAAGAATTGAAGAAATACCGGCTAAATGTAAAGAAAAAATAGCTAAGTCTACAGAACCCCCAGTATGAGCAATATTAGAAGAAAGA	1-9 Chironomidae; 10 Anthomyiidae (88%)	hap1017:CL071	1	NeeSoon	0	1
281	CL318	88	37	60	9	0.616667	hap0920	AAATAAATGTTGATAAAGAATAGGATCCCCACCTCCTGCAGGGTCAAAAAAAGAAGTATTTAAATTTCGATCAGTTAAAAGTATAGTAATTGCTCCTGCAAGTACAGGTAAGGAAAGTAGTAAAAGAACTGTTGTAATTACGATAGATCAGACAAACAATGGTATTCGATCAAGAGTAATTCCAGCAGAACGTATATTAATAACTGTTGTAATAAAATTTACTGATCCTAAAATTGAAGAAACACCTGCTAAATGAAGTGAAAAAATAGCTAAGTCTACAGAAGCACCTCTATGAGCAATACTTGCAGAAAGA	1-9 Chironomidae; 10 Chloropidae (88%)	hap0920:CL318, hap1105:CL318, hap1104:CL318	3	NeeSoon	0	6
282	CL185	90	81	503	8	0.161034	hap0959	AAATAAATGTTGGTATAAGATTGGATCTCCTCCTCCTGCAGGATCAAAAAAAGAAGTATTTAAATTTCGATCTGTTAATAATATAGTAATGGCTCCGGCTAAAACTGGAAGGGACAAAAGTAAAAGAATTGTTGTAATAATAATTGATCATACAAATAAAGGTATTCGATCAAAAGTAATACCATTTGATCGTATATTAATAATTGTTGTGATAAAATTTACTGAACCTAAAATTGAGGAAATTCCTGCTAAATGAAGAGAAAAAATAGCTAAATCTACTGAAGCTCCTCTATGAGCAATTCTAGCTGATAAA	1-4, 6-8, 10 Chironomidae; 5 Empididae (90%); 9 Hybotidae (89%)	hap0908:CL185, hap0959:CL185, hap0914:CL185	3	NeeSoon	0	29
283	CL065	89	26	84	8	0.309524	hap1030	AAATAAATGTTGATATAAAATAGGATCTCCTCCTCCTCTTGGATCAAAAAATCTTGTATTTAAATTTCGATCTGTTAAAAGTATAGTAATTGCTCCTGCTAACACCGGTAATGATAAAAGTAAAAGAATTGTTGTAATTAAAATAGATCAGACAAATAAAGGTATTCGATCTAATGTTAAATTTTTAGATCGTATATTTATAATTGTAGAAATAAAATTTACAGAACCTAAAATTGATGAAATTCCTGCTAAATGTAATGAAAAAATTGCTAAATCTACGGATGGTCCTCTATGGGCAATTGATCTAGAAAGG	1-7, 9 Chironomidae; 8 Tachinidae; 10 moth (87%)	hap1030:CL065	1	NeeSoon	0	1
284	CL206	89	8	74	8	0.108108	hap0168	TTTATCTTCAGGGATTGCTCATACAGGAGCTTCTGTAGACCTAGCTATTTTTTCTCTCCATCTTGCTGGAATTTCTTCAATTTTAGGAGCTGTTAATTTTATTACTACTGTAATTAATATACGTAGCCCTGGAATTTCATTAGATCGAATACCTTTATTTGTTTGATCAGTAGTTATTACAGCCATTCTTTTATTGCTATCATTACCGGTATTAGCAGGAGCAATTACTATATTATTAACAGACCGAAATTTAAACACATCATTTTTTGACCCTGCTGGAGGAGGGGATCCTATTTTATACCAACATCTTTTT	1 Culicidae (89%); 2-9 Chironomidae; 10 Asilidae (88%)	hap0168:CL206, hap0546:CL206, hap0235:CL206, hap0795:CL206, hap0640:CL206, hap0673:CL206	6	NeeSoon	21	0
285	CL133	90	24	157	7	0.152866	hap0921	AAATAAATGTTGATAAAGAATAGGATCTCCACCTCCTGCTGGGTCAAAAAAGGATGTATTTAAATTTCGGTCTGTTAAAAGTATGGTAATAGCTCCGGCAAGGACAGGTAAAGAAAGAAGAAGTAATACTGCAGTAATAACAACTGATCAAACAAATAAAGGCATTCGATCTAAAGTAATTCCATTAGATCGTATATTAATTACAGTAGTAATAAAATTTACTGCTCCTAAAATAGAAGAAATACCAGCTAAATGAAGAGAAAAAATAGCTAAATCAACAGACCCTCCTGCATGGGCAATTCCTGAAGAAAGA	1, 3-8 Chironomidae; 2 Empididae, 9-10 Muscidae (90%)	hap1112:CL133, hap0921:CL133, hap1036:CL133, hap1016:CL133	4	NeeSoon	0	8
286	CL263	86	50	59	7	0.847458	hap0672	TCTTTCTTCTGGAATTGCCCACGCAGGAGCTTCAGTTGATTTAGCAATTTTTTCTTTACATTTAGCAGGTATCTCGTCAATTTTAGGGGCAGTAAATTTTATCACTACTGTTATTAATATGCGAACAGAAGGTATTAATTTGGACCGTATACCTTTATTTGTCTGATCTGTAATAATTACTGCTATTTTATTATTACTCTCATTACCCGTATTAGCCGGTGCTATTACCATACTTTTAACTGATCGAAATTTAAACACATCTTTTTTTGACCCGGCCGGGGGAGGGGACCCCATTCTTTATCAACATCTTTTT	1-7 Chironomidae; 8 Agromyzidae; 9-10 Heleomyzidae (86%)	hap0672:CL263	1	NeeSoon	1	1

## Sheet: 4. <7 TOP BLAST hits to midges
MOTUs with Chironomidae in top 10 BLAST matches; all remaining matches are not aquatic nematocerans (i.e., unlikely sorting error, see hit distribution)													Number of specimens
number	MOTUs @4%	% similarity	# Chironomidae hits	# total hits	#Chironomidae first 10 matches	Chironomidae hits/total hits (%)	distribution (% similarity) of top 10 hits sorted by score	representative haplotype	representative sequence	Haplotypes per MOTU	Number of haplotypes per species	site	NeeSoon Larvae	Nee Soon Adult
287	CL304	85	9	68	6	0.132353	1-2, 5-6 Syrphidae (85%); 3-4, 7-10 Chironomidae	hap1020	AAAAAGGTGTTGATAAAGAACAGGATCCCCACCTCCTGCTGGGTCAAAAAAAGAAGTATTTAAGTTTCGATCTGTCAAAAGTATAGTAATGGCTCCTGCTAAAACAGGGAGGGAGAGAAGAAGAAGGATAGCTGTAATAAAAACAGATCAGGCAAAAAGAGGTATTCGGTCAAAAGAAATTCCTATAGAACGTATATTAATAACAGTAGTAATAAAATTTACTGCCCCAAGAATTGAGGAAACACCAGCTAGATGAAGAGAAAAAATAGCTAAATCTACTGAACCTCCAGTATGAGCAATATTAGAAGAAAG	hap1020:CL304	1	NeeSoon	0	2
288	CL367	87	28	61	6	0.459016	1-6 Chironomidae; 7-10 moths (84%)	hap1037	AAATAAATGTTGATAAAGAATAGGGTCTCCTCCTCCTCTGGGATCAAAAAATCTTGTATTTAAATTTCGATCTGTAAGAAGTATAGTAATTGCTCCTGCTAATACTGGTAAAGAAAGAAGTAACAAAATTGTTGTAATTAAGATAGATCAAATAAATAATGGTATTTGATCTAAATTAAAATTTTTTGAACGTATATTTATGATAGTAGAGATAAAATTTACAGAACCTAAAATTGATGATACACCAGCTAGATGTAAAGAAAAAATAGCTAGATCTACTGAGGCACCACTGTGAGCAATAGAATTCGAAAGA	hap1037:CL367	1	NeeSoon	0	1
289	CL272	93	19	196	5	0.0969388	2-6 Chironomidae; 1, 7-10 Muscidae (91-92%)	hap0791	AAATAAATGTTGATATAAAATAGGGTCTCCTCCTCCCGCTGGGTCAAAAAATGAAGTATTTAAATTTCGATCAGTTAATAATATTGTAATAGCTCCAGCTAATACTGGTAAAGATAAAAGTAATAAAATGGCTGTAATAATTACAGATCAAACAAATAAAGGTATTCGGTCTAAAGTAATTCCACTTGATCGTATATTAATTACTGTTGTAATAAAATTTACTGCTCCTAAAATAGAAGAAATACCTGCTAAATGTAAAGAAAAAATAGCTAAATCTACAGATCCTCCGGCATGAGCAATATTTGAAGATAAA	hap0791:CL272	1	NeeSoon	1	0
290	CL141	91	25	226	5	0.110619	1-4 Tachinidae (91%); 5-9 Chironomidae	hap0130	TTTATCTTCTAGAATTGCTCATACAGGAGCTTCAGTAGATTTGGCTATTTTTTCTCTTCACTTAGCTGGAATTTCTTCTATCTTAGGAGCAGTTAATTTTATTACAACTGTAATTAATATACGATCAATAGGTATTACATTAGATCGCATACCTTTATTTGTTTGATCAGTTGTTATTACCGCTATTTTATTACTTCTATCTTTACCAGTTTTAGCAGGTGCTATTACTATATTACTAACAGACCGAAATTTAAATACCTCCTTTTTTGATCCAGCAGGAGGAGGAGATCCTATTTTATATCAACATTTATTT	hap0091:CL141, hap0530:CL141, hap0130:CL141, hap0849:CL141, hap0400:CL141, hap0106:CL141	6	NeeSoon	107	0
291	CL085	89	59	78	4	0.75641	1-6 Tabanidae (90%); 7-10 Chironomidae	hap0812	AAATAGGTGTTGATAAAGAATAGGGTCTCCTCCCCCGGCAGGATCAAAGAATGAAGTATTTAAATTTCGATCAGTTAAAAGTATAGTAATTGCTCCTGCTAAAACAGGTAATGATAATAATAATAAAATGGCTGTAATAACAACCGATCATACAAATAGAGGTATTCGGTCTAAAGTAATTCCTCTAGATCGTATATTAATAACTGTTGTAATAAAATTAACTGCCCCTAAAATAGAAGAAATACCGGCTAAATGAAGGGAAAAAATAGCTAAATCAACAGAAGGGCCAGCATGAGCAATTCCAGAAGCTAAA	hap0812:CL085	1	NeeSoon	1	0
292	CL348	90	10	172	4	0.0581395	1-4 Chironomidae; 5 Mycetophilidae; 6-10 Tachinidae (87%)	hap0903	TCTTTCTTCTTCTATTGCTCATAGTGGAGCTTCTGTTGATTTTGCAATTTTTTCTTTACATTTAGCAGGAATTTCTTCAATTTTAGGGTCTGTAAATTTTATTTCTACTATTATAAATATACGTCCTAAAAATCTTAATTTTGATCAAATACCTTTGTTTGTATGATCAATTTTAATTACAACAATTTTATTATTATTATCATTACCTGTATTAGCAGGAGCTATTACTATATTATTAACTGATCGAAATTTAAATACAAGATTTTTTGATCCAAGAGGAGGGGGAGATCCTATTCTTTATCAACATTTATTT	hap0903:CL348	1	NeeSoon	0	6
293	CL047	87	27	99	4	0.272727	1, 8-10 Chironomidae; 2-7 moths (87%)	hap0720	TCTTTCTAGTTCAATTGCACATAGAGGAGCTTCTGTAGATTTAGCTATTTTTTCCTTACATTTAGCAGGAATTTCATCAATTTTAGGTTCAGTTAATTTTATTTCAACAATTATAAATATACGATCAAAAAATTTAAAAATAGATCAAATACCTTTATTCGTTTGATCAATTTTAATTACAACAATTCTTTTATTATTATCTTTACCTGTTTTAGCAGGTGCAATTACTATACTTCTAACAGATCGAAACTTAAACACAAGCTTCTTTGATCCAAGAGGAGGAGGAGATCCAATTTTATATCAACATTTATTT	hap0720:CL047	1	NeeSoon	1	1
294	CL300	86	14	78	4	0.179487	1-4, 10 Chironomidae; 5-8 Syrphidae; 9 moths (84%)	hap1021	TCTTTCTAACTCTATCGCCCATAGAGGAGCTTCTGTAGATTTAGCAATTTTTTCTTTACATTTAGCTGGGGTATCATCGATTCTAGGGTCTGTAAATTTTATTTCAACAATTATGAATATGCGATCAAAAAATTTAAATTTAGATCAAATACCACTTTTCGTTTGATCAATCTTAATTACCACTATTTTACTTCTTCTTTCTTTACCAGTTTTAGCTGGAGCTATTACTATACTCCTTACTGATCGAAATTTAAACACATCATTTTTTGATCCAAGAGGAGGAGGTGACCCTATTTTATACCAACATTTATTC	hap1021:CL300	1	NeeSoon	0	2
295	CL082	87	23	60	4	0.383333	1, 3-5 Chironomidae; 2, 6-10 Chloropidae (85-86%)	hap0257	CCTTTCTGCAGCGATTGCCCATAGCGGAGCTTCAGTAGATTTAGCTATTTTTTCACTTCATTTGGCAGGAGTATCCTCTATTTTAGGATCTGTAAATTTTATTTCAACAATTATAAATATACGATCTAAAAATTTAAATTTAGACCAAATACCCTTATTTGTTTGATCTATTTTAATTACAACAATTTTATTACTTTTATCTTTACCTGTTTTAGCAGGAGCTATTACAATATTATTAACTGATCGAAACTTAAACACTAGATTTTTTGACCCAAGAGGAGGAGGAGACCCTATTTTATATCAACACCTATTT	hap1082:CL082, hap0257:CL082, hap1088:CL082	3	NeeSoon	1	3
296	CL191	87	23	58	3	0.396552	1-6, 10 Drosophilidae (87-88%); 7-9 Chironomidae	hap0905	AAATAAGTGTTGGTAAAGAATTGGGTCTCCTCCCCCGGCTGGGTCAAAAAAAGATGTATTTAAATTTCGGTCGGTTAATAATATAGTAATAGCACCGGCTAAAACTGGTAATGAGAGAAGGAGGAGGACTGTAGTGATAACAATTGATCAAACAAATAAAGGTATTCGGTCTAAAGTAATACCGTTTGTTCGTATGTTGATTACTGTTGTAATAAAATTAACTGACCCTAAAATTGAAGAAATTCCAGCTAAATGAAGAGAAAAAATTGCTAAATCAACAGAGGCTCCTCTATGGGCTAAATTTGAAGATAAA	hap0993:CL191, hap0898:CL191, hap0953:CL191, hap0905:CL191, hap1003:CL191, hap0923:CL191	6	NeeSoon	0	36
297	CL097	90	18	122	4	0.147541	1-5 Drosophilidae; 6 Tachinidae (90%); 7-10 Chironomidae	hap1157	AAATAAGTGTTGGTATAGAATAGGGTCTCCTCCTCCAGCAGGGTCAAAGAACGATGTATTAAGGTTTCGATCAGTTAATAATATAGTGATAGCTCCTGCTAATACTGGTAAAGAAAGAAGTAATAAAATAGCGGTAATTACTACTGATCAAACAAATAAAGGTATACGATCTAATGTGATTCCTCTTGATCGTATATTAATTACAGTTGTAATAAAATTTACTGCTCCTAAAATAGAAGAAATACCTGCTAAGTGGAGAGAAAAGATTGCTAAGTCTACTGAAGCTCCTGCATGAGCAATTCCTGAAGATAAA	hap1157:CL097	1	NeeSoon	1	0
298	CL084	90	47	173	4	0.271676	1-3 Dolichopodidae; 4 Hybotidae; 5-8 Chironomidae; 9-10 Muscidae	hap1158	TCTTTCTTCTAATATTGCTCATGCCGGAGCTTCAGTAGACTTAGCTATTTTTTCACTTCATTTAGCCGGTATTTCTTCTATTTTAGGAGCAGTTAATTTTATTACAACAGTTATTAATATACGATCTGAAGGAATTTCATTAGATCGAATACCTTTATTTGTGTGGTCTGTTGTAATTACTGCAATTCTTTTACTTTTATCTTTACCTGTATTAGCTGGGGCAATTACCATATTATTAACTGATCGAAATTTAAATACTAGATTTTTTGACCCTGCAGGAGGAGGTGACCCAATTTTATATCAACACTTATTT	hap1159:CL084, hap1158:CL084	2	NeeSoon	2	0
299	CL428	89	10	57	1	0.175439	1-4 Drosophilidae (90%); 5-10 Chironomidae	hap1161	CTTATCAGCAAGAATTGCTCATAGAGGAGCCTCAGTTGATTTAGCAATTTTTTCTCTTCATTTAGCTGGAGTTTCTTCAATTTTAGGGTCTGTAAATTTTATTACAACAGTAATTAATATACGATCAACAGGTATTACTTTAGATCGAATGCCTTTATTTGTATGGTCTATTGTCATTACTACTATCTTATTACTTCTTTCTCTACCAGTACTTGCAGGAGCCATTACAATATTATTAACAGATCGAAATTTAAATACATCATTTTTTGACCCAGCAGGAGGAGGGGATCCTATTCTTTATCAACATTTATTT	hap1162:CL428, hap1161:CL428	2	NeeSoon	0	3
300	CL411	88	11	58	0	0.189655	1-5 caddisflies (87%), 6-10 Chironomidae	hap1160	AAATAAATGTTGGTATAAAATAGGGTCTCCTCCCCCCGCAGGATCAAAGAATGATGTATTTAAATTTCGGTCTGTTAAAAGTATAGTAATTGCGCCTGCTAAAACAGGGAGGGAAAGAAGTAGTAAAATTGCAGTAATAAAGACAGATCATACAAATAAAGGTATTCGGTCAAAAGTGATTCCAATAGATCGTATATTAATTACAGTTGTAATGAAATTTACTGCTCCTAAAATGGAAGAGATTCCCGCTAAATGTAAAGAGAAAATTGTAAGGTCAACAGATGCTCCTGTATGAGATAAATTTGAGGAGAGA	hap1160:CL411	1	NeeSoon	0	1

## Sheet: 5. >10 specimens
MOTUs with >10 specimens that were sorted to midges, but without BLAST matches to aquatic nematocerans (see hit distribution)													Number of specimens
number	MOTUs @4%	% similarity	# Chironomidae hits	# total hits	#Chironomidae first 10 matches	Chironomidae hits/total hits (%)	distribution (% similarity) of top 10 hits sorted by score	representative haplotype	representative sequence	Haplotypes per MOTU	Number of haplotypes per species	site	NeeSoon Larvae	Nee Soon Adult
301	CL069	90	44	149	5	0.295302	1-5 Drosophilidae (90%); 6-10 Chironomidae	hap1148	TTTATCTGCAGGAATTGCTCATACAGGAGGATCTGTAGATTTAGCTATCTTTTCTCTTCATTTAGCAGGAATTTCATCTATTTTAGGAGCAGTAAATTTTATTACAACTGTAATTAATATACGTTCTAATGGAATTACTTTAGATCGAATGCCGTTATTTGTCTGATCAGTAGTAATTACAGCAATTTTGTTACTTCTTTCATTGCCGGTATTAGCAGGAGCTATTACTATATTATTAACCGATCGAAATTTAAATACATCTTTTTTTGACCCTGCTGGAGGAGGAGATCCTATTTTATATCAACACTTATTT	hap1148:CL069	1	NeeSoon	32	0
302	CL162	92	1	247	0	0.00404858	1-10 Muscidae (92%)	hap1120	TTTATCATCTAGTATTGCTCATACAGGAGCTTCAGTAGATTTGGCTATTTTTTCTCTTCATTTAGCTGGTATTTCTTCTATTTTAGGAGCAGTTAATTTTATTACTACAGTAATTAATATACGATCAATAGGAATTACATTAGATCGAATACCTCTATTTGTTTGATCAGTTGTTATTACTGCTATTTTATTACTTTTATCTCTACCAGTATTAGCTGGAGCAATTACTATATTATTAACAGATCGAAATTTAAATACATCTTTTTTTGACCCAGCAGGAGGAGGAGATCCTATTTTATATCAACATTTATTT	hap1119:CL162, hap1137:CL162, hap1120:CL162, hap1139:CL162, hap1140:CL162, hap1138:CL162, hap1136:CL162	7	NeeSoon	200	0
303	CL016	91	12	149	0	0.0805369	1-10 Muscidae (92%)	hap1153	AAAAAGGTGTTGATATAAAATTGGGTCTCCTCCTCCTGCAGGGTCAAAAAAAGATGTATTTAAATTTCGATCTGTTAAAAGTATTGTAATAGCCCCAGCTAGCACTGGTAAGGATAATAATAAAAGAATTGCAGTAATAACAACTGATCATACAAATAAAGGTATTCGGTCTAAAGTAATTCCACTAGATCGTATATTAATTACGGTAGTAATAAAATTTACTGCTCCTAAAATTGAAGAAATACCTGCTAAATGTAGAGAAAAAATAGCTAAATCTACTGATGCTCCGGCATGAGCAATTCCTGAAGATAAA	hap1154:CL016, hap1155:CL016, hap1153:CL016	1	NeeSoon	11	0
304	CL132	91	6	163	0	0.0368098	1-10 Anthomyiidae (91-92%)	hap1122	ATTATCTTCTAATATTGCTCATAGAAGAGCTTCTGTAGATTTAGCAATTTTTTCTTTACATTTAGCAGGTATTTCTTCTATTTTAGGTGCAGTAAATTTTATTACTACAGCTATTAATATACGATCAAATGGAATTACATTAGATCGAATACCTTTATTTGTTTGATCTGTAATTATTACAACTATTTTACTTTTATTATCTTTACCAGTATTAGCAGGAGCCATTACAATATTATTAACTGATCGAAATTTAAACACTTCATTTTTTGATCCAGCAGGAGGAGGAGATCCAATTTTATATCAACATTTATTT	hap1124:CL132, hap1125:CL132, hap1156:CL132, hap1123:CL132, hap1122:CL132	5	NeeSoon	9	2
305	CL229	90	4	148	0	0.027027	1-10 Tachinidae and Drosophilidae (89-90%)	hap1127	TCTATCTGCAGGTATTGCTCATACTGGAGGATCCGTAGATTTAGCAATCTTTTCATTACATTTAGCAGGAATTTCTTCTATTTTAGGAGCTGTAAATTTCATTACGACTGTAATTAATATACGAGCAAATGGAATTACCTTAGACCGAATACCTTTATTTGTATGATCAGTAGTAATTACAGCAGTATTACTTCTTTTATCATTACCTGTACTAGCAGGAGCTATTACAATATTATTAACAGATCGAAATTTAAATACATCATTTTTTGATCCAGCAGGAGGTGGAGACCCTATTTTATATCAACATTTATTT	hap1152:CL229, hap1121:CL229, hap1133:CL229, hap1135:CL229, hap1134:CL229, hap1151:CL229, hap1132:CL229, hap1126:CL229, hap1127:CL229, hap1128:CL229, hap1129:CL229, hap1130:CL229, hap1131:CL229, hap1149:CL229, hap1150:CL229	15	NeeSoon	17	3
306	CL187	88	15	123	0	0.121951	1-3 Drosophilidae 89%); 4-10 Muscidae (88%)	hap1141	AAATAAATGTTGGTAAAGAATTGGGTCTCCCCCACCTGCTGGGTCGAAGAAGGAAGTATTTAAATTTCGATCTGTTAATAATATAGTAATTGCTCCAGCTAAAACTGGAAGAGAAAGAAGAAGTAAAATAGCAGTAATAGCTACAGATCACACAAATAAAGGTATTCGATCAAGAGTAATTCCATTAGATCGTATGTTAATTACAGTAGTAATAAAATTTACTGCTCCTAAAATAGAAGAAATTCCTGCAAGGTGTAAAGAAAAAATTGCTAAGTCTACTGATCCTCCTGCATGAGCAATACCTGAGGATAAA	hap1144:CL187, hap1145:CL187, hap1141:CL187, hap1146:CL187, hap1142:CL187, hap1147:CL187, hap1143:CL187	7	NeeSoon	4	16

## Sheet: 6. Midge identity > others
MOTUs that were sorted to midges that have BLAST matches to aquatic nematocerans where top hits are midges and the remaining hits have lower identity or specimen image is a midge (see hit distribution)													Number of specimens
number	MOTUs @4%	% similarity	# Chironomidae hits	# total hits	#Chironomidae first 10 matches	Chironomidae hits/total hits (%)	distribution (% similarity) of top 10 hits sorted by score	representative haplotype	representative sequence	Haplotypes per MOTU	Number of haplotypes per species	site	NeeSoon Larvae	Nee Soon Adult
307	CL422	88	117	137	7	0.854015	1-8 Chironomidae; 9-10 Simulidae (87%)	hap1048	ACTTTCTGCCGGTATTGCCCATGCCGGGGGGTCTGTAGACTTAGCAATTTTTTCTCTTCATTTAGCCGGAATTTCTTCAATTTTAGGGGCAGTTAATTTTATCACAACTGTAATTAACATACGAACTGAAGGAATTAGCTTAGATCGAATACCTTTATTTGTATGATCTGTTTTTATTACAGCAATTTTATTACTTCTTTCTCTCCCTGTTTTAGCAGGAGCTATTACTATACTTTTAACTGACCGAAATATTAATACTTCTTTTTTTGACCCAGCAGGAGGAGGAGACCCAATTTTATACCAACATTTATTT	hap1048:CL422	1	NeeSoon	0	2
308	CL102	90	61	147	7	0.414966	1-6, 10 Chironomidae; 7-8 Culicidae (89%); 9 Bibionidae (90%)	hap0440	ATTATCATCAAATATTGCCCATGCTGGGGCTTCAGTAGATCTTGCTATTTTTTCTCTTCATCTAGCAGGAATTTCTTCTATTTTAGGAGCAGTAAATTTTATTACCACAGTAATTAATATACGCTCTGAAGGAATTTCTTTAGATCGAATACCTTTATTTGTTTGATCAGTTGTAATTACAGCTATTCTCCTTCTTCTTTCATTACCTGTATTAGCAGGTGCTATTACTATATTATTAACAGATCGAAATTTAAATACAAGATTTTTTGACCCCGCTGGAGGAGGAGATCCAATTTTATATCAACATTTATTT	hap0440:CL102	1	NeeSoon	2	0
309	CL018	89	16	56	6	0.285714	1-6 Chironomidae; 7-10 Ceratopogonidae (88%)	hap0786	CTATCTTCCAATATTGCTCATGCAGGAGCTTCTGTAGATTTAGCAATTTTTTCTCTCCATTTAGCAGGAATTTCTTCTATTTTAGGTGCCGTAAATTTTATTACCACAGTTATTAATATACGATCTGAAGGAATTTCTTTAGACCGAATACCATTATTTGTCTGATCCGTCGTAATTACAGCTATTCTCCTTCTTCTTTCTTTACCTGTTTTAGCGGGAGCAATTACTATATTATTAACTGATCGAAATTTAAATACTAGATTTTTTGATCCTGCAGGGGGGGGTGACCCTATTCTTTACCAACACTTATTT	hap0786:CL018	1	NeeSoon	1	0
310	CL137	92	36	178	1	0.202247	1 Chironomidae; 2-10 Psychodidae (91%)	hap0937	ACTATCTTCTAATATCGCACATAGAGGAGCTTCAGTTGATTTAGCAATTTTTTCATTACATTTAGCAGGAATCTCATCTATTTTAGGATCAGTAAATTTTATTACAACAACTATTAATATACGATCTAATGGAATTACTTTAGATCGTATACCTTTATTTGTTTGATCTGTGATTATTACAACAATTTTATTATTATTATCATTACCTGTATTAGCAGGAGCAATTACAATATTATTAACTGATCGAAATTTAAATACTTCTTTTTTTGATCCAGCGGGAGGAGGAGATCCTATTTTATATCAACATTTATTT	hap0937:CL137	1	NeeSoon	0	1
311	CL173	90	21	117	9	0.179487	1-6, 8-10 Chironomidae; 7 Simulidae (89%)	hap0225	AAATAAATGTTGATAAAGAATTGGATCTCCTCCTCCAGCTGGATCAAAAAAAGAAGTATTAAGATTTCGATCTGTTAAAAGTATTGTAATAGCTCCTGCTAATACAGGTAAAGATAATAATAATAAAATAGCAGTAATTACCACCGATCAAACAAAAAGAGGCATACGATCAAGAGTAATTCCATTAGATCGCATATTAATTACAGTTGTAATAAAATTTACAGCTCCTAAAATTGAAGAGATTCCTGCTAAATGAAGAGAAAAAATAGCTAAGTCTACAGATCCTCCTGCATGGGCAATTCCTGCAGAAAGA	hap0792:CL173, hap0699:CL173, hap0707:CL173, hap0225:CL173, hap0229:CL173, hap0794:CL173	6	NeeSoon	7	0
312	CL258	85	24	67	6	0.358209	1-6 Chironomidae; 7 Cecidomyidae; 8-10 Chamaemyiidae (84%)	hap0863	AAATAGATGTTGGTATAAAATTGGGTCTCCCCCTCCTCTGGGATCAAAAAAAGATGTATTTAAATTTCGGTCGGTTAATAATATGGTAATGGCCCCTGCTAAAACTGGGAGTGAGAGAAGTAACAAAATTGTAGTGATTAAGATTGATCAAACAAATAATGGTATACGATCAAAATTATAATTTTTTGTTCGTATGTTTATAATTGTTGTAATAAAATTTACAGATCCTAAAATTGAAGAAATACCGGCTAAGTGTAAGGAAAAAATAGCTAAATCTACGGAAGCTCCTCTATGGGCAATAGCGTTTGAAAGG	hap0863:CL258	1	NeeSoon	2	0
313	CL412	87	4	108	4	0.037037	1-4 Chironomidae; 5, 7 Agromyzidae; 6 Keroplatidae; 7-10 Cecidomyiidae (86%)	hap1111	TCTTTCTAATTCTATTGCTCATAGAGGAGCATCAGTTGACTTAGCTATTTTTTCTCTTCATTTAGCAGGTATTTCTTCAATTTTAGGCTCAGTAAATTTTATTTCTACTATTATAAATATACGATCTCAAAATTTCAAAATTGATCAAATCCCTTTATTCATTTGATCAATTTTAATTACAACAATTTTATTATTATTATCATTACCTGTATTAGCAGGAGCAATTACTATACTATTAACAGATCGAAATTTAAATACAAGTTTTTTTGATCCAAATGGAGGAGGAGACCCTATTCTTTATCAACATTTATTT	hap1111:CL412	1	NeeSoon	0	1
314	CL269	88	40	84	1	0.47619	1 Chironomidae; 9-10 Tipulidae (88%): image is a midge	hap0449	AAATAGATGTTGGTAAAGAATTGGGTCTCCTCCACCAGCAGGGTCAAAAAATGAAGTATTTAAATTTCGGTCTGTTAGTAGTATGGTAATAGCACCAGCTAAAACTGGTAAAGATAGAAGTAAAAGAATAGTTGTAATAATAACTGATCAAACAAATAAAGGTATTCGATCTAATGTGATCCCTCTGGACCGTATATTAATTGCTGTTGTAATAAAATTTACAGAGCCTAAAATAGAAGAGATTCCTGCTAAATGAAGAGAAAAAATAGCTAAATCAACAGAAGCGCCGCTATGGGCGATATTGGAAGAGAG	hap0449:CL269	1	NeeSoon	7	8

## Sheet: EXCLUDED BARCODES
											Number of specimens
number	MOTUs @4%	% similarity	# Chironomidae hits	# total hits	#Chironomidae first 10 matches	Chironomidae hits/total hits (%)	distribution (% similarity) of top 10 hits sorted by score	representative sequence	Number of haplotypes per species	site	Reservoirs Larvae	NeeSoon Larvae	Nee Soon Adult
315	CL400	89	8	83	8	0.0963855	1-8 Chironomidae; 9-10 Culicidae (89%)	TTTATCCTCCCTTATTTCCCATTCAGGAGCATCTGTTGATTTAGCTATTTTTTCTCTACATTTAGCAGGAATCTCATCAATTTTAGGAGCAGTAAATTTTATTACCACTATTATTAATATACGAACTACTGGTATAACAATAGATATAATACCATTATTTTCTTGATCTGTATTTATTACTGCAATTTTATTATTATTATCATTACCAGTTTTAGCAGGAGCTATTACAATATTATTAACTGATCGAAATTTAAATACATCATTCTTTGACCCAGCTGGAGGAGGGGATCCTATTTTATATCAACACCTATTT	1	NeeSoon	0	0	1
316	CL129	92	46	119	7	0.386555	1-3 Culicidae (92-93%); 7-10 Chironomidae	AAATAAATGTTGGTATAAAATAGGATCTCCACCACCAGCAGGATCAAAAAATGATGTATTTAAATTTCGATCTGTTAATAGTATAGTAATAGCTCCTGCTAAAACAGGTAAAGATAGTAATAATAATACTGCTGTAATTACAACAGATCAAACAAATAAAGGTATTCGATCTAAAGTAATACCTCTTGATCGTATATTAATTACTGTAGTAATAAAGTTTACAGCTCCTAAAATAGAAGAAATTCCTGCTAAATGTAAAGAAAAAATAGCTAAATCTACAGATGCTCTTGCATGGGCAATTCCGGAAGATAAA	6	NeeSoon	0	8	0
317	CL079	90	34	119	5	0.285714	1-5 Chironomidae; 6-8 Tipulidae (90%); 9-10 Simuliidae (90%)	TCTTTCTTCTGGAATTGCTCATGCAGGGGGTTCTGTTGATTTAGCTATTTTTTCTCTTCACTTAGCAGGAATTTCTTCAATTTTAGGAGCAGTAAATTTTATTACTACTGTTATTAATATACGATCAAATGGAATTACTTTAGACCGAATACCTTTATTTGTTTGGTCGGTTGTAATTACTGCTGTACTTTTACTTCTTTCCCTTCCAGTTTTAGCAGGTGCTATTACAATACTTTTAACAGATCGAAATTTAAATACATCTTTTTTTGATCCTGCCGGAGGAGGAGACCCTATTCTTTATCAACATTTATTT	2	NeeSoon	0	1	6
318	CL389	88	24	73	5	0.328767	1-3 Culicidae (90%); 4-5 Muscidae (88%); 6-10 Chironomidae	CTTATCAGCTAGAATCGCTCATACAGGGGGATCAGTAGACTTAGCAATTTTTTCTCTTCATTTAGCAGGGATTTCTTCTATTTTAGGTGCTGTAAACTTTATCACCACTGTAATTAATATACGATCTAACGGAATTACACTAGACCGAATACCTTTATTTGTCTGATCTGTAGTAATTACAGCTATTTTATTACTTTTATCTTTACCAGTATTAGCAGGTGCAATTACTATACTATTAACAGATCGAAATTTAAATACTTCTTTTTTTGATCCAGCAGGTGGGGGTGACCCTATTTTATATCAACATTTATTT	1	NeeSoon	0	0	1
319	CL118	88	23	55	5	0.418182	1 Simulidae (88%); 2, 6-7, 10 Chironomidae; 3 Tipulidae; 4-5, 9-10 Tabanidae (87%)	GAATAAATGTTGATAAAGAATAGGGTCTCCTCCTCCTGCGGGGTCAAAAAATGAGGTATTTAAATTTCGGTCAGTTAGAAGTATGGTAATAGCTCCCGCTAAAACTGGGAGAGATAATAAAAGTAAAACTGCAGTAATAACAACAGACCAAACAAATAAAGGCATACGATCGAGAGTAATCCCATTTGATCGTATATTAATTACTGTAGTAATAAAATTTACTGCTCCTAGAATGGAAGAAATCCCTGCTAAATGTAGTGAAAAAATAGCTAAGTCGACGGATCCGCCGGCATGGGCAATACCTGAAGAAAGG	1	NeeSoon	0	0	1
320	CL293	90	14	114	4	0.122807	1-4 Chironomidae; 5-10 Culicidae (90%)	AAATAAGTGTTGGTATAAAATAGGGTCTCCTCCACCCGCAGGGTCAAAAAAGGATGTATTTAAGTTTCGATCAGTTAATAGTATAGTAATAGCTCCTGCCAGTACAGGTAATGAAAGTAATAATAAAATAGCAGTAATTACAACAGATCAAACAAATAAAGGTATTCGATCTAATGTAATTCCTTCAGAACGTATATTAATTACTGTTGTAATAAAATTTACGGCACCTAAAATTGAAGAAATTCCTGCTAAGTGGAGAGAAAAAATTGCTAAATCAACAGATGCCCCTGAATGAGCGATTCTTGACGATAAA	1	NeeSoon	0	6	0
321	CL050	90	54	144	4	0.375	1-2; 4-5; 9-10 Psychodidae (90-92%); 3, 6-8 Chironomidae	TCTTTCTGCTAGAATTGCTCATAGAGGAGCTTCTGTGGATTTAGCAATTTTTTCTTTACATTTAGCCGGAATTTCCTCTATTTTAGGATCAGTAAATTTTATTACTACAGTTATTAACATACGATCAAAAGGAATTACTTTAGATCGAATACCTTTATTTGTTTGATCAATTGTTATTACTACTGTTCTTCTTCTTTTATCTTTACCTGTTTTAGCTGGAGCTATTACTATATTATTAACTGATCGAAATTTAAACACTTCATTCTTCGACCCAGCAGGAGGTGGAGACCCTATTCTTTATCAACATTTATTT	1	NeeSoon	0	0	1
322	CL424	90	116	175	4	0.662857	1-2 Drosophilidae (90%); 3-6 Culicidae (91%); 7-10 Chironomidae	ACTATCATCAGGAATTGCACATGCAGGAGGTTCTGTTGATCTTGCAATTTTTTCTTTACATTTAGCAGGAATTTCTTCTATTTTAGGAGCTGTAAATTTTATTACTACTGTAATTAACATACGTTCAAATGGAATTACTCTAGATCGAATACCCTTATTTGTTTGATCTGTAGTAATTACTGCTATTTTATTACTTTTATCTCTACCAGTATTAGCAGGAGCTATTACTATATTACTAACTGACCGAAACTTAAATACTTCTTTTTTTGATCCAGCGGGAGGAGGAGATCCTATTTTATATCAACATCTATTT	1	NeeSoon	0	0	2
323	CL349	87	19	68	4	0.279412	1 Psychodidae; 2-5 Chironomidae; 6 Ceratopogonidae (88%); 7-10 Tipulidae (87%)	TCTTTCTTCTAGAATAGCTCATGCAGGAGCTTCAGTTGATCTTGCTATTTTTTCTCTTCATTTAGCAGGAATTTCTTCTATTCTTGGAGCAGTAAACTTTATTACTACAATTATTAATATACGATCTATAGGCTTAACACTTGATCGTATACCTCTATTTGTTTGGTCAGTTTTTATTACTGCTGTTCTTCTTCTTCTTTCTTTGCCAGTTTTAGCAGGTGCAATTACTATACTTTTAACTGACCGAAATTTAAATACATCTTTTTTTGATCCCGCAGGAGGAGGTGATCCTATTTTATACCAACATTTATTT	1	NeeSoon	0	0	2
324	CL226	86	13	74	4	0.175676	1-2 Ceratopogonidae (87%); 3-6 Chironomidae; 7-10 Mycetophilidae (85%)	AAATAAATGTTGGTATAAAATTGGGTCTCCCCCACCGGCAGGATCAAAGAAGGATGTATTAATATTGCGATCGGTTAAAAGTATTGTAATAGCGCCTGCTAAAACAGGTAGAGATAAGAGAAGGAGAATGGCAGTAATAAAAACAGATCAAACAAATAGGGGTATTCGATCAAGGGAGATTCCTTCAGATCGTATATTAATAGTAGTTGTAATAAAATTAACTGCCCCTAAAATAGAAGAAATTCCTGCTAGATGAAGAGAGAAAATAGCAAAGTCTACCGAACCTCCAGCATGGGCAATTCTGGCAGAAAGA	2	NeeSoon	0	0	4
325	CL022	88	38	99	3	0.383838	1-3 Chironomidae; 4-5 Muscidae; 6 Tipulidae; 7 Simulidae (88%); 8-10 Tachinidae (87%)	AAATAAATGTTGATAAAGAATTGGGTCTCCCCCACCTGCTGGATCAAAGAAGGAAGTATTTAAATTTCGATCTGTCAATAATATAGTAATTGCACCGGCTAAAACTGGAAGAGAAAGAAGAAGTAATACAGCAGTAATAACTACAGACCAAACAAATAAAGGTATTCGGTCAAGAGTAATCCCATTAGATCGTATGTTAATAACAGTAGTAATAAAATTTACTGCTCCTAAAATGGAGGAAATTCCCGCAAGGTGTAAAGAAAAGATTGCTAAATCTACAGATCCCCCTGCATGGGCAATACCTGAAGATAAA	4	NeeSoon	0	6	1
326	CL024	89	56	82	1	0.682927	1-7 Tipulidae (89%); 8 Chironomidae; 9-10 Dolichopodidae (89%)	AAATAAATGTTGATAAAGAATAGGGTCCCCCCCTCCAGCAGGATCAAAAAATGAAGTGTTTAAATTTCGGTCTGTTAATAATATAGTAATTGCTCCTGCTAATACTGGTAATGAGAGTAATAATAAAATTGTAGTAATTACAACAGATCAAACAAATAATGGTATTCGGTCTAATGTAATTCCGTTAGATCGTATATTGATAGCTGTAGTAATAAAATTTACAGATCCTAAAATAGAAGAAATACCAGCTAAATGAAGTGAAAAAATTGCTAAATCTACGGATCCTCCTCTATGGGCAATTCTGGCAGATAGT	2	NeeSoon	0	26	0
327	CL139	90	70	191	1	0.366492	1 Chironomidae; 3-10 Culicidae (90%)	CCTTTCATCCGGAATTGCTCATGCTGGTGGATCCGTAGATCTTGCAATTTTTTCCTTACATTTAGCAGGAATTTCTTCTATTTTAGGAGCTGTAAACTTTATTACAACAGTAATTAACATACGATCAAATGGAATTACTTTAGATCGAATACCTTTATTTGTATGATCTGTAATAATTACCGCAATTCTTTTACTACTTTCTTTACCTGTCTTAGCTGGAGCTATTACTATACTTTTAACCGATCGAAATCTAAATACTTCTTTTTTTGATCCTGCAGGAGGAGGAGACCCTATTCTATATCAACACTTATTT	6	NeeSoon	0	0	9
328	CL235	88	28	68	5	0.411765	1-5 Simulidae (88%); 6-10 Chironomidae	GCTATCTTCAAGAATTGCTCACAGAGGAGCCTCCGTTGATTTAGCTATTTTTTCGCTTCACCTAGCCGGAGTTTCCTCAATTTTGGGGTCAGTAAATTTTATTACAACAGCTATTAATATACGAGCTAATGGAATTACCCTTGACCGAATACCATTATTCGTTTGATCTGTAGTAATCACAACAATTTTATTACTTCTCTCTTTACCAGTTTTAGCAGGAGCAATTACAATATTATTGACAGACCGAAATTTAAATACATCATTTTTTGACCCTGCGGGTGGAGGAGATCCAATTTTATACCAACATTTATTT	5	NeeSoon	0	9	0
329	CL256	88	6	61	1	0.0983607	1 Chironomidae; 2-10 Simulidae (88%)	ATTATCAGCTAATGTTTCTCATGCTGGTGCTTCAGTTGATCTAGCTATTTTTTCACTCCATTTAGCTGGAATTTCTTCTATTTTAGGAGCTGTTAATTTTATTACAACTATCATTAATATACGATCAAATGGAATTTCTTTCGATCGGATACCATTATTTGTGTGATCAGTATTAATTACAGCTATTTTACTTCTTTTATCACTACCAGTTTTAGCTGGGGCTATTACTATACTTTTAACAGATCGAAATATTAATACTTCTTTTTTTGATCCGGCTGGAGGAGGTGACCCAATTCTTTATCAACACTTATTT	1	NeeSoon	0	1	0
330	CL070	90	149	190	9	0.784211	1 Tipulidae (90%); 9-10 Chironomidae	GCTATCTGCGAGAATTGCTCATAGAGGGGCTTCAGTTGATCTAGCTATTTTTTCTCTTCATTTAGCCGGAATTTCTTCTATTTTAGGTTCAGTAAATTTTATTACAACTGCAATTAATATACGATCAAGAGGAATTACATTAGATCGAATACCTTTATTTGTTTGATCAGTAATTATTACAACAATTTTATTACTTCTCTCTTTGCCCGTATTAGCAGGAGCTATTACTATATTATTAACAGATCGAAATTTAAACACTTCTTTTTTTGACCCTGCGGGAGGGGGGGACCCAATTCTTTACCAACATTTATTT	2	NeeSoon	0	7	0
331	CL120	92	34	139	6	0.244604	1-4; 9-10 Chironomidae; 5-8 Culicidae (92%)	TCTAGCATCTGGAATTGCTCATGCAGGAGCTTCTGTTGATTTAGCTATTTTTTCTCTACATTTAGCCGGTATTTCTTCTATTTTAGGAGCTGTAAATTTTATTACTACTGTAATTAATATACGATCAACAGGAATTACTTTAGACCGAATACCTTTGTTTGTCTGATCAGTTGTAATTACAGCTATTTTATTACTTTTATCTTTACCAGTATTAGCCGGAGCTATTACAATATTATTAACAGACCGAAATCTAAATACTTCTTTCTTTGATCCTGCTGGAGGAGGAGATCCAATTTTATATCAACACTTATTC	6	NeeSoon	0	29	0
332	CL011	88	4	95	1	0.0421053	1-2 Agromyzidae; 3 Chironomidae; 4-10 Culicidae (88%)	CCTTTCATCTAACATTGCTCATGCTGGTGCTTCTGTTGATCTTGCAATCTTTTCTTTACATTTAGCAGGGATCTCTTCTATTTTAGGAGCAGTAAATTTTATTACAACAGTAATCAATATACGTTCAGAAGGAATCTCTCTTGATCGAATACCATTATTTGTTTGATCTGTAGTAATTACAGCAATTTTATTATTACTTTCTTTACCAGTTTTAGCTGGAGCTATTACTATACTTCTTACAGATCGAAATCTAAATACTAGTTTTTTTGACCCAGCAGGTGGAGGAGACCCAATTCTTTATCAACACTTATTT	3	NeeSoon	0	12	0
333	CL060	91	25	122	0	0.204918	1-6 Drosophilidae; 7-10 Tipulidae (91%)	CCTATCTTCAGGAATTGCCCATGCAGGAGCTTCAGTAGATTTAGCAATTTTTTCTCTTCATTTAGCCGGAATTTCCTCAATTTTAGGAGCTGTAAATTTTATTACAACTGTCATTAATATACGATCAAGAGGTATTACTTTAGACCGAATACCTTTATTTGTGTGATCAGTAGTTATTACAGCCGTTTTATTACTTCTTTCTTTACCAGTATTAGCTGGAGCAATTACAATATTATTAACTGATCGAAATTTAAATACCTCATTTTTTGATCCTGCTGGAGGAGGAGATCCAATTTTATACCAACATTTATTT	1	NeeSoon	0	0	19
334	CL218	91	33	167	0	0.197605	1-10 Simulidae (91%)	AAATAAGTGTTGGTATAGAATAGGGTCTCCTCCTCCTGCAGGATCGAAAAAGGAGGTATTTAAATTTCGATCAGTTAAAAGTATTGTAATAGCTCCAGCTAAGACAGGTAAAGATAAAAGAAGTAAAATTGCTGTAATAACAACTGATCAAACAAATAGGGGCATTCGATCTAAAGTAATTCCACTTGATCGTATATTAATAACTGTTGTAATAAAATTTACAGCTCCTAAAATAGAAGAAATTCCAGCTAAATGAAGAGAGAAAATTGCTAAATCAACAGAAGCTCCTGCGTGAGCAATTCCTGAGGATAGG	5	NeeSoon	0	19	1
335	CL029	90	33	129	0	0.255814	1-10 Culicidae (90%)	TTTATCTGCAGGAATTGCTCATGCTGGAGCTTCTGTTGATTTAGCAATTTTTTCCCTTCATCTTGCTGGAATTTCTTCAATTTTAGGAGCTGTAAATTTTATTACTACAGTAATTAATATACGATCAGAAGGAATTACCCTAGATCGTATACCTTTATTTGTTTGATCAGTGGTAATTACTGCAATTTTACTATTATTATCTTTACCTGTATTGGCAGGTGCTATTACCATGCTTTTAACTGACCGAAATTTAAATACATCATTTTTTGACCCAGCTGGTGGAGGGGATCCTATTTTATACCAACATTTATTT	9	NeeSoon	0	61	0
336	CL180	90	12	122	0	0.0983607	1-2 Tipulidae; 3-9 Culicidae (91%)	ACTATCTTCTGGAATTGCCCATGCAGGAGCTTCTGTTGATTTAGCTATTTTTTCTTTACATTTAGCTGGAATTTCTTCAATTCTAGGTGCAGTTAATTTTATTACTACAGTTATTAATATACGATCTAGAGGAATTACTTTAGATCGAATACCTTTATTTGTGTGATCTGTAGTAATTACAGCAATTTTATTATTATTATCACTCCCAGTTTTAGCAGGAGCTATTACCATACTTTTAACAGATCGAAACTTAAATACATCATTTTTTGACCCTGCTGGAGGAGGAGATCCAATTTTATATCAACATCTTTTT	16	NeeSoon	0	82	0
337	CL202	90	18	128	0	0.140625	1-10 Culicidae (91%)	AAATAAATGTTGATATAAAATTGGGTCTCCTCCTCCAGCTGGGTCAAAAAAAGAAGTGTTTAAATTTCGATCAGTTAAAAGTATAGTAATAGCTCCGGCTAATACTGGGAGAGATAATAATAAAAGAATAGCGGTAATTACAACAGATCATACAAATAAAGGTATCCGATCTAAAGTAATCCCTATAGATCGTATATTAATTACTGTAGTAATAAAATTTACAGCTCCTAAAATAGAAGAAATTCCTGCTAAATGAAGGGAAAAAATAGCTAAATCTACAGAAGCCCCCGCATGAGCAATTCCTGAAGAAAG	4	NeeSoon	0	12	0
338	CL111	89	4	63	0	0.0634921	1-10 Culicidae (90%)	CTTGTCTTCAGGAATTGCTCATGCTGGTGCTTCTGTAGATTTAGCAATTTTTTCTCTACATTTAGCAGGAATTTCATCTATTTTAGGGGCAGTAAATTTTATTACAACAGTAATTAACATGCGATCTAGAGGAATTACTTTAGATCGAATACCTTTATTTGTATGATCTGTTGTTATTACAGCAGTACTATTATTACTATCTCTACCAGTATTAGCTGGAGCTATTACTATACTTCTAACTGATCGAAACCTTAATACTTCATTCTTTGACCCTGCTGGGGGAGGAGACCCTATTTTATACCAACACTTATTT	3	NeeSoon	0	25	0
339	CL091	89	29	117	0	0.247863	1-10 Simulidae (89%)	GAAAAGATGTTGGTATAAAATTGGGTCACCTCCTCCTGCAGGATCAAAAAAAGAAGTGTTTAAATTTCGGTCTGTAAGAAGTATTGTAATAGCTCCGGCTAATACTGGTAAAGATAAAAGAAGTAAGATAGCAGTAATTACTACTGATCATACAAATAAAGGCATTCGGTCAAGAGTAATTCCATTAGATCGCATATTAATTACTGTAGTAATAAAGTTTACAGCCCCTAAAATTGATGAAATACCCGCTAAATGAAGAGAAAAGATAGCTAAATCTACTGAAGCTCCTGCATGAGCAATTCCAGAAGATAAA	5	NeeSoon	0	20	0
340	CL365	85	6	84	0	0.0714286	1-10 Culicidae (87%)	TCTTTCCGCTAGAATTGCACATGCAGGAGGCTCTGTAGATTTAGCTATCTTTTCTTTACATTTAGCCGGAATTTCTTCCATCTTAGGAGCAGTAAACTTTATTACTACTGTTATTAATATACGATCAGAAGGAATTTCTCTTGATCGAATGCCTTTATTTGTATGATCAGTTTTTATTACAGCAATTCTTTTACTTCTCTCTCTACCCGTATTAGCAGGAGCCATTACAATACTACTTACTGACCGTAACATTAATACATCATTTTTTGACCCCGCCGGTGGGGGAGACCCAATTTTGTATCAACATCTTTTT	1	NeeSoon	0	0	2
341	CL328	91	5	145	0	0.0344828	1 caddisfly, 2-10 Culicidae (91%)	ACTAGCTTCAGGAATTGCACATGCTGGAGCTTCTGTTGATTTAGCTATTTTTTCCCTTCATTTAGCTGGAATTTCCTCTATTTTAGGAGCTGTAAATTTTATTACTACAGTAATTAATATACGTTCCACAGGAATTACACTAGATCGAATGCCATTATTTGTTTGATCGGTTGTAATTACTGCTATTTTACTTTTATTATCTTTACCAGTTTTAGCCGGAGCTATTACAATACTATTAACTGATCGAAATTTAAATACCTCTTTCTTTGACCCCGCTGGAGGAGGAGACCCTATTTTATACCAACATTTATTT	1	NeeSoon	0	1	0
342	CL015	88	6	121	1	0.0495868	1-7, 9-10 Tachinidae (88%); 8 Chironomidae	ATTATCAACTAATATTGCCCATACTGGTGCTTCTGTTGATCTAGCAATTTTTTCCCTTCACCTAGCAGGAATTTCTTCAATTTTAGGAGCTGTAAATTTTATTACAACTGTAATTAACATACGGTCGGAAGGAATTACTTTAGATCGAATACCTCTATTTGTTTGATCAGTTGTAATTACAGCCATTTTACTTCTTTTATCTTTACCAGTATTAGCAGGGGCTATTACTATATTATTGACAGATCGAAATTTAAATACAAGCTTTTTTGATCCTGCCGGAGGGGGAGATCCAATTCTATACCAGCACTTATTT	1	NeeSoon	0	1	0
343	CL388	88	9	75	0	0.12	1 Culicidae (87%); 2-5 Chironomidae; 6 Ceratopogonidae (87%); 7-10 Calliphoridae	CCTTTCAAGTAATATTTCTCATGCAGGAGCATCTGTAGATTTAGCAATCTTTTCGTTACATTTAGCTGGAATTTCATCTATCTTAGGGGCCGTAAATTTTATTACCACAATTATTAATATACGTTCAAATGGAATTACATTAGACCGAATACCTCTTTTTGTTTGATCTGTATTTATTACAGCAATTCTTTTATTATTATCCTTACCAGTACTGGCTGGAGCTATTACTATACTTTTAACTGATCGGAACTTAAACACATCATTTTTCGACCCAGCAGGAGGAGGAGACCCTATTTTATACCAACATTTATTT	1	NeeSoon	0	0	1
344	CL142	90	9	117	0	0.0769231	1-9 Ceratopogonidae (90-92%); 10 Agromyzidae (91%)	TCTATCAGCCAATATTTCTCATGCTGGAGCATCAGTTGACTTAGCAATTTTTTCCTTACATCTTGCTGGTATTTCTTCTATTTTAGGAGCTGTAAATTTTATTACTACAATTATTAATATACGATCTAATGGGATTACTTTTGATCGAATACCATTATTTGTTTGATCAGTTTTAATTACAGCAATTTTATTACTATTATCTTTACCAGTATTAGCTGGCGCTATTACAATATTATTAACTGATCGAAATATTAATACTTCATTTTTTGACCCAGCCGGAGGAGGAGACCCAATTTTATACCAACATTTATTT	1	NeeSoon	0	1	0
345	CL409	87	1	74	1	0.0135135	1-3, 5-10 Cecidomyiidae (85-86%); 4 Chironomidae	AAATAAATGTTGATAAAGAATAGGATCTCCTCCTCTTATTGGGTCAAAAAAAGAAGTATTAATATTTCGATCTGCTAATAATATTGTAATTGCTCCTGCTAGAACAGGTAGAGATAAAAGTAGTAAAATTGTAGTAATTAATACAGATCAAGGGAATAGGGCTATATGATTAAAAAAAAAATTAGTTTTTATATTAAAAATAGTAGAAATAAAATTAATGGCTCCTAAAATAGATGAAATTCCAGCTATATGTAAAGAAAAAATAGAAAAATCTACTGAAATTCCTAAGTGAGCAATAGATGAGGAAAGA	1	NeeSoon	0	0	1
346	CL271	88	0	113	0	0	1 Asilidae (90%); 2-10 Tachinidae (89%)	CTTTCTTCTTCTATTTCTCACGCAGGAGGTTCTGTAGACTTAGCTATTTTTTCTCTTCATTTAGCAGGTATCTCTTCTATTTTAGGAGCCGTAAATTTTATTACTACTGTAATTAATATACGTTCTCAAGGAATTACTTTTGATCGCATACCTTTATTCGTTTGGTCCGTTTTAATTACTGCCATTTTACTTTTATTGTCTTTACCAGTTTTGGCTGGTGCTATTACAATATTATTAACAGACCGAAATTTAAATACTTCTTTTTTTGACCCCGCAGGAGGGGGAGACCCTATTTTATATCAACATTTATTT	1	NeeSoon	0	1	0
347	CL429	86	2	71	0	0.028169	1-10 Dolichopodidae (88%) & Simulidae (87%)	ATTATCTTCCAATATCGCTCATGCAGGGGCATCTGTTGATTTAGCTATCTTTTCACTTCATTTAGCGGGGATTTCATCAATTCTTGGTGCCGTAAATTTTATTACAACAGTTATTAATATACGGTCTTATGGGATTACATTTGACCGAATACCTCTATTTGTCTGATCAGTAGTAATTACAGCAATTTTATTATTATTATCCCTCCCAGTTTTAGCTGGAGCAATCACAATATTATTAACTGATCGTAATTTAAATTCTTCTTTTTTTGACCCCGCAGGAGGAGGAGACCCTATTTTATACCAACATTTATTT	1	NeeSoon	0	0	1
348	CL066	90	5	101	1	0.049505	1, 4-10 Culicidae (90%); 2-3 Chironomidae	AAATAAGTGTTGATATAAAATAGGGTCTCCCCCTCCTGCAGGGTCAAAGAAGGAGGTGTTAAGGTTTCGATCAGTTAAAAGTATTGTAATAGCTCCGGCTAATACTGGTAAAGATAATAGTAATAATACTGCTGTAATAACAACAGATCAAACAAATAAAGGTATTCGGTCTAAAGTAATTCCTCTAGAACGTATATTAATTACTGTAGTAATAAAATTTACTGCACCTAAAATAGATGAAATCCCTGCTAAATGTAAAGAAAAAATTGCTAAATCTACAGAGGCACCAGCATGAGCAATTCCTGATGATAAA	1	NeeSoon	0	3	0
349	CL260	89	9	85	0	0.105882	1-10 Simulidae (91%)	TTATCATCAGGTATTGCCCATGCAGGGGGTTCTGTTGATTTAGCAATTTTTTCTCTTCATTTAGCAGGTATTTCATCAATTTTAGGAGCAGTAAATTTTATTACCACAGTTATTAATATACGCTCTGATGGAATTACATTTGACCGAATACCTTTATTTGTATGATCTGTAGCTATTACAGCAGTTCTTCTTCTTTTATCTCTACCAGTTTTAGCTGGGGCTATTACAATATTATTAACTGATCGAAATTTAAATACTTCATTTTTTGATCCTGCAGGAGGGGGTGATCCTATTTTATATCAACATCTATTT	1	NeeSoon	0	0	1
350	CL382	89	11	58	0	0.189655	1, 6-8 Culicidae; 2-5 Empididae; 9-10 Drosophilidae (89%)	AAACAAGTGTTGATATAAAATTGGGTCCCCTCCTCCGTTAGGGTCAAAAAAGGAGGTATTTAAATTTCGATCTGTTAATAGTATTGTAATGGCTCCAGCTAATACTGGTAATGATAAAAGTAATAAAATTGCAGTAATAATAACTGATCATACAAATAAAGGTATTCGATCTAAAGTAATTCCTATAGAACGTATATTAATTACAGTAGTAATAAAATTAACAGCTCCTAAAATAGATGAAATTCCAGCTAAATGTAAAGAAAAAATAGCTAAATCAACTGAGGCCCCTGCATGAGCGGTTCCTGAAGATAGG	1	NeeSoon	0	0	1
351	CL055	90	9	116	0	0.0775862	1-2, 5-10 Culicidae; 3 Phoridae; 4 Agromyzidae (90%)	AAATAAGTGTTGGTATAAAATAGGGTCTCCTCCTCCTGCAGGATCAAAAAATGAGGTATTTAAATTTCGATCTGTTAGTAATATAGTAATAGCCCCAGCCAATACTGGTAAAGATAATAATAAAAGAATAGCTGTAATTACTACAGATCAAACGAATAAAGGTATTCGATCTAAAGTAATACCTCTTGATCGTATATTAATAACTGTTGTAATAAAATTTACAGCTCCAAGAATAGAAGAAATACCAGCTAAATGAAGGGAGAAAATTGCTAAATCAACAGAAGCTCCAGCATGAGCAATTCCTGAGGATAAA	1	NeeSoon	0	0	1
352	Unknown13	91	9	120	0	0.075	1-10 Culicidae (92-93%)	TCTCTCATCAGGAATTGCCCATACTGGGGCATCTGTTGATTTAGCAATTTTTTCTCTTCATTTAGCAGGAATTTCTTCTATTTTAGGAGCTGTAAATTTTATTACAACAGTAATCAATATACGATCTAGAGGAATTACCTTAGATCGTATACCATTATTTGTTTGATCTGTAGTTATTACTGCAGTATTATTATTATTATCTTTACCAGTATTAGCTGGAGCTATTACAATATTATTAACTGATCGAAATTTAAATACATCATTTTTTGATCCTGCTGGAGGAGGAGATCCTATTTTATATCAACATTTATTT	1	Reservoirs	1	0	0
353	Unknown5	90	15	176	3	0.0852273	1-3 Calliphoridae; 4, 8-10 Culicidae (90-91%); 5-7 Chironomidae	CCTTGCTTCTGGTATTGCTCATGCAGGAGCCTCAGTTGATTTGGCTATTTTTTCTTTACACTTAGCAGGAATTTCTTCAATTTTAGGAGCTGTAAATTTTATTACAACTGTAATTAATATACGATCAGCCGGAATTACTTTAGATCGAATACCTTTATTTGTATGATCTGTTGTAATTACCGCTATTTTACTTTTATTGTCTTTACCTGTATTAGCTGGAGCTATTACTATACTTTTAACAGATCGTAATTTAAACACCTCTTTTTTTGACCCTGCAGGAGGGGGAGACCCAATTTTATACCAACACTTATTT	1	Reservoirs	6	0	0
354	CL302	89	5	83	0	0.060241	1-2 Empididae; 3-4 Culicidae; 5-6 Agromyzidae; 7-10 Mycetophilidae (88%)	CCTTTCAGCTAACGTATCCCATGCCGGAGCCTCTGTTGACCTAGCTATTTTCTCTTTACATTTAGCAGGAATTTCATCTATTTTAGGGGCAGTTAATTTTATTACAACAATTATTAACATACGATCTAACGGAATTACATTTGACCGAATACCTTTATTTGTCTGATCAGTATTTATTACTGCAATTTTACTTCTTTTATCATTACCTGTTTTAGCAGGAGCCATCACAATATTACTAACAGACCGTAATATTAATACCTCTTTTTTTGACCCTGCCGGAGGAGGAGACCCTATTTTATACCAACATTTATTT	1	NeeSoon	0	0	1
355	CL339	86	3	208	0	0.0144231	1-10 moths (87%)	TCTTTCTAATTCTATTGCTCATAGAGGGGCATCCGTTGACTTAGCAATTTTTTCTCTCCATTTAGCTGGAATTTCTTCTATTTTAGGAGCTATTAATTTTATTTCAACAATTATTAATATACGATCTAAAAAATTATCTATGGATCGAATACCTTTATTTATTTGATCAATTTTTATTACTACAATTTTATTATTACTTTCTTTACCAGTATTAGCTGGTGCAATTACTATACTTCTAACTGATCGAAATTTAAATACAAGATTTTTTGACCCAAGAGGGGGAGGAGATCCAATTTTATATCAACATTTATTT	1	NeeSoon	0	0	4
356	CL314	89	6	95	0	0.0631579	1-10 Calliphoridae (90%)	TCTTTCTTCTAATATTGCTCATGCAGGAGCATCTGTTGATTTAGCTATTTTTTCTTTACATTTAGCAGGTATTTCTTCAATTTTAGGAGCTGTAAATTTTATTACAACAGTTATTAATATACGATCAGAAGGAATTTCTTTAGATCGAATACCTTTATTTGTTTGATCAGTAGTAATTACAGCAGTTCTTTTATTACTTTCATTACCTGTACTAGCTGGTGCTATTACAATACTTCTTACAGATCGAAATCTAAATACTAGATTCTTTGACCCAGCAGGAGGGGGAGACCCAATTTTATATCAACACTTATTT	1	NeeSoon	0	1	0
357	CL312	92	49	156	0	0.314103	1-3 Tachinidae; 4-10 Anthomyiidae (92%)	AAATAAATGTTGATATAAAATAGGGTCTCCCCCTCCAGCCGGGTCAAAAAAAGATGTATTTAAATTTCGATCTGTCAATAATATAGTAATAGCTCCAGCTAATACTGGTAAAGATAAAAGAAGTAAAATAGCAGTAATTACAACTGATCAAACAAATAAAGGTATTCGATCTAAAGTAATTCCTCTTGATCGTATATTAATTACAGTTGTAATAAAATTTACAGCTCCTAAGATTGAAGAAATTCCTGCTAAATGAAGAGAGAAAATTGCTAAATCTACAGAAGCTCCTGCATGAGCAATACCTGAAGATAAC	1	NeeSoon	0	1	0
358	CL074	85	1	98	0	0.0102041	1-2 mites (87%), 3-10 moths (83%)	ACTATCCGCATCTATTGCACACAGAGGAGCCTCAGTTGATTTAGCAATTTTCTCTCTTCATTTAGCTGGAGTTTCCTCAATTTTAGGCTCAGTTAATTTTATTTCTACTATCATAAACATACGTTCCAAAAATATAAAATTAGATCAAATACCGTTATTTGTTTGATCTATTTTAATTACAACAATTTTATTACTTTTATCTTTACCAGTATTAGCGGGGGCTATCACTATACTTTTAACAGATCGAAATATTAATACAAGTTTTTTTGATCCAAACGGAGGAGGAGACCCAATCCTTTATCAACATTTATTT	1	NeeSoon	0	1	0
359	CL393	89	4	59	0	0.0677966	1-10 Phoridae (91%)	AAATAGATGTTGATATAAAATTGGATCTCCTCCTCCTGCTGGATCAAAAAAAGAAGTATTAAGATTTCGGTCTGTTAAAAGTATTGTAATAGCTCCTGCTAAAACTGGTAATGATAAAAGTAATAAAACAGTAGTAATTACAATTGATCAAACAAATAAAGGTATTCGATCTAAAGTAATTCCATTTGATCGTATATTAATAACAGTTGTAATAAAATTTACAGAACCTAAAATAGAGGATACTCCTGCTAAATGTAAAGAGAAAATTGCTAAATCAACAGAAGCTCCGCTGTGAGCAATTCTAGAAGAAAGG	1	NeeSoon	0	0	1

## Sheet: haplotype sequences
haplotypes	sequence
hap0001	TTTATCTGCTAGTATTGCTCACAGAGGGGCTTCTGTAGATTTAGCAATTTTTTCCCTTCATTTAGCTGGAATTTCTTCAATTTTAGGTTCAGTAAATTTTATTACTACAGCCATTAATATACGAGCAAATGGAATTACATTAGACCGAATACCATTATTTGTTTGATCAGTAATTATTACTACAGTTCTTCTCTTATTATCTTTACCTGTTTTAGCTGGAGCAATTACAATACTTCTGACAGATCGAAATTTAAATACCTCATTTTTTGATCCCGCTGGTGGAGGGGACCCTATTTTGTATCAGCATTTATTT
hap0002	TTTATCTGCTAGTATTGCTCACAGAGGAGCTTCTGTAGATTTAGCAATTTTTTCCCTTCATTTAGCTGGAATTTCTTCAATTTTAGGTTCAGTAAATTTTATTACTACAGCCATTAATATGCGAGCAAATGGAATTACATTAGACCGAATACCATTATTTGTTTGATCAGTAATTATTACTACAGTTCTTCTCTTATTATCTTTACCTGTTTTAGCTGGAGCAATTACAATACTTCTGACAGATCGAAATTTAAATACCTCGTTTTTTGATCCCGCTGGTGGAGGGGATCCTATTTTGTATCAACATTTATTT
hap0003	AAATAAATGTTGGTATAAAATAGGATCTCCTCCTCCTGCTGGATCAAAAAAAGAAGTATTTAAATTTCGATCTGTTAATAATATTGTAATTGCTCCAGCTAATACTGGTAAAGATAAAAGTAATAATACTGTTGTAATTACAATGGATCACACAAATAAAGGTATTCGGTCTAAAGTGATTCCATTTGATCGTATATTAATTACTGTTGTAATAAAATTTACGGATCCTAAAATAGACGATACCCCTGCTAAGTGTAAAGAAAAAATAGCTAAATCAACTGAAGCTCCTCTATGAGCAATAGAAGAAGAAAGA
hap0004	TCTTTCTTCTTCTATTGCTCATAGAGGAGCTTCAGTTGATTTAGCTATTTTTTCTTTACACTTAGCAGGGGTATCGTCTATTTTAGGATCCGTAAATTTTATTACAACAGTAATTAATATACGATCAAATGGAATCACTTTAGACCGAATACCTTTATTTGTGTGATCCATTGTAATTACAACAATATTATTACTTTTATCTTTACCAGTATTAGCTGGAGCAATTACAATATTATTAACAGATCGAAATTTAAATACTTCTTTTTTTGATCCAGCAGGAGGAGGAGATCCTATTTTATACCAACATTTATTT
hap0005	AAATAAATGTTGATAAAGAATAGGGTCTCCCCCTCCTGCTGGATCAAAAAAGGAAGTATTTAAATTACGGTCTGTTAAAAGTATTGTAATAGCTCCTGCTAAAACTGGAAGAGATAAAAGTAAAAGAACTGTTGTAATAACAATAGATCAAACAAATAATGGTATTCGATCTAAGGTAATTCCTTTAGATCGTATATTAATAACAGTTGTAATAAAATTTACAGAACCGAGAATAGAGGAGACACCTGCAAGATGGAGAGAGAAAATTGCTAAATCAACTGAAGCCCCACTATGAGCAATTCTAGCAGAAAGA
hap0006	AAATAAATGTTGGTATAAAATAGGGTCCCCTCCTCCTGCTGGATCAAAAAAAGAAGTATTTAAATTTCGATCTGTTAATAATATTGTAATTGCTCCAGCTAATACTGGTAAAGATAAAAGTAATAATACTGTTGTAATTACAATGGATCACACAAATAAAGGTATTCGGTCTAAAGTGATTCCATTTGATCGTATATTAATTACTGTTGTAATAAAATTTACGGATCCTAAAATAGAGGATACTCCCGCTAAGTGTAAAGAAAAAATAGCTAAATCAACTGAAGCTCCTCTATGAGCAATAGAAGAAGAAAGA
hap0007	AAATAAATGTTGGTACAAAATAGGGTCTCCCCCACCAGCGGGATCAAAAAATGAGGTATTTAAATTTCGATCTGTTAGAAGTATTGTAATTGCTCCAGCTAAAACAGGTAAAGATAATAAGAGAAGAACTGTAGTAATAATTACTGATCAAACAAATAATGGTATTCGGTCTAATGTAATTCCATTTGCTCGTATATTAATAGCTGTAGTAATAAAATTTACTGAGCCTAAAATTGAAGAAATTCCAGCTAAATGAAGGGAAAAAATTGCTAAATCTACAGAAGCTCCTCTGTGAGCAATACTAGCAGATAAA
hap0008	TTTATCTGCTAGTATTGCTCATAGAGGAGCTTCTGTAGATTTAGCAATTTTTTCCCTTCATTTAGCTGGAATTTCTTCAATTTTAGGTTCAGTAAATTTTATTACTACAGCCATTAATATACGAGCAAATGGAATTACATTAGACCGAATACCATTATTTGTTTGATCAGTAATTATTACTACAGTTCTTCTCTTATTATCTTTACCTGTTTTAGCTGGGGCAATTACAATACTTCTAACAGATCGAAATTTAAATACCTCGTTTTTTGACCCCGCTGGTGGAGGGGACCCTATTTTGTATCAACATTTATTT
hap0009	ATTATCTTCAAATATTGCCCACAGAGGGGCATCTGTAGATTTAGCAATTTTTTCCCTACATTTAGCAGGAATTTCCTCAATCTTAGGATCAGTAAATTTTATTTCTACTGCAATTAATATACGAAGAAACGGAATTACTTTAGATCGAATACCATTATTTGTGTGATCCGTAGTTATTACAACTATTTTATTACTCCTTTCTTTACCCGTTTTAGCTGGAGCTATTACAATACTTCTTACCGATCGAAATCTTAATACTTCTTTTTTTGATCCAGCCGGAGGAGGAGACCCTATTCTATACCAACACTTATTT
hap0010	TCTTTCTTCTTCTATTGCTCATAGAGGAGCTTCAGTTGATTTAGCTATTTTTTCTTTACACTTAGCAGGAGTATCGTCTATTTTAGGATCCGTAAATTTTATTACAACAGTAATTAATATACGATCAAATGGAATCACTTTAGACCGAATACCTTTATTTGTGTGATCCATTGTAATTACAACAGTATTATTACTTTTATCTTTACCAGTATTAGCTGGAGCAATTACAATATTATTAACAGATCGAAATTTAAATACTTCTTTTTTTGATCCAGCAGGAGGAGGAGATCCTATTTTATACCAACATTTATTT
hap0011	AAATAAATGTTGGTATAAAATAGGATCTCCTCCTCCTGCTGGATCAAAAAAAGAAGTATTTAAATTTCGATCTGTTAATAATATTGTAATTGCTCCAGCTAATACTGGTAAAGATAAAAGTAATAATACTGTTGTAATTACAATAGATCACACAAATAAAGGTATTCGGTCTAAAGTGATTCCATTTGATCGTATATTAATTACTGTTGTAATAAAATTTACGGATCCTAAAATAGACGATACCCCTGCTAAGTGTAAAGAAAAAATAGCTAAATCAACTGAAGCTCCTCTATGAGCAATAGAAGAAGAAAGA
hap0012	AAATAAATGTTGATAGAGGATAGGGTCCCCTCCTCCTGCCGGGTCAAAAAATGATGTGTTTAAATTTCGGTCTGTTAAAAGTATAGTAATTGCACCAGCTAGAACTGGAAGGGAAAGAAGAAGGAGAACAGTTGTAATTACAACGGATCAAACAAATAAAGGTATTCGGTCAAGTGTAATTCCATTTGCTCGTATATTGATAGCTGTAGTAATAAAATTTACTGAACCTAAAATGGAAGAAATTCCTGCAAGGTGAAGAGAAAAAATAGCTAAATCAACAGAGGCTCCACTATGAGCAATTCTAGCAGATAGG
hap0013	TTTATCAGCAAGAATTGCCCATAGAGGAGCATCAGTTGATTTAGCAATTTTTTCTCTTCATTTAGCTGGAATCTCATCAATTTTAGGGTCAGTAAATTTCATTACAACAGCAATTAATATACGAGCAAATGGAATTACACTAGATCGAATACCCTTATTTGTTTGATCTGTAGTTATTACAACTATTCTTTTATTATTATCTCTTCCTGTACTAGCAGGAGCAATTACAATATTATTAACAGATCGAAATTTAAACACTTCTTTTTTTGACCCCGCAGGAGGGGGAGACCCAATCCTATACCAACACTTATTT
hap0014	CCTATCTGCTAGAATTGCTCATAGTGGAGCCTCTGTTGATTTAGCTATTTTTTCTCTTCACCTTGCGGGAATTTCTTCCATTTTAGGTTCAGTAAATTTTATTACTACAGCTATCAATATACGAGCAAATGGAATTACACTTGACCGAATACCTTTATTTGTTTGATCCGTTGTAATTACAACTGTTCTCCTTCTTCTTTCCCTTCCAGTTCTTGCTGGTGCAATTACTATACTTTTAACAGACCGAAATTTAAACACATCATTTTTTGACCCGGCAGGAGGAGGGGACCCTATCCTCTATCAACATTTATTT
hap0015	TCTTTCTTCTTCTATTGCTCATAGAGGAGCTTCAGTTGATTTAGCTATTTTTTCTTTACACTTAGCAGGGGTATCGTCTATTTTAGGATCCGTTAATTTTATTACAACAGTAATTAATATACGATCAAATGGAATCACTTTAGACCGAATACCTTTATTTGTGTGATCCATTGTAATTACAACAGTATTATTACTTTTATCTTTACCAGTATTAGCTGGAGCAATTACAATATTATTAACAGATCGAAATTTAAATACTTCTTTTTTTGATCCAGCAGGAGGAGGAGATCCTATTTTATACCAACATTTATTT
hap0016	AAATAAATGTTGATAAAGAATTGGATCTCCTCCTCCGGCTGGGTCAAAAAAAGAAGTGTTTAAATTTCGGTCGGTTAATAATATTGTAATGGCTCCTGCTAATACAGGTAAAGATAAAAGTAAAAGAATTGTTGTAATTACAATAGATCAAACAAATAAAGGTATACGATCAAGAGTAATACCATTAGAGCGCATATTAATAACAGTGGTAATAAAATTTACAGAACCTAGAATAGAAGAAATACCTGCTAAATGTAAGGAGAAAATTGCTAAGTCTACTGAAGCTCCTCTATGAGCGATATTGGAAGATAA
hap0017	ACTTTCTGCAGCAATTGCTCATAGTGGAGCTTCTGTAGATTTAGCTATTTTTTCTTTACATTTAGCCGGAGTATCATCAATTTTAGGTTCAGTAAATTTTATTACTACAGTTATTAATATACGAGCTAATGGAATTACTCTCGATCGAATACCTCTTTTCGTTTGATCAGTAGTAATTACTACTGTTCTTCTATTGCTTTCTTTACCTGTATTAGCAGGAGCTATTACTATACTTCTTACTGATCGAAATTTAAATACATCTTTTTTTGATCCTGCAGGAGGTGGAGACCCTATTCTTTATCAACATTTATTT
hap0018	TCTTTCTTCTTCTATTGCTCATAGAGGAGCTTCAGTTGATTTAGCTATTTTTTCTTTACACTTAGCAGGGGTATCGTCTATTTTAGGATCCGTAAATTTTATTACAACAGTAATTAATATACGATCAAATGGAATCACTTTAGACCGAATACCTTTATTTGCGTGATCCATTGTAATTACAACAGTATTATTACTTTTATCTTTACCAGTATTAGCTGGAGCAATTACAATATTATTAACAGATCGAAATTTAAATACTTCTTTTTTTGATCCAGCAGGAGGAGGAGATCCTATTTTATACCAACATTTATTT
hap0019	AAATAAATGTTGATACAAAATAGGGTCCCCTCCACCAGCGGGATCAAAAAACGAGGTATTTAAATTTCGATCTGTCAGAAGTATTGTAATTGCTCCAGCTAAAACAGGTAAAGATAATAAGAGAAGAACTGTGGTAATAATTACTGATCAAACAAATAATGGTATTCGGTCTAATGTAATTCCATTTGCTCGTATATTAATGGCTGTAGTAATAAAATTTACTGAACCTAAAATTGAAGAAATTCCAGCTAAATGAAGGGAAAAAATTGCTAAATCTACAGAAGCCCCTCTGTGGGCAATACTAGCAGATAAA
hap0020	ACTTTCTGCAGCAATTGCTCATAGTGGGGCTTCTGTAGATTTAGCTATTTTTTCTTTACATTTAGCCGGAGTATCATCAATTTTAGGTTCAGTAAATTTTATTACTACAGTTATTAATATACGAGCTAATGGAATTACTCTCGATCGAATACCTCTTTTCGTTTGATCAGTAGTAATTACTACTGTTCTTCTATTGCTTTCTTTACCTGTATTAGCAGGAGCTATTACTATACTTCTTACTGATCGAAATTTAAATACATCTTTTTTTGATCCTGCAGGAGGTGGAGACCCTATTCTTTATCAACATTTATTT
hap0021	TCTTTCTTCTTCTATTGCTCATAGAGGAGCTTCAGTTGATTTAGCTATTTTTTCTTTACACTTAGCAGGGGTATCGTCTATTTTAGGATCCATAAATTTTATTACAACAGTAATTAATATACGATCAAATGGAATCACTTTAGACCGAATACCTTTATTTGTGTGATCCATTGTAATTACAACAGTATTATTACTTTTATCTTTACCAGTATTAGCTGGAGCAATTACAATATTATTAACAGATCGAAATTTAAATACTTCTTTTTTTGATCCAGCAGGAGGAGGAGATCCTATTTTATACCAACATTTATTT
hap0022	CCTATCTGCTAGAATTGCTCATAGTGGGGCCTCTGTTGATTTAGCTATTTTTTCTCTTCACCTTGCAGGAATTTCTTCCATTTTAGGTTCAGTAAATTTTATTACTACAGCTATCAATATACGAGCAAATGGAATTACACTTGACCGAATACCTTTATTTGTTTGATCCGTTGTAATTACAACTGTTCTTCTTCTTCTTTCCCTTCCAGTTCTTGCTGGTGCAATTACTATACTTTTAACAGACCGAAATTTAAACACATCATTTTTTGACCCGGCAGGAGGAGGGGACCCTATCCTCTATCAACATTTATTT
hap0023	TATCTGCTAGAATTGCTCATAGTGGAGCCTCTGTTGATTTAGCTATTTTTTCTCTTCACCTTGCAGGAATTTCTTCCATTTTAGGTTCAGTAAATTTTATTACTACAGCTATCAATATACGAGCAAATGGAATTACACTTGACCGAATACCTTTATTTGTTTGATCCGTTGTAATTACAACTGTTCTCCTTCTTCTTTCCCTTCCAGTTCTTGCTGGTGCAATTACTATACTTTTAACAGACCGAAATTTAAACACATCATTTTTTGACCCGGCAGGAGGGGGAGACCCTATCCTCTATCAACATTTATTT
hap0024	TATCTGCTAGAATTGCTCATAGTGGAGCCTCTGTTGATTTAGCTATTTTTTCTCTTCACCTTGCAGGAATTTCTTCCATTTTAGGTTCAGTAAATTTTATTACTACAGCTATCAATATACGAGCAAATGGAATTACACTTGACCGAATACCTTTATTTGTTTGATCCGTTGTAATTACAACTGTTCTCCTTCTTCTTTCCCTTCCAGTTCTTGCTGGTGCAATTACTATACTTTTAACAGACCGAAATTTAAACACATCATTTTTTGACCCGACAGGAGGGGGAGACCCTATCCTCTATCAACATTTATTT
hap0025	AAATAGATGTTGGTAAAGAATAGGATCACCTCCACCAGCTGGGTCAAAAAATGAAGTATTTAAATTTCGGTCAGTTAATAGTATTGTGATAGCTCCAGCTAATACTGGTAATGAAAGAAGAAGTAGAACTGTAGTAATAACAATAGATCACACAAATAACGGTATTCGGTCTAGGGTAATTCCTCTTGATCGCATATTAATTACTGTTGTAATAAAATTTACTGATCCTAAAATCGAAGAAACTCCTGCAAGATGAAGAGAGAAAATAGCAAGATCTACTGAGGCACCTCTATGTGCAATTCTTGCTGATAAG
hap0026	AAATAAATGTTGGTATAAAATAGGATCTCCTCCTCCTGCTGGATCAAAAAAAGAAGTATTTAAATTTCGATCTGTTAATAATATTGTAATTGCTCCAGCTAATACTGGTAAAGATAAAAGTAATAATACTGTTGTAATTACAATGGATCACACAAATAAAGGTATTCGGTCTAAAGTGATTCCATTTGATCGTATATTAATTACTGTTGTAATAAAATTTACGGATCCTAAAATAGATGATACCCCTGCTAAGTGTAAAGAAAAAATAGCTAAATCAACTGAAGCTCCTCTATGAGCAATAGAAGAAGAAAGA
hap0027	TCTTTCCTCAGAAATTGCTCACAGAGGAGGATCAGTTGATTTAGCAATTTTTTCTCTTCATTTAGCTGGAATTTCTTCAATTTTAGGTTCAGTTAATTTTATTACTACTGTAATTAATATACGATCAATAGGAATTTCTTTAGATCGAATACCTTTATTTGTATGATCTATTGTAATTACAACTATTCTTTTATTACTTTCTCTTCCTGTTTTAGCTGGAGCTATTACTATATTATTAACTGACCGAAATTTAAATACATCTTTTTTTGATCCAGCAGGAGGAGGTGATCCTATTCTTTATCAACACTTATTC
hap0028	CCTATCTGCTAGAATTGCTCATAGTGGGGCCTCTGTTGATTTAGCTATTTTTTCTCTTCACCTTGCAGGAATTTCTTCCATTTTAGGTTCAGTAAATTTTATTACTACAGCTATCAATATACGAGCAAATGGGATTACACTAGACCGAATACCTTTATTTGTTTGATCCGTTGTAATTACAACTGTTCTTCTTCTTCTTTCCCTTCCAGTTCTTGCTGGTGCAATTACTATACTTTTAACAGACCGAAATTTAAACACATCATTTTTTGACCCGGCAGGAGGAGGGGACCCTATCCTCTATCAACATTTATTT
hap0029	AAATAAATGTTGATAGAGGATAGGGTCCCCTCCTCCTGCCGGGTCAAAAAATGATGTGTTTAAATTTCGGTCTGTTAAAAGTATAGTAATTGCACCAGCAAGAACTGGAAGGGAAAGAAGAAGGAGAACAGTTGTAATTACAACGGATCAAACAAATAAAGGTATTCGGTCAAGTGTAATTCCATTTGCTCGTATATTGATAGCTGTAGTAATAAAATTTACTGAACCTAAAATGGAAGAAATTCCTGCAAGGTGAAGAGAAAAAATAGCTAAATCAACAGAGGCTCCACTATGAGCAATTCTAGCAGATAGG
hap0030	GAATAAATGTTGATAAAGAATAGGGTCACCTCCACCAGCAGGATCAAAAAAAGAGGTATTTAAATTTCGATCTGTTAAAAGTATGGTAATAGCTCCTGCTAAAACAGGAAGGGATAAAAGTAATAAAACTGTTGTAATTACTACTGATCAGACGAATAATGGTATTCGATCTAATGTAATTCCATTAGCTCGTATATTAATTGCTGTTGTAATAAAATTTACAGAACCTAGAATAGAAGAAATTCCTGCAAGATGAAGAGAAAAAATTGCTAAGTCAACTGATGCTCCTCTATGAGCAATTCTAGAAGAAAGA
hap0031	TTTATCAGCAAGAATTGCCCATAGAGGGGCATCAGTTGATTTAGCAATTTTTTCTCTTCATTTAGCTGGAATCTCATCAATTTTAGGGTCAGTAAATTTCATTACAACAGCAATTAATATACGAGCAAATGGAATTACACTAGATCGAATACCCTTATTTGTTTGATCTGTAGTTATTACAACTATTCTTTTATTATTATCTCTTCCTGTACTAGCAGGAGCAATTACAATATTATTAACAGATCGAAATTTAAACACTTCTTTTTTTGACCCCGCAGGAGGGGGAGACCCAATCCTATACCAACACTTATTT
hap0032	TTTATCTGCTAGTATTGCTCACAGAGGAGCTTCTGTAGATTTAGCAATTTTTTCCCTTCATTTAGCTGGAATTTCTTCAATTTTAGGTTCAGTAAATTTTATTACTACAGCCATTAATATACGAGCAAATGGAATTACATTAGACCGAATACCATTATTTGTTTGATCAGTAATTATTACTACAGTTCTTCTCTTATTATCTTTACCTGTTTTAGCTGGAGCAATTACAATACTTCTAACAGATCGAAATTTAAATACCTCGTTTTTTGATCCCGCTGGTGGAGGGGACCCTATTTTGTATCAACATTTATTT
hap0033	TTTATCTGCTAGTATTGCTCATAGAGGAGCTTCTGTAGATTTAGCAATTTTTTCCCTTCATTTAGCTGGAATTTCTTCAATTTTAGGTTCAGTAAATTTTATTACTACAGCTATTAATATACGAGCAAATGGAATTACATTAGACCGAATACCATTATTTGTTTGATCAGTAATTATTACTACAGTTCTTCTCTTATTATCTTTACCTGTTTTAGCTGGAGCAATTACAATACTTCTAACAGATCGAAATTTAAATACCTCGTTTTTTGATCCCGCTGGTGGAGGAGACCCTATTTTATATCAACATTTATTT
hap0034	TCTTTCTTCTTCTATTGCTCATAGAGGAGCTTCAGTTGATTTAGCTATTTTTTCTTTACACTTAGCAGGGGTATCGTCTATTTTAGGATCGGTAAATTTTATTACAACAGTAATTAATATACGATCAAATGGAATCACTTTAGACCGAATACCTTTATTTGTGTGATCCATTGTAATTACAACAGTATTATTACTTTTATCTTTACCAGTATTAGCTGGAGCAATTACAATATTATTAACAGATCGAAATTTAAATACTTCTTTTTTTGATCCAGCAGGAGGAGGAGATCCTATTTTATACCAACATTTATTT
hap0035	GAATAAATGTTGATAAAGAATAGGGTCACCTCCACCAGCAGGATCAAAAAAAGAGGTATTTAAATTTCGATCTGTTAAAAGTATAGTAATAGCTCCTGCTAAAACAGGAAGGGATAAAAGTAATAAAACTGTTGTAATTACTACTGATCAGACGAATAATGGTATTCGATCTAATGTAATTCCATTAGCTCGTATATTGATTGCTGTTGAAATAAAATTTACAGAACCTAGAATAGAAGAAATTCCTGCAAGATGAAGAGAAAAAATTGCTAAGTCAACTGATGCCCCTCTATGAGCAATTCTAGAAGAAAGA
hap0036	TCTTTCTTCTTCTATTGCTCATAGAGGGGCTTCAGTTGATTTAGCTATTTTTTCTTTACACTTAGCGGGAGTATCTTCTATTTTAGGATCCGTAAATTTTATTACAACAGTAATTAATATACGATCAAATGGAATCACTTTAGACCGAATACCTTTATTTGTGTGATCCATTGTAATTACAACAGTATTATTACTTTTATCTTTACCAGTATTAGCTGGAGCAATTACAATATTATTAACAGATCGAAATTTAAATACTTCTTTTTTTGATCCAGCAGGAGGAGGGGACCCTATTTTATACCAACATTTATTT
hap0037	TCTTTCTTCTTCTGTTGCTCATAGAGGAGCTTCAGTTGATTTAGCTATTTTTTCTTTACACTTAGCAGGGGTATCGTCTATTTTAGGATCCGTAAATTTTATTACAACAGTAATTAATATACGATCAAATGGAATCACTTTAGACCGAATACCTTTATTTGTGTGATCCATTGTAATTACAACAGTATTATTACTTTTATCTTTACCAGTATTAGCTGGAGCAATTACAATATTATTAACAGATCGAAATTTAAATACTTCTTTTTTTGATCCAGCAGGAGGAGGAGATCCTATTTTATACCAACATTTATTT
hap0038	TTTATCTGCTAGTATTGCTCACAGAGGAGCTTCTGTAGATTTAGCAATTTTTTCCCTTCATTTAGCTGGAATTTCTTCAATTTTAGGTTCAGTAAATTTTATTACTACAGCCATTAATATACGAGCAAATGGAATTACATTAGACCGAATACCATTATTTGTTTGGTCAGTAATTATTACTACAGTTCTTCTCTTATTATCTTTACCTGTTTTAGCTGGAGCAATTACAATACTTCTGACAGATCGAAATTTAAATACCTCGTTTTTTGATCCCGCTGGTGGAGGGGACCCTATTTTGTATCAACATTTATTT
hap0039	AAATAAATGTTGATAGAGGATAGGGTCCCCTCCTCCTGCCGGGTCAAAAAATGATGTATTTAAATTTCGGTCTGTTAAAAGTATAGTAATTGCACCAGCTAGAACTGGAAGGGAAAGAAGAAGGAGAACAGTTGTAATTACAACGGATCAAACAAATAAAGGTATTCGGTCAAGTGTAATTCCATTTGCTCGTATATTGATAGCTGTAGTAATAAAATTTACTGAACCTAAAATGGAAGAAATTCCTGCAAGGTGAAGAGAAAAAATAGCTAAATCAACAGAGGCTCCACTATGAGCAATTCTAGCAGATAGG
hap0040	TTTATCTTCAAATATTGCTCATAGAGGAGCATCCGTAGACTTAGCTATCTTTTCTCTTCATTTAGCAGGTGTCTCTTCAATTTTAGGATCAGTTAATTTTATTACAACAGTTATTAATATACGATCAAAAGGAATTACTTTAGATCGTATACCTTTATTTGTCTGATCTGTTGTAATTACAACTGTATTATTATTATTATCTTTACCAGTTTTAGCAGGAGCTATTACTATATTATTAACAGATCGAAATTTAAATACATCATTTTTTGACCCAGCTGGAGGTGGAGATCCTATTCTTTATCAACATTTATTT
hap0041	AAATAAATGTTGATAAAGAATAGGATCTCCACCTCCAGCTGGATCAAAAAATGATGTATTTAAATTTCGATCTGTTAATAATATAGTAATAGCTCCTGCTAAAACTGGTAAAGATAATAATAATAATACAGTTGTAATTACAACAGATCAGACAAATAAAGGTATACGATCCAAAGTAATTCCTTTTGATCGCATATTAATAACTGTTGTAATAAAATTAACTGACCCTAAAATTGAAGAGACACCTGCTAAATGAAGAGAAAAAATAGCTAAGTCTACGGATGCTCCTCTATGAGCAATATTTGAAGATAAA
hap0042	TCTTTCTTCTAGAATTGCTCATAGAGGAGCATCAGTTGACTTAGCAATTTTTTCTCTTCATCTTGCAGGAATTTCTTCTATTCTAGGTTCTGTAAATTTTATTACAACAGCAATTAATATACGAGCTAATGGAATTACATTAGATCGAATACCATTATTCGTCTGATCAGTAGTAATTACAACAGTTTTATTACTTTTATCCCTTCCTGTTTTAGCAGGGGCTATTACCATACTTTTAACAGATCGAAATTTAAATACCTCTTTTTTCGATCCTGCTGGTGGAGGTGACCCTATTCTTTATCAACATTTATTC
hap0043	AAATAAATGTTGGTATAAAATAGGATCTCCTCCTCCTGCTGGATCAAAAAAAGAAGTATTTAAATTTCGATCTGTTAATAATATTGTAATTGCTCCAGCTAATACTGGTAAAGATAAAAGTAATAATACTGTTGTAATTACAATGGATCACACAAATAAAGGTATTCGGTCTAAGGTGATTCCATTTGATCGTATATTAATTACTGTTGTAATAAAATTTACGGATCCTAAAATAGACGATACCCCTGCTAAGTGTAAAGAAAAAATAGCTAAATCAACTGAAGCTCCTCTATGAGCAATAGAAGAAGAAAGA
hap0044	AAATAAATGTTGATACAAAATAGGATCCCCTCCACCAGCGGGATCAAAAAACGAGGTATTTAAATTTCGATCTGTCAGAAGTATTGTAATTGCTCCAGCTAAAACAGGTAAAGATAATAAGAGAAGAACTGTAGTAATAATTACTGATCAAACAAATAATGGTATTCGGTCTAATGTAATTCCATTTGCTCGTATATTAATAGCTGTAGTAATAAAATTTACTGAACCTAAAATTGAAGAAATTCCAGCTAAATGAAGGGAAAAAATTGCTAAATCTACAGAAGCTCCTCTGTGAGCAATACTAGCAGATAAA
hap0045	TCTTTCTTCTTCTATTACTCATAGAGGAGCTTCAGTTGATTTAGCTATTTTTTCTTTACACTTAGCAGGGGTATCGTCTATTTTAGGATCCGTAAATTTTATTACAACAGTAATTAATATACGATCAAATGGAATCACTTTAGACCGAATACCTTTATTTGTGTGATCCATTGTAATTACAACAGTATTATTACTTTTATCTTTACCAGTATTAGCTGGAGCAATTACAATATTATTAACAGATCGAAATTTAAATACTTCTTTTTTTGATCCAGCAGGAGGAGGAGATCCTATTTTATACCAACATTTATTT
hap0046	GAATAAGTGTTGATAAAGAATAGGGTCTCCCCCTCCAGCAGGATCAAAAAATGAAGTATTTAAATTTCGATCAGTTAATAATATAGTAATTGCTCCGGCTAAAACAGGTAAAGATAATAATAAAAGAACTGTTGTAATAATTACTGATCAAACAAATAAAGGTATTCGATCTAAAGTAATTCCATTTGATCGTATATTAATTGCTGTTGTAATAAAATTTACAGATCCTAAAATAGAGGAAATCCCGGCTAAATGAAGTGAAAAAATTGCTAAATCTACAGATGCTCCTCTATGAGCAATATTTGAAGAAAGT
hap0047	TTTATCTTCTGCTATTGCCCATAGAGGGGCTTCTGTTGATTTAGCTATTTTTTCTTTACATCTAGCAGGGGTATCTTCTATTTTAGGTTCTGTAAATTTTATTACTACTGTAATTAATATACGAGCTAATGGAATTACTCTAGACCGAATACCTTTATTTGTTTGATCAGTAGTAATTACAACAGTCCTACTTTTATTATCTTTACCTGTATTAGCTGGAGCCATTACTATACTTTTAACAGACCGAAATTTAAATACATCTTTCTTTGACCCAGCTGGAGGTGGAGACCCTATTCTTTATCAACACTTATTC
hap0048	AAATAAATGTTGATAAAGAATTGGGTCTCCCCCTCCTGCGGGATCGAAAAATGAAGTATTTAAATTTCGATCAGTTAAAAGTATAGTAATAGCTCCGGCTAATACTGGAAGAGATAATAGAAGAAGAACTGTAGTAATAACAACAGATCAGACAAATAAAGGTATTCGATCTAAAGTAATTCCATTAGCTCGTATATTAATTACAGTAGTAATAAAATTTACTGAACCTAAAATAGAAGATACCCCAGCTAAATGCAGTGAAAAAATAGCTAAATCTACTGAAGCCCCACTATGAGCAATAGCTGAAGAAAGA
hap0049	TCTTTCTTCTTCTATTGCTCATAGAGGAGCTTCAGTTGATTTAGCTATTTTTTCTTTACACTTAGCAGGGGTATCGTCTATTTTAGGATCCGTAAATTTTATTACAACAGTAATTAATATACGATCAAATGGAATCACTTTAGACCGAATACCTTTATTTGTGTGATCCATTGTAATTACAACAGTATTATTACTTTTATCTTTACCAGTATTAGCTGGAGCAATTACAATATTATTAACAGATCGAAATTTAAATACTTCTTTTTTTGATCCAGCAGGAGGGGGAGATCCTATTTTATACCAACATTTATTT
hap0050	ACTTTCTGCAGCAATTGCTCATAGTGGGGCTTCTGTAGATTTAGCTATTTTTTCTTTACATTTAGCCGGAGTATCATCAATTTTAGGTTCAGTAAATTTTATTACTACAGTTATTAATATACGAGCTAATGGAATTACTCTCGATCGAATACCTCTTTTCGTTTGATCAGTAGTAATTACTACTGTTCTTCTATTGCTTTCTTTACCTGTATTAGCAGGAGCTATTACTATACTTCTTACTGATCGAAATTTAAATACATCTTTTTTTGATCCCGCAGGAGGTGGAGACCCTATTCTTTATCAACATTTATTT
hap0051	AAATAAATGTTGATACAAAATAGGGTCCCCTCCACCAGCGGGATCAAAAAACGAGGTATTTAAATTTCGATCTGTCAGAAGTATTGTAATTGCTCCAGCTAAAACAGGTAAAGATAATAAGAGAAGAACTGTAGTAATAATTACTGATCAAACAAATAATGGTATTCGGTCTAATGTAATCCCATTTGCTCGTATATTAATAGCTGTAGTAATAAAATTTACTGAACCTAAAATTGAAGAAATTCCAGCTAAATGAAGGGAAAAAATTGCTAAATCTACAGAAGCTCCTCTGTGAGCAATACTAGCAGATAAA
hap0052	AAATAAATGTTGGTATAGGATAGGGTCCCCTCCTCCTGCCGGGTCAAAAAATGATGTGTTTAAATTTCGGTCTGTTAAAAGTATAGTAATTGCACCAGCAAGAACTGGAAGGGAAAGAAGAAGGAGAACAGTTGTAATTACAACGGATCAAACAAATAAAGGTATTCGGTCAAGTGTAATTCCATTTGCTCGTATATTGATAGCTGTAGTAATAAAATTTACTGAACCTAAAATGGAAGAAATTCCCGCAAGGTGAAGAGAAAAAATAGCTAAATCAACAGAGGCTCCACTATGAGCAATTCTAGCAGATAGG
hap0053	AAATAAATGTTGATACAAAATAGGGTCCCCTCCACCAGCGGGATCAAAAAACGAGGTATTTAAATTTCGATCTGTTAGAAGTATTGTAATTGCTCCGGCTAAAACAGGTAAAGATAATAAGAGAAGAACTGTAGTAATAATTACTGATCAAACAAATAATGGTATTCGGTCTAATGTAATTCCATTTGCTCGTATATTAATGGCTGTAGTAATAAAATTTACTGAACCTAAAATTGAAGAAATTCCAGCTAAATGAAGGGAAAAAATTGCTAAATCTACAGAAGCCCCTCTGTGAGCAATACTGGCAGATAAA
hap0054	TTTATCTGCTAGTATTGCTCATAGAGGAGCTTCTGTAGATTTAGCAATTTTTTCCCTTCATTTAGCTGGAATTTCTTCAATTTTAGGTTCAGTAAATTTTATTACTACAGCTATTAATATGCGAGCAAATGGAATTACATTAGACCGAATACCACTATTTGTTTGATCAGTAATTATTACTACAGTTCTTCTCTTATTATCTTTACCTGTTTTAGCTGGAGCAATTACAATACTTCTGACAGATCGAAATTTAAATACCTCGTTTTTTGATCCCGCTGGTGGAGGAGACCCTATTTTATACCAACATTTATTT
hap0055	AAATAAATGTTGGTATAAAATAGGGTCTCCTCCACCAGCGGGATCAAAAAACGAGGTATTTAAATTTCGATCTGTCAGAAGTATTGTAATTGCTCCAGCTAAAACAGGTAAAGATAATAAGAGAAGAACTGTAGTAATAATTACTGATCAAACAAATAGTGGTATTCGGTCTAATGTAATTCCATTTGCTCGTATATTAATAGCTGTAGTAATAAAATTTACTGAACCTAAAATTGAAGAAATTCCAGCTAAATGAAGGGAAAAAATTGCTAAATCTACAGAAGCTCCTCTATGAGCAATACTAGCAGATAAA
hap0056	TTTATCTGCTAATATTGCTCATAGAGGAGCTTCAGTTGATTTAGCTATTTTTTCTCTTCATTTAGCTGGGGTTTCTTCTATTTTAGGATCTGTAAATTTTATTACAACAGTTATTAATATACGATCTAATGGAATCACTTTAGATCGTATACCTTTATTTGTTTGATCAATTGTAATTACTACAGTTTTACTTTTACTTTCATTGCCTGTTTTAGCCGGAGCTATTACAATACTTTTAACAGACCGAAATTTAAATACTTCATTTTTTGATCCAGCAGGAGGAGGAGATCCTATTCTTTACCAACATTTATTT
hap0057	TTTATCTGCTAATATTGCTCATAGAGGAGCTTCAGTTGATTTAGCTATTTTTTCTCTTCACTTAGCTGGGGTTTCTTCTATTTTAGGATCTGTAAATTTTATTACAACAGTTATTAATATACGATCTAATGGAATCACTTTAGATCGTATACCTCTATTTGTTTGATCAATTGTAATTACTACAGTTTTACTTTTACTTTCATTACCTGTTTTAGCCGGAGCTATTACAATACTTTTAACAGACCGAAATTTAAATACTTCATTTTTTGATCCAGCAGGAGGAGGAGATCCTATTCTTTACCAACATTTATTT
hap0058	AAATAAGTGTTGATATAGAATTGGGTCTCCTCCCCCCGCCGGGTCGAAGAAGGAAGTATTTAAATTTCGGTCTGTTAGAAGTATTGTAATAGCCCCCGCAAGAACTGGAAGAGAAAGAAGTAATAAAACTGTAGTAATTACAACGGATCAAACAAATAAAGGTATTCGATCTAAGGTAATACCGTTGGCTCGTATATTAATTACTGTAGTAATGAAATTAACTGAACCTAAGATTGAGGAGACACCCGCTAAATGCAGAGAAAAAATAGCTAAATCAACAGATGCCCCGCTGTGGGCAATAGCTGCTGAAA
hap0059	AAATAAGTGTTGATAAAGAATTGGGTCTCCTCCTCCTGCTGGGTCAAAAAATGAAGTATTTAAATTTCGATCTGTAAGAAGTATAGTAATGGCTCCAGCCAATACAGGTAAAGAAAGAAGAAGTAAAACAGTTGTAATAACAACAGATCAAACAAATAATGGTATTCGGTCTAGTGTAATTCCATTTGCTCGTATATTAATTGCTGTTGTAATAAAATTTACAGAACCTAAAATAGAAGAAATTCCTGCAAGATGAAGAGAAAAAATTGCTAAATCAACAGAAGCTCCTCTATGAGCAATTCTTGAAGATAA
hap0060	CTTAGCATCTGGTATTGCACATGCCGGAGCTTCTGTTGATTTAGCTATTTTTTCACTCCATCTAGCAGGAATTTCATCTATTTTAGGAGCAGTAAATTTTATTACTACTGTAATTAATATACGTTCAACAGGAATTACTTTAGACCGAATACCTTTATTTGTATGATCTGTTATTATTACAGCTATTCTTTTACTTTTATCATTGCCAGTTTTAGCAGGAGCTATCACAATACTTTTAACTGATCGAAATTTAAACACTTCCTTTTTTGACCCGGCAGGAGGAGGAGACCCAATCTTATACCAACACTTATTT
hap0061	TTTATCTGCTAATATTGCTCATAGAGGAGCTTCAGTTGATTTAGCAATTTTTTCTCTTCACTTAGCTGGGGTTTCTTCTATTTTAGGATCTGTAAATTTTATTACAACAGTTATTAATATACGATCTAATGGAATCACTTTAGATCGTATACCTCTATTTGTTTGATCAATTGTAATTACTACAGTTTTACTTTTACTTTCATTACCTGTTTTAGCCGGAGCTATTACAATACTTTTAACAGACCGAAATTTAAATACTTCATTTTTTGATCCAGCAGGAGGAGGAGATCCTATTCTTTACCAACATTTATTT
hap0062	GAATAAGTGTTGATAAAGAATAGGGTCTCCTCCTCCGGCAGGGTCAAAGAAAGATGTATTTAAATTTCGATCAGTTAAAAGTATAGTAATAGCTCCGGCTAAAACGGGTAAAGAAAGAAGAAGTAGAACTGTAGTAATAACAACTGATCAAACAAATAAAGGTATTCGATCTAAAGTAATACCATTAGCTCGTATATTAATTACTGTTGTAATAAAATTTACTGATCCTAAAATAGAAGATACTCCCGCTAAATGGAGAGAGAAAATTGCTAAGTCAACTGAAGCCCCTCTATGAGCAATAGTTGAAGAAAGA
hap0063	AAATAAGTGTTGATATAGAATTGGGTCTCCCCCTCCTGCCGGGTCGAAGAAGGAAGTATTTAAATTTCGGTCTGTTAGAAGTATTGTAATAGCCCCTGCAAGAACTGGAAGAGAGAGAAGTAATAAAACTGTAGTAATTACAACGGATCAAACAAATAAAGGTATTCGATCTAAGGTAATACCGTTGGCTCGCATATTAATTACTGTAGTAATGAAATTAACTGAACCTAAGATTGAGGAGACACCTGCTAAATGCAGAGAAAAAATAGCTAAATCAACAGATGCCCCGCTGTGGGCAATAGCTGCTGAAAG
hap0064	TTATCTTCAAGAATTGCCCATAGAGGAGCTTCTGTTGATTTAGCAATTTTTTCTCTTCATCTTGCAGGAATTTCTTCTATTTTAGGTTCTGTAAATTTTATTACAACAGCAATTAATATACGAGCAAATGGAATTACATTAGACCGAATACCTTTATTTGTTTGATCTGTTGTTATTACAACTGTTTTACTTCTTCTTTCTTTACCTGTATTAGCTGGAGCCATTACTATACTTCTTACAGATCGAAATTTAAATACTTCATTTTTTGACCCAGCAGGAGGAGGAGACCCAATTCTTTATCAACACTTATTT
hap0065	TCTTTCTTCAACTATTGCTCATAGAGGGGCTTCAGTTGACTTAGCAATTTTCTCTCTCCATTTAGCAGGAGTATCTTCTATTTTAGGATCAGTAAATTTTATTACGACAGTAATTAATATACGAGCTAATGGTATTACTTTAGATCGAATACCTTTATTTGTTTGATCAGTTGTTATTACTACAGTTCTACTTCTTCTTTCTTTACCCGTTTTAGCCGGAGCTATTACTATACTTTTAACTGATCGAAATTTAAATACATCTTTCTTTGACCCTGCCGGAGGAGGAGACCCTATTCTTTATCAACACTTATTC
hap0066	AAATAGGTGTTGATATAAAATAGGATCTCCTCCTCCCGCAGGGTCAAAAAAGGAAGTATTTAAATTTCGATCTGTTAATAATATTGTAATTGCTCCAGCTAATACAGGTAAAGAAAGTAATAAAAGAATTGCTGTAATAACAACAGATCATACAAATAAGGGCATTCGGTCTAAAGTAATACCTGTAGATCGTATATTAATTACAGTAGTAATAAAATTTACTGCACCTAAAATAGAAGAAATTCCTGCAAGATGAAGAGAAAAAATAGCTAAATCAACAGAAGCTCCTGCATGAGCAATTCCTGAGGCTAAA
hap0067	AAATAAATGTTGGTAAAGAATAGGATCTCCTCCTCCTGCTGGATCAAAAAATGAAGTATTTAAATTTCGGTCTGTTAAAAGTATTGTAATAGCTCCGGCTAAAACAGGTAATGAAAGTAAAAGTAAAACTGTAGTAATTACAATTGATCAAACAAATAGAGGTATACGATCTAAAGTGATTCCATTAGATCGTATATTAATAACTGTTGTAATAAAATTTACAGACCCTAAAATAGAAGAAACCCCAGCTAAGTGAAGAGAAAAAATTGCTAAATCAACTGAAGCTCCTCTATGAGCAATATTAGCAGATAAA
hap0068	AAATAAGTGTTGATAAAGAATTGGGTCTCCTCCTCCTGCTGGGTCAAAAAATGAAGTATTTAAATTTCGATCTGTAAGAAGTATAGTAATGGCTCCAGCCAATACAGGTAAAGAAAGAAGAAGTAAAACAGTTGTAATAACAACAGATCAAACAAATAAAGGTATTCGGTCTAATGTAATTCCATTTGCTCGTATATTAATTGCTGTTGTAATAAAATTTACAGAACCTAAAATAGAAGAAATTCCTGCAAGATGAAGAGAAAAAATTGCTAAATCAACAGAAGCCCCTCTATGAGCAATTCTTGAAGATAA
hap0069	TTTATCTGCTAATATTGCTCATAGAGGAGCTTCAGTTGATTTAGCTATTTTTTCTCTTCACTTAGCTGGGGTTTCTTCTATTTTAGGATCTGTAAATTTTATTACAACAGTTATTAATATACGATCTAATGGAATCACTTTAGATCGTATACCTCTATTTATTTGATCAATTGTAATTACTACAGTTTTACTTTTACTTTCATTACCTGTTTTAGCCGGAGCTATTACAATACTTTTAACAGACCGAAATTTAAATACTTCATTTTTTGATCCAGCAGGAGGAGGAGATCCTATTCTTTACCAACATTTATTT
hap0070	TTTATCGTCAGGAATTGCCCATGCTGGAGGATCTGTAGATTTAGCAATTTTTTCTTTACACTTAGCAGGAATTTCCTCTATTTTAGGAGCTGTAAACTTTATTACCACAGTTATTAATATGCGTTCAAGAGGAATTACTTTAGATCGAATACCTTTATTTGTATGATCAGTTGTTATTACTGCTATTTTATTGTTATTATCATTGCCAGTCCTAGCAGGGGCTATCACTATATTATTAACAGATCGAAACTTAAACACATCATTCTTTGACCCTGCTGGGGGAGGAGATCCAATCCTATATCAACACTTATTT
hap0071	AAATAAATGTTGGTAAAGAATAGGATCTCCTCCTCCTGCTGGATCAAAAAATGAAGTATTTAAATTTCGGTCTGTTAAAAGTATTGTAATAGCTCCGGCTAAAACAGGTAATGAAAGTAAAAGTAAAACTGTAGTAATTACAATTGATCAAACAAATAGAGGTATACGATCTAAAGTGATTCCATTAGATCGTATATTAATAACTGTTGTAATAAAATTTACAGATCCTAAAATAGAAGAAACCCCCGCTAAGTGAAGAGAAAAAATTGCTAAATCAACTGAAGCTCCTCTATGAGCAATATTAGCAGATAAA
hap0072	CTTAGCATCTGGTATTGCACATGCCGGAGCTTCTGTTGATTTAGCTATTTTTTCACTCCATCTAGCAGGAATTTCATCTATTTTAGGAGCAGTAAATTTTATTACTACTGTAATTAATATACGTTCAACAGGAATTACTTTAGACCGAATACCTTTATTTGTATGATCTGTTATTATTACAGCTATTCTTTTACTTTTATCATTACCAGTTTTAGCAGGAGCTATCACAATACTTTTAACTGATCGAAATTTAAACACTTCCTTTTTTGACCCGGCAGGAGGGGGAGACCCAATCTTATACCAACACTTATTT
hap0073	AAATAAATGTTGGTAAAGAATTGGATCTCCTCCTCCTCTGGGATCAAAAAATGAAGTATTTAAATTTCGATCAGTTAAAAGTATAGTAATTGCTCCTGCTAAAACTGGAAGTGAAAGAAGGAGAAGAATAGTAGTAATTAAAATTGATCAAACAAAAAGAGGTATTTGGTCTAATTTGAGATTTTTTGATCGTATATTTATAATTGTGGAAATAAAATTTACTGACCCTAAAATTGAAGAAACCCCTGCTAAGTGAAGAGAAAAAATAGCTAAATCTACAGAGGCTCCTCTGTGGGCAATAGAATTAGAAAGA
hap0074	AAATAAGTGTTGATAAAGAATTGGATCTCCTCCTCCTGCTGGGTCAAAAAATGAAGTATTTAAATTTCGATCTGTAAGAAGTATAGTAATGGCTCCAGCCAATACAGGTAAAGAAAGAAGAAGTAAAACAGTTGTAATAACAACAGATCAAACAAATAATGGTATTCGGTCTAATGTAATTCCATTTGCTCGTATATTAATTGCTGTTGTAATAAAATTTACAGAACCTAAAATAGAAGAAACTCCTGCAAGATGAAGAGAAAAAATTGCTAAATCAACAGAAGCTCCTCTATGGGCAATTCTTGAAGATAA
hap0075	AAATAAATGTTGGTAAAGAATAGGATCTCCTCCTCCTGCTGGATCAAAAAATGAAGTATTTAAATTTCGGTCTGTTAAAAGTATTGTAATAGCTCCGGCTAAAACAGGTAATGAAAGTAAAAGTAAAACTGTAGTAATTACAATTGATCAAACAAATAGAGGTATACGATCTAAAGTGATTCCATTAGATCGTATATTAATAACTGTTGTAATAAAATTTACAGATCCTAAAATAGAAGAAACCCCAGCTAAGTGAAGAGAAAAAATAGCTAAATCAACTGAAGTTCCTCTATGAGCAATATTAGCAGATAAA
hap0076	TTTATCTGCTAATATTGCTCATAGAGGAGCTTCAGTTGATTTAGCTATTTTTTCTCTTCACTTAGCTGGGGTTTCTTCTATTTTAGGATCTGTAAATTTTATTACAACAGTTATTAATATACGATCTAATGGAATCACTTTAGATCGTATACCTCTATTTGTTTGATCAATTGTAATTACTACAGTTTTACTTTTACTTTCATTACCTGTTTTAGCCGGAGCTATTACAATACTTTTAACAGACCGAAATTTAAATTCTTCATTTTTTGATCCAGCAGGAGGAGGAGATCCTATTCTTTACCAACATTTATTT
hap0077	TTTATCTGCTAATATTGCTCACAGAGGAGCTTCAGTTGATTTAGCTATTTTTTCTCTTCATTTAGCTGGGGTTTCTTCTATTTTAGGATCTGTAAATTTTATTACAACAGTTATTAATATACGATCTAATGGAATCACTTTAGATCGTATACCTTTATTTGTTTGATCAATTGTAATTACTACAGTTTTACTTTTACTTTCATTGCCTGTTTTAGCCGGAGCTATTACAATACTTTTAACAGACCGAAATTTAAATACTTCATTTTTTGATCCAGCAGGAGGAGGAGATCCTATTCTTTACCAACATTTATTT
hap0078	GAATAAATGTTGATATAAAATAGGGTCTCCTCCTCCGGCGGGATCAAAAAAGGAAGTGTTTAAGTTTCGATCTGTTAAAAGTATGGTGATTGCTCCTGCTAGAACAGGAAGGGATAAAAGAAGAAGGATAGTTGTAATAATTACAGATCAAACAAATAAAGGTATTCGATCTAAAGTAATTCCATTTCTTCGCATATTAATAGCAGTAGTAATGAAATTTACTGAACCTAAAATTGAAGAAATACCCGCTAAATGAAGAGAAAAAATAGCTAAGTCTACAGAGGCTCCTCTATGGGCAATATTAGAGGATAG
hap0079	TATCCTCTAATATTGCCCATAGAGGAGCCTCTGTAGACTTAGCTATTTTTTCTCTTCATTTAGCAGGTATTTCTTCAATTTTAGGTTCAGTAAATTTCATTACTACTGCTATTAATATGCGAAGAAATGGAATTACTTTAGATCGAATACCTTTATTTGTTTGATCTGTAATTATTACAACTATTCTTCTTCTTTTATCCCTTCCTGTTCTAGCAGGAGCAATCACCATACTTTTAACAGATCGAAACTTAAACACTTCCTTTTTTGATCCCGCCGGAGGAGGAGACCCTATTTTATATCAACATTTATTC
hap0080	AAATAAATGTTGGTATAAAATAGGGTCTCCACCACCAGCAGGGTCAAAGAAGGAGGTATTTAAATTTCGGTCTGTTAATAATATAGTAATTGCTCCTGCTAAAACAGGGAGAGATAATAATAAAAGAACAGTTGTAATTACAATTGATCAAACAAATAATGGTATACGATCTAAAGTAATTCCATTAGAACGTATATTAATTACAGTTGTAATAAAATTTACTGAACCCAGAATAGAGGATACTCCTGCTAAATGAAGAGAAAAAATAGCTAAATCTACAGATGCCCCTCTATGAGCAATATTAGAAGAAAGG
hap0081	CCTATCTTCTAATATTGCTCATAGAGGGGCATCTGTAGATTTAGCTATTTTCTCTCTTCACCTAGCAGGGGTATCCTCTATTCTAGGTTCAGTAAACTTTATTACTACTGTAATTAATATACGAACAAATGGTATTACTCTTGACCGAATACCCCTATTTGTTTGATCAATTGTAATCACTACTGTTTTATTATTATTATCATTACCTGTATTAGCAGGTGCAATTACAATACTTCTTACAGACCGTAATTTAAATACCTCTTTTTTTGACCCCGCTGGAGGAGGAGACCCTATTCTTTATCAACATTTATTT
hap0082	TTTAGCTTCTGGAATTGCACACGCTGGTGCATCAGTAGATCTAGCTATTTTTTCTCTTCACTTAGCTGGAATTTCATCAATTTTAGGAGCTGTAAATTTTATTACAACTGTAATTAATATACGATCTACAGGAATTACTTTAGATCGAATACCTTTATTTGTATGATCTGTTGTAATTACTGCTATTTTATTATTATTATCTCTTCCAGTATTAGCTGGAGCTATTACAATATTATTAACTGATCGAAATTTAAATACATCTTTTTTTGACCCTGCTGGAGGAGGAGATCCTATTTTATACCAACATTTATTT
hap0083	TTTATCATCTAATATTGCCCATGCTGGAGCTTCTGTAGATTTAGCTATTTTTTCTCTTCATTTAGCAGGGATTTCTTCTATTTTAGGAGCAGTAAATTTTATTACTACTGTTATTAATATACGTTCAGAAGGAATCTCACTAGACCGAATACCATTATTTGTATGATCGGTTATTATTACAGCTGTATTACTATTACTTTCTTTACCTGTATTAGCCGGAGCTATTACAATATTATTAACAGATCGTAATTTAAATACAAGCTTTTTTGATCCTGCTGGAGGGGGAGACCCAATTCTTTATCAACACTTATTT
hap0084	TCTTTCTGCAAGAATTGCTCATAGAGGGGCATCTGTAGACTTAGCAATTTTTTCTTTACATTTAGCAGGAGTATCCTCTATTCTTGGATCTGTAAATTTTATTACAACAGTAATTAACATACGAGCAAATGGAATTACTTTAGACCGAATACCCTTATTTGTCTGATCAATTGTTATTACAACTGTCCTATTACTTTTATCTTTACCCGTTTTGGCTGGTGCTATTACAATACTTTTAACAGACCGAAATTTAAATACTTCTTTCTTTGACCCTGCTGGAGGAGGAGACCCTATTCTTTATCAACATTTATTT
hap0085	TCTTTCTGCAAGAATTGCCCATAGAGGAGCATCTGTAGACTTAGCAATTTTTTCTTTACATTTAGCAGGAGTATCATCTATTCTCGGATCTGTAAATTTTATTACAACAGTAATTAACATACGAGCAAATGGAATTACTTTAGACCGAATACCCTTATTTGTTTGATCAATTGTTATTACAACTGTCCTATTACTTTTATCTTTACCTGTTTTAGCTGGTGCTATTACAATACTTTTAACAGACCGAAATTTAAATACTTCTTTCTTTGACCCTGCTGGAGGAGGAGACCCTATTCTTTATCAACATTTATTT
hap0086	TCTTTCTGCTAGAATTGCACATAGAGGAGCATCTGTAGATTTAGCTATTTTTTCTCTCCATTTAGCAGGTATTTCCTCAATTTTAGGTTCAGTAAATTTTATTACTACAGCTATTAATATACGAGCAAACGGAATTACTTTAGACCGAATACCTTTATTTGTTTGATCAGTAGTAATTACAACTATTCTTTTACTACTATCTTTACCTGTATTAGCCGGTGCTATTACTATATTATTAACAGATCGAAATCTAAATACTTCTTTTTTTGACCCAGCTGGAGGAGGAGATCCAATTTTGTATCAACACTTATTT
hap0087	TATCTAGTGGAATTGCACATGCTGGAGGATCTGTTGATTTAGCTATTTTTTCATTACATTTAGCAGGAATTTCTTCTATTTTAGGGGCTGTAAATTTTATTACTACTGTAATTAATATGCGATCTAACGGTATTACATTAGACCGAATACCCCTATTTGTCTGATCAGTAGTTATTACAGCTATTTTATTACTTTTATCTCTTCCTGTTTTAGCTGGAGCTATTACTATATTATTAACAGATCGAAATTTAAACACTTCTTTTTTTGACCCAGCAGGTGGGGGAGATCCTATTTTATATCAGCACTTATTT
hap0088	TTTATCTTCTAATATTGCTCATAGAGGGCCCTCCGTCGATTTAGCTATTTTTTCTCTTCATTTAGCAGGAGTATCTTCTATTTTAGGGTCCGTAAATTTTATTACTACTATTATTAATATACGAGCTAATGGTATTTCTTTAGATCGAATACCTTTATTTGTTTGATCAATTCTAATTACTACAATTCTATTACTTCTTTCTCTCCCTGTTTTAGCAGGAGCTATCACCATATTATTAACAGATCGAAATTTAAATACTTCTTTTTTTGATCCAGCAGGAGGTGGGGATCCTATCTTATACCAACATTTATTC
hap0089	TCTGTCATCTAATATTGCCCATGCAGGTGCTTCAGTAGATTTAGCTATCTTTTCTCTTCATTTAGCAGGAATCTCTTCTATTTTAGGAGCAGTAAATTTTATTACTACTGTAATTAATATACGTTCTGAAGGTATTTCTTTAGATCGAATACCTCTGTTTGTTTGATCGGTTGTTATTACTGCTGTATTATTACTTTTATCTTTACCAGTACTTGCTGGAGCTATTACTATATTATTGACAGATCGAAATTTAAATACTAGATTTTTTGATCCCGCCGGAGGAGGAGACCCAATTTTATATCAACACTTATTT
hap0090	AAATAAATGTTGATAAAGGATGGGGTCCCCTCCACCAGCAGGATCAAAAAAGGATGTATTTAAATTTCGATCTGTTAAAAGTATAGTAATAGCGCCAGCTAAAACAGGTAAAGAAAGAAGAAGTAAAACAGTTGTAATTACAACTGATCAAACGAATAGGGGAATTCGATCTAAAGTAATTCCATTAGAACGTATATTAATAACTGTAGTAATAAAATTTACAGATCCTAAAATTGATGAAATCCCCGCTAAATGAAGAGAGAAGATAGCTAAATCTACTGAAGCCCCACTATGAGAAATATTAGAAGATAG
hap0091	TTTATCTTCTAGAATTGCTCATACAGGAGCTTCAGTAGATTTGGCTATTTTTTCTCTTCACTTAGCTGGAATTTCTTCTATCTTAGGAGCAGTTAATTTTATTACAACTGTAATTAATATACGATCAATAGGTATTACATTAGATCGCATACCTTTATTTGTTTGATCAGTTGTTATTACCGCTATTTTATTACTTCTATCTTTACCAGTTTTAGCAGGTGCTATTACTATATTACTAACAGACCGAAATTTAAATACCTCCTTTTTTGATCCAGCAGGAGGAGGAGATCCTATTTTATATCAACATTTATTT
hap0092	AAATAAATGTTGGTATAAGATTGGGTCCCCTCCTCCTGCAGGATCAAAAAAAGATGTGTTTAAATTTCGATCTGTTAAAAGTATAGTAATTGCTCCTGCTAAAACAGGAAGAGAAAGTAATAAAAGAACTGTTGTAATTACAATTGATCAAACAAAAAGAGGTATTCGATCTAAAGTGATTCCATTAGATCGTATATTAATTACGGTAGTAATAAAATTTACAGAACCTAGAATAGAAGATACTCCTGCTAAGTGAAGAGAAAAAATAGCTAAATCTACTGATGCTCCTCTATGAGCAATATTAGAAGATAAA
hap0093	TCTCTCGTCTGGAATTGCTCATGCAGGAGCTTCTGTTGATTTAGCAATTTTTTCTCTTCATCTAGCTGGTGTTTCTTCTATTTTAGGAGCAGTAAATTTTATTACCACAGTTATCAACATACGGTCTAATGGAATTACCTTAGACCGTATGCCTCTGTTCGTTTGATCAGTTGTAATTACTGCTGTTTTATTATTACTTTCCCTTCCAGTACTAGCTGGAGCCATTACTATATTATTAACAGACCGAAATTTAAATACTTCTTTCTTTGATCCCGCGGGAGGAGGAGACCCAATTTTATACCAACACTTATTT
hap0094	TCTTTCTGCAAGAATTGCTCATAGAGGAGCATCTGTAGACTTAGCAATTTTTTCTTTACATTTAGCAGGAGTATCCTCTATTCTTGGATCTGTAAATTTTATTACAACAGTAATTAACATACGAGCAAATGGAATTACTTTAGACCGAATACCCTTATTTGTCTGATCAATTGTTATTACAACTGTCCTATTACTTTTATCTTTACCCGTTTTGGCTGGTGCTATTACAATACTTTTAACAGACCGAAATTTAAATACTTCTTTCTTTGACCCTGCTGGAGGAGGAGACCCTATTCTTTATCAACATTTATTT
hap0095	AAATAAGTGTTGATAAAGAATGGGGTCTCCTCCTCCAGCCGGGTCAAAGAAGGAAGTATTTAAATTTCGATCAGTTAAAAGTATAGTAATTGCTCCTGCTAATACAGGCAAGGAAAGTAGTAAAAGTACGGTAGTAATAACAACAGATCATACAAAAAGAGGTATTCGATCTAAGGTAATTCCATTTGCCCGTATATTAATAGCTGTAGTAATAAAATTTACTGATCCTAAAATTGAAGAGACCCCTGCGAGATGTAGGGAAAAAATAGCTAAGTCTACTGATGCTCCTCTATGTGCAATACTTGCAGATAAT
hap0096	AAATAAATGTTGATAAAGAATTGGATCTCCCCCTCCGGCGGGATCAAAGAATGAAGTATTTAAATTCCGGTCAGTTAATAATATAGTAATAGCTCCGGCTAAAACAGGAAGGGAAAGAAGAAGAAGAATAGTAGTAATAATAACTGATCAGACAAATAGGGGTATACGGTCTAATGTGATTCCATTAGCTCGTATATTAATAGAAGTGGTAATAAAATTTACAGAACCTAGAATTGAAGAAATCCCTGCTAAATGTAAAGAAAAAATTGCTAAATCTACTGAGGCTCCTCTATGGGCAATATTAGCTGAAAGA
hap0097	ATTATCTGCAAGTATTGCACATAGAGGGGCATCAGTAGACTTAGCTATTTTTTCCCTACATCTCGCAGGGGTCTCTTCAATTTTAGGATCAGTAAATTTTATTACTACAGCTATTAATATACGGGCAAATGGAATTACCTTAGATCGAATACCTCTTTTTGTATGATCTGTTGTTATTACTACCGTACTTTTACTACTTTCCTTGCCTGTATTAGCAGGAGCAATTACTATACTTTTAACTGACCGAAATTTAAATACTTCCTTCTTTGACCCAGCTGGAGGAGGAGACCCCATTCTTTATCAACACTTATTT
hap0098	TCTTTCTTCAGCCATTGCCCACAGAGGGGCTTCAGTTGACTTAGCTATTTTCTCCCTTCATTTAGCAGGAGTATCTTCTATTTTAGGATCAGTAAATTTCATTACTACAGTTATTAATATACGGGCAAATGGAATTACCTTAGACCGAATACCTTTATTTGTGTGATCAGTAGTAATTACTACAGTATTACTTTTATTATCTCTACCAGTTTTAGCAGGAGCTATCACTATACTTCTTACAGACCGAAATTTAAATACATCATTTTTCGACCCTGCCGGAGGAGGAGATCCTATTCTATACCAACATCTATTT
hap0099	TCTTTCAGCTAATATTGCCCATAGAGGAGCATCCGTTGATTTAGCTATTTTTTCTCTTCATTTAGCAGGTGTTTCTTCTATTCTAGGGTCAGTAAATTTTATTACTACGGTAATTAATATACGATCAAAAGGAATTACTTTAGATCGAATACCTTTATTTGTATGATCTATTGTAATTACAACAATTCTATTATTACTTTCTCTTCCTGTATTAGCAGGAGCAATCACTATACTTTTAACAGACCGAAATTTAAATACATCTTTTTTTGACCCAGCTGGCGGAGGAGACCCTATTCTTTACCAACATTTATTC
hap0100	CCTATCAGCTAGTATTGCTCATAGAGGTGCTTCTGTTGATTTAGCTATTTTTTCTCTTCATTTAGCAGGAGTTTCTTCTATTTTAGGATCTGTAAATTTTATTACAACTGTAGTTAATATACGATCTAATGGAATTACTTTAGATCGAATACCACTATTTGTATGATCTATTGTTATTACAACAGTTCTTCTTCTTCTTTCTCTTCCAGTTTTAGCAGGAGCTATTACTATACTTTTAACAGATCGAAATTTAAATACTTCATTCTTCGACCCTGCGGGAGGAGGAGATCCTATTTTATATCAACACTTATTT
hap0101	GTTATCCTCTAATATTGCCCATAGAGGGGCTTCTGTAGATTTAGCAATTTTTTCACTTCATTTAGCAGGAATTTCTTCAATTTTAGGATCAGTAAATTTTATTACTACTGCTATTAATATACGAAGAAATGGTATTACTTTAGATCGAATACCATTATTTGTTTGATCTGTAATTATTACAACTATTCTTCTCCTTTTATCACTTCCTGTTTTAGCTGGAGCTATTACTATACTTTTAACAGACCGTAATTTAAATACTTCTTTTTTTGATCCAGCAGGAGGGGGAGACCCTATCTTGTACCAACATCTATTC
hap0102	TCTTTCTGCAAGAATTGCTCATAGAGGAGCATCTGTAGACCTAGCAATTTTTTCTTTACATTTAGCAGGAGTATCATCTATTCTTGGATCTGTAAATTTTATTACAACAGTAATTAATATACGAGCAAATGGAATTACTTTAGACCGAATACCCTTATTTGTTTGATCAATTGTTATTACAACTGTCCTATTACTTTTATCTTTACCTGTTTTAGCTGGTGCTATTACAATACTTTTAACAGACCGAAATTTAAATACTTCTTTCTTTGACCCTGCTGGAGGAGGAGATCCTATTCTTTATCAACATTTATTT
hap0103	TCTTTCAGCTAGTATTGCTCATAGAGGTGCTTCTGTTGACTTAGCTATTTTTTCCCTTCATTTAGCAGGAGTATCTTCTATTTTAGGTTCTGTAAATTTTATTACAACAGTTATTAATATACGATCAAAAGGAATCACTTTAGATCGAATACCTTTATTTGTTTGATCAATTGTTATTACAACAGTATTACTTCTTCTTTCTCTCCCCGTTTTAGCTGGAGCTATTACTATACTTTTAACTGATCGAAATTTAAATACCTCCTTCTTTGATCCTGCAGGTGGAGGAGACCCTATTCTTTACCAACACTTATTT
hap0104	TCTTTCTTCAAGAATTGCACATAGAGGGGCCTCAGTTGATTTAGCAATTTTTTCTTTACATCTTGCCGGGGTATCTTCAATTTTAGGGTCAATTAATTTTATTACAACAGTAATTAATATGCGATCAAACGGAATTACTTTAGATCGAATACCTTTATTTGTTTGATCTGTTGTAATTACAACTGTTCTTCTTCTTCTTTCTCTTCCTGTTTTAGCAGGAGCAATTACTATATTATTAACAGATCGAAATTTAAATACTTCTTTTTTTGATCCTGCAGGAGGAGGTGACCCAATTCTTTATCAACATTTATTT
hap0105	TCTTTCTTCAGCCATTGCCCACAGAGGGGCTTCAGTTGACTTAGCTATTTTCTCCCTTCATTTAGCAGGAGTATCTTCTATTTTAGGATCAGTAAATTTCATTACTACAGTTATCAATATACGGGCAAATGGAATTACTTTAGACCGAATACCTTTATTTGTGTGATCAGTAGTAATTACTACAGTATTACTTTTATTATCTCTACCAGTTTTAGCAGGAGCTATCACTATACTTCTTACAGACCGAAATTTAAATACATCATTTTTCGACCCTGCCGGAGGAGGAGACCCTATTCTATACCAACATCTATTT
hap0106	TTTATCTTCTAGAATTGCTCATACAGGAGCTTCAGTAGATTTGGCTATTTTTTCTCTTCACTTAGCTGGAATTTCTTCTATCTTAGGAGCAGTTAATTTTATTACAACTGTAATTAATATACGATCAATAGGTATTACATTAGATCGTATACCTTTATTTGTTTGATCAGTTGTTATTACCGCTATCTTATTACTTTTATCTTTACCAGTTTTAGCAGGTGCTATTACTATATTACTAACAGACCGAAATTTAAATACCTCTTTTTTTGATCCAGCAGGAGGAGGAGATCCTATTTTATATCAACATTTATTT
hap0107	TCTTTCTTCAGGAATTGCTCATGCTGGGGCATCTGTTGATTTAGCAATTTTTTCTCTCCATTTAGCAGGAGTATCTTCAATTTTAGGAGCTGTAAATTTTATTACTACTGTAATTAATATACGATCTAATGGAATTACCTTAGACCGAATACCCTTATTTGTATGATCAGTTGTAATTACAGCTATTCTTCTCCTTCTTTCTCTTCCTGTTTTAGCCGGAGCTATTACTATACTTCTCACTGATCGAAATTTAAATACTTCTTTCTTCGACCCTGCTGGTGGAGGAGACCCTATTTTATATCAACATTTATTT
hap0108	GAATAGGTGTTGGTATAAGATTGGGTCTCCCCCTCCTGCGGGGTCAAAAAAAGAAGTATTTAAATTTCGATCAGTTAATAATATGGTAATTGCTCCTGCTAAAACGGGGAGTGATAAAAGAAGGAGAATTGTTGTAATAATAACTGACCAGACAAAAAGAGGTATTCGATCTAAAGTAATTCCATTAGCCCGCATATTAATTGCTGTGGTAATAAAATTTACAGAACCAAGAATAGAAGAAATACCAGCTAAATGAAGGGAAAAAATTGCTAAATCAACAGAGGCCCCACTATGGGCAATAGGTGAAGAAAG
hap0109	TTTATCTGCCAGAATTGCTCATAGAGGGGCTTCAGTAGATTTAGCAATTTTTTCTCTTCATTTAGCCGGAATTTCTTCTATTTTAGGATCAGTAAATTTTATTACAACTGCTATCAATATACGATCTAATGGAATTACTTTAGATCGAATACCTCTTTTTGTTTGATCAGTTGTAATTACTACAATTCTTTTATTATTATCTCTTCCTGTTTTAGCAGGAGCTATTACAATATTATTAACAGATCGAAATTTAAATACCTCTTTTTTTGATCCCGCAGGAGGGGGAGACCCTATTTTATATCAACATTTATTT
hap0110	TCTTTCTGCAAGAATTGCTCATAGAGGCGCATCAGTAGACTTAGCAATTTTTTCTTTACATTTAGCGGGAGTATCGTCTATTCTTGGATCTGTAAATTTTATTACAACAGTAATTAACATACGGGCAAATGGAATTACTTTAGACCGAATACCTTTATTTGTCTGATCAATTGTTATTACAACTGTCCTATTACTTTTATCTTTACCTGTTTTAGCTGGTGCTATTACAATACTTTTAACAGACCGAAATTTAAATACTTCTTTCTTTGACCCTGCTGGAGGAGGAGACCCTATTCTTTATCAACATTTATTT
hap0111	TCTATCTGCTAATATTGCCCACAGCGGGGCTTCTGTAGATTTAGCTATTTTCTCTCTTCATTTAGCAGGTATTTCCTCTATTTTAGGATCAGTAAATTTTATTACCACAGCTATTAATATACGAGCAAATGGAATTACACTAGATCGAATACCTTTATTTGTTTGATCAGTTGTAATTACAACTGTCCTTCTTTTACTTTCTTTACCTGTTCTTGCTGGAGCAATTACTATACTTTTAACTGATCGAAATCTGAATACCTCATTTTTTGACCCGGCAGGAGGGGGGGACCCTATTTTATACCAACACTTATTT
hap0112	AAATAAATGTTGATAAAGAATAGGATCTCCTCCTCCAGCTGGGTCAAAAAATGAGGTATTTAAATTTCGGTCAGTTAAAAGTATAGTAATTGCTCCTGCTAAAACAGGGAGAGAAAGTAAAAGAAGAACAGTAGTAATTACTACTGATCAAACAAATAAGGGTATTCGATCTAGAGTAATTCCGTTTGCTCGTATATTAATTGCGGTAGTAATAAAATTTACTGAACCTAAAATAGATGATACACCTGCTAAATGAAGGGAAAAAATAGCCAAATCAACAGAAGCTCCTCTATGAGCGATTCTGGCAGAGAGG
hap0113	CCTCTCTGCCAGAATCGCTCATAGAGGAGCTTCTGTTGATTTGGCTATTTTTTCCCTTCATTTAGCAGGTGTGTCATCTATTTTAGGTTCAGTAAATTTTATTACTACCGCAATTAATATACGAGCAAACGGAATTACTCTAGATCGAATACCCTTATTTGTTTGATCAGTAGTAATTACTACTGTTCTTCTTTTACTTTCTCTCCCTGTTTTAGCAGGAGCAATTACTATACTTTTAACTGACCGAAATTTAAATACCTCATTTTTTGACCCAGCTGGAGGGGGAGATCCTATTCTTTATCAACATTTATTC
hap0114	AAATAGATGTTGATATAGAATAGGGTCCCCTCCTCCGGCAGGGTCGAAAAATGATGTATTTAAATTTCGGTCTGTAAGAAGTATAGTAATAGCTCCTGCTAAAACTGGTAGAGATAATAAAAGTAATACTGTAGTAATTACTACTGATCACACAAATAAGGGTATTCGGTCTAAGGTAATTCCATTTGCTCGTATATTAATAACTGTAGTAATGAAATTTACTGATCCTAAAATAGAAGATACTCCTGCTAAATGAAGGGAGAAAATAGCTAAGTCAACTGAAGCCCCTCTGTGGGCAATGGCTGAAGAAAGA
hap0115	TCTTTCTTCAGCCATTGCCCACAGAGGGGCTTCAGTTGACTTAGCTATTTTCTCCCTTCATTTAGCAGGAGTATCTTCTATTTTAGGATCAGTAAATTTCATTACTACAGTTATTAATATACGAGCAAATGGAATTACCTTAGACCGAATACCCTTATTTGTGTGATCAGTAGTAATTACTACAGTATTACTTTTATTATCTCTACCAGTTTTAGCGGGAGCTATTACTATACTTCTTACAGACCGAAATTTAAATACATCATTTTTCGACCCTGCCGGAGGAGGGGACCCTATTCTATATCAACATCTATTT
hap0116	GCTATCTTCAGGAATTGCTCATGCTGGGGCTTCTGTGGATTTAGCTATTTTTTCTCTTCATCTAGCTGGTATTTCTTCAATTTTAGGGGCAGTAAACTTTATCACAACTGTAATTAACATACGTTCTAGAGGAATTACTTTAGACCGAATACCTTTATTTGTTTGATCTGTTGTTATTACAGCAGTACTATTATTATTATCTCTTCCTGTACTAGCAGGAGCAATTACAATACTTTTAACTGATCGAAATCTCAATACTTCTTTTTTTGATCCTGCTGGAGGAGGAGACCCTATTTTATATCAACACTTATTT
hap0117	AAATAAATGTTGATAAAGAATAGGGTCTCCTCCTCCCGCTGGGTCAAAGAATGAAGTATTTAAATTTCGATCAGTTAATAATATAGTAATAGCTCCAGCTAAAACTGGTAAAGATAGAAGAAGAAGAACTGTTGTAATTACTACTGATCATACAAATAATGGTATTCGGTCTAAAGTAATTCCATTAGCTCGTATATTAATTACAGTAGTAATAAAATTTACAGAACCTAAAATAGAAGAAACCCCTGCAAGATGAAGAGAAAAAATTGCAAGATCTACAGATGCCCCACTATGGGCGATAGCAGAAGATAAA
hap0118	AAATAAGTGTTGATAAAGGATAGGGTCTCCTCCTCCTGCGGGATCAAAAAAAGATGTATTAAGATTTCGATCTGTTAAAAGTATAGTAATTGCTCCCGCTAAAACTGGTAAAGATAATAAAAGTAAAATTGCAGTAATTACAACTGATCAAACAAAAAGAGGCATTCGATCTAATGTGATTCCATTAGATCGTATATTAATTACAGTAGTAATAAAATTTACAGCTCCTAAAATTGATGAAATACCCGCTAAATGAAGAGAAAAAATTGCTAAATCTACTGATCCCCCAGCATGGGCAATACCTGCAGAAAGA
hap0119	ATTATCCTCTAATATTGCTCATAGAGGGGCTTCTGTAGATTTAGCAATTTTTTCACTTCATTTAGCAGGAATTTCTTCAATTTTAGGGTCAGTAAATTTTATTACTACTGCTATTAATATACGAAGAAATGGTATTACTTTAGATCGAATACCGTTATTTGTTTGATCTGTAATTATTACAACTATTCTTCTCCTTTTATCACTTCCTGTTTTAGCTGGAGCTATTACTATACTTTTAACAGACCGTAATTTAAATACTTCTTTTTTTGATCCAGCAGGAGGGGGAGACCCTATCTTGTACCAACATCTATTC
hap0120	CTATCATCTAACATTGCCCATAGAGGAGCCTCTGTTGATTTAGCTATTTTTTCTCTACATTTAGCAGGTATTTCTTCTATTCTTGGATCAGTAAATTTTATTACCACAGCTATTAACATACGTTCAAGAGGAATTACATTAGACCGTATACCTTTATTTGTTTGATCTGTTATTATTACTACAATTCTTCTTCTTCTCTCTCTTCCTGTTTTAGCAGGAGCTATTACCATACTTTTAACAGATCGAAATTTAAATACTTCTTTTTTTGACCCAGCAGGAGGAGGAGACCCCATTCTTTATCAACATTTATTT
hap0121	AAATAAATGTTGATATAAAATAGGATCCCCTCCTCCAGCTGGATCGAAGAAAGAAGTATTTAAATTTCGATCTGTTAATAGTATAGTAATAGCTCCAGCTAATACTGGGAGAGAAAGTAAAAGAAGAACAGTAGTAATAACAATAGATCATACAAATAAAGGTATACGGTCTAGAGTAATACCATTAGCTCGTATATTAATTACTGTAGTGATAAAATTAGCAGAACCAAGAATAGAAGATACACCAGCTAAATGAAGAGAAAAAATTGCTAGATCAACAGAAGCTCCTCTATGAGCAATGTTTGCTGCTAAA
hap0122	TCTTTCTTCTAATATTGCCCATAGTGGGGCCTCTGTTGATTTAGCAATTTTCTCTCTTCATCTAGCGGGGGTATCCTCAATTTTAGGTTCTGTAAATTTTATTACTACTGTAATTAATATACGAGCCAATGGTATTACACTCGATCGAATACCTTTATTTGTTTGATCAATTGTAATTACAACAGTTCTTCTTCTTTTATCTCTACCCGTATTAGCCGGGGCTATTACAATATTATTGACTGATCGAAATTTAAATACATCTTTTTTTGACCCCGCTGGTGGAGGGGATCCTGTTCTTTATCAACACTTATTT
hap0123	TCTTTCCTCAGGAATCGCCCATGCAGGAGCTTCTGTTGACTTAGCTATCTTTTCTCTTCATTTAGCTGGTATTTCTTCAATTTTAGGTGCAGTTAATTTCATTACAACTGTTATTAACATACGGTCAATAGGAATTACTTTAGATCGAATACCTTTATTTGTGTGATCAGTTGTAATTACTGCTATTTTACTACTTCTTTCTCTTCCAGTATTAGCTGGAGCTATTACTATACTTCTTACAGACCGAAATTTAAATACATCCTTTTTTGACCCCGCAGGAGGTGGAGACCCTATTTTATACCAACATTTATTT
hap0124	TCTTTCTTCAGCCATTGCCCACAGAGGGGCTTCAGTTGACTTAGCTATTTTCTCCCTTCATTTAGCAGGAGTATCTTCTATTTTAGGATCAGTAAATTTCATTACTACAGTTATTAATATACGAGCAAATGGAATTACCTTAGACCGAATACCCTTATTTGTGTGATCAGTAGTAATTACTACAGTATTGCTTTTATTATCTCTACCAGTTTTAGCGGGAGCTATTACTATACTTCTTACAGACCGAAATTTAAATACATCATTTTTCGACCCTGCCGGAGGAGGGGACCCTATTCTATATCAACATCTATTT
hap0125	TCTTTCTGCAAGAATTGCTCATAGAGGTGCATCAGTAGACTTAGCAATTTTTTCTTTACATTTAGCAGGAGTATCATCTATTCTTGGATCTGTAAATTTTATTACAACAGTAATTAACATACGAGCAAATGGAATTACTTTAGACCGAATACCTTTATTTGTCTGATCAATTGTTATTACAACTGTCCTATTACTTTTATCTTTACCTGTTTTAGCTGGGGCTATTACAATACTTTTAACAGATCGAAATTTAAATACTTCTTTCTTTGACCCTGCTGGAGGAGGAGACCCTATTCTTTATCAACATTTATTT
hap0126	TCTCTCAGCTAATATTGCCCATAGAGGAGCATCCGTTGATTTAGCTATTTTTTCTCTTCATTTAGCAGGTGTTTCTTCTATTCTAGGGTCAGTAAATTTTATTACTACGGTAATTAATATACGATCAAAAGGAATTACTTTAGATCGAATACCTTTATTTGTATGATCTATTGTAATTACAACAATTCTATTATTACTTTCTCTTCCTGTATTAGCAGGAGCAATCACTATACTTTTAACAGACCGAAATTTAAATACATCTTTTTTTGACCCAGCTGGCGGAGGAGACCCTATTCTTTACCAACATTTATTC
hap0127	CTATCTGCTAATATTGCCCATAGAGGAGCCTCTGTAGATTTAGCAATTTTTTCTCTTCATCTTGCAGGTATTTCTTCTATTTTAGGATCTGTAAATTTTATTACAACAGCAATTAATATACGAGCTAATGGGATTACTTTAGATCGAATACCTTTATTTGTTTGATCCGTAGTTATTACAACAGTTCTTCTTTTACTTTCTTTACCAGTTTTAGCTGGTGCAATTACAATACTTTTAACAGACCGAAATTTAAATACCTCTTTTTTTGATCCAGCAGGAGGAGGAGATCCAATTTTATACCAACATTTATTC
hap0128	TCTTTCTGCAAGAATTGCCCATAGAGGAGCATCTGTAGACTTAGCAATTTTTTCTTTACATTTAGCAGGAGTATCCTCTATTCTTGGATCTGTAAATTTTATTACAACAGTAATTAACATACGAGCAAATGGAATTACTTTAGACCGAATACCCTTATTTGTCTGATCAATTGTTATTACAACTGTCCTATTACTTTTATCTTTACCCGTTTTGGCTGGTGCTATTACAATGCTTTTAACAGACCGAAATTTAAATACTTCTTTCTTTGACCCTGCTGGAGGGGGAGACCCTATTCTTTATCAACATTTATTT
hap0129	AAATAAGTGTTGGTAAAGAATAGGGTCTCCTCCTCCTGCGGGGTCAAAAAAAGATGTATTTAAATTTCGATCTGTAAGAAGTATAGTAATAGCCCCAGCAAGAACAGGTAAAGAGAGTAATAATAGTACAGTAGTAATTACAATTGATCAAACAAATAGAGGTATTCGGTCTAAAGTAATTCCATTTGTTCGTATATTAATTACTGTTGTAATAAAATTTACAGAACCTAAAATTGAGGATACACCTGCTAAATGAAGAGAAAAAATAGCTAAATCAACAGAAGCTCCTCTGTGAGCAATATTAGAAGATAAT
hap0130	TTTATCTTCTAGAATTGCTCATACAGGAGCTTCAGTAGATTTAGCTATTTTTTCTCTTCACTTAGCTGGAATTTCTTCTATCTTAGGAGCAGTTAATTTTATTACAACTGTAATTAATATACGATCAATAGGTATTACATTAGATCGTATACCTTTATTTGTTTGATCAGTTGTTATTACCGCTATCTTATTACTTCTATCTTTACCAGTTTTAGCAGGTGCTATTACTATATTACTAACAGACCGAAATTTAAATACCTCCTTTTTTGATCCAGCAGGAGGAGGAGATCCTATTTTATACCAACATTTATTT
hap0131	AAATAAGTGTTGATATAAAATAGGGTCTCCTCCTCCTGCAGGGTCAAAAAAAGAAGTATTTAAATTTCGATCTGTTAATAATATAGTAATGGCACCTGCTAAAACCGGGAGAGATAAAAGAAGTAATACTGTTGTAATTACAATTGATCAAACAAATAATGGTATTCGATCTAATGTAATACCATTGGCTCGTATATTAATCACTGTAGTAATAAAATTTACTGATCCTAAAATTGAAGATACACCTGCTAAATGAAGAGAGAAAATTGCTAGATCTACTGAGGCTCCTCTGTGGGCAATGTTAGAAGAAAGA
hap0132	ATTATCTTCTAATATTGCTCACAGAGGGGCTTCTGTTGATTTAGCTATTTTTTCTCTTCATTTAGCAGGTGTATCCTCAATTTTAGGTTCTGTAAATTTTATTACAACAGTAATTAATATACGAACAAATGGAATTACTTTAGACCGAATGCCTCTATTTGTTTGATCAATTGTAATTACTACTGTACTATTATTACTCTCTTTACCTGTTCTTGCTGGGGCTATTACTATACTTCTTACAGATCGAAATTTAAATACATCTTTTTTTGACCCCGCAGGAGGAGGAGACCCTATTCTTTACCAACACTTATTT
hap0133	GCTATCTTCAGGAATTGCTCATGCTGGGGCTTCTGTGGATTTAGCTATTTTTTCTCTTCATCTAGCTGGTATTTCTTCAATTTTAGGAGCAGTAAACTTTATTACAACTGTAATTAACATACGTTCTAGAGGAATTACTTTAGACCGAATACCTTTATTTGTTTGATCTGTTGTTATTACAGCAGTACTATTATTATTATCTCTTCCTGTACTAGCAGGAGCAATTACAATACTTTTAACTGATCGAAATCTCAATACTTCTTTTTTTGATCCTGCTGGAGGAGGAGATCCTATTTTATACCAACACTTATTT
hap0134	CCTCTCTTCAGGAATTGCTCATACAGGAGCATCTGTTGATTTAGCTATTTTTTCATTACATTTAGCAGGAATTTCTTCTATTTTAGGAGCTGTTAATTTTATTACTACTGTTATTAATATACGCTCCAAAGGAATTACATTAGACCGAATACCATTATTTGTTTGATCAGTAGTTATTACAGCAATTTTATTATTATTATCTTTACCTGTTTTAGCTGGAGCTATTACTATACTTTTAACAGATCGAAATTTAAATACTTCTTTTTTTGACCCAGCGGGAGGAGGTGATCCTATTCTTTACCAGCACTTATTT
hap0135	ATTATCTGCAAGAATTGCTCATAGAGGAGCTTCTGTAGATTTAGCTATTTTTTCCCTCCATTTAGCCGGAGTATCCTCAATTTTAGGATCTGTAAATTTTATTACTACAGCTATTAATATACGAGCAAACGGAATTACTCTTGATCGAATACCATTATTTGTTTGATCAGTAGTAATTACCACAATCTTATTACTCCTCTCTTTACCAGTTCTAGCAGGGGCTATTACAATACTATTAACAGATCGAAATCTTAATACCTCATTTTTTGACCCTGCGGGAGGAGGAGACCCTATTCTTTATCAACACTTATTT
hap0136	AAATAAATGTTGGTATAGAATAGGGTCCCCTCCTCCGGCAGGGTCGAAAAATGATGTATTTAAATTTCGGTCTGTAAGAAGTATAGTAATAGCTCCTGCTAAAACTGGTAGAGATAATAAAAGTAATACTGTAGTAATTACTACTGATCACACAAATAAAGGTATTCGGTCTAAGGTAATTCCATTTGCCCGTATATTAATAACTGTAGTAATGAAATTTACTGATCCTAAAATAGAAGATACTCCTGCTAAATGAAGGGAGAAAATAGCTAAGTCAACTGAAGCCCCTCTGTGGGCAATGGCTGAAGAAAGA
hap0137	AAATAAATGTTGATAAAGAATAGGATCCCCTCCTCCAGCAGGGTCAAAGAAAGAAGTATTTAAATTTCGGTCTGTTAAAAGTATTGTAATAGCACCAGCTAAAACAGGTAAAGATAAAAGTAATAGGACAGTTGTAATAACAATTGATCAGACAAATAAAGGTATTCGGTCTAAAGTAATTCCATTTGCCCGTATGTTAATTACTGTTGTAATAAAATTTACAGATCCAAGAATAGACGATACTCCTGCTAAATGTAAAGAAAAAATTGCTAAGTCTACTGATGCACCTCTATGAGCAATTCTTGCAGAAAGA
hap0138	ATTATCCTCTAATATTGCCCATAGAGGGGCTTCTGTAGATTTAGCAATTTTTTCACTTCATTTAGCAGGAATTTCTTCAATTTTAGGGTCAGTAAATTTTATTACTACTGCTATTAATATACGAAGAAATGGTATTACTTTAGATCGAATACCGTTATTTGTTTGATCTGTAATTATTACAACTATTCTTCTCCTTTTATCACTTCCTGTTTTAGCTGGAGCTATTACTATACTTTTAACAGACCGTAATTTAAATACTTCTTTTTTTGATCCAGCAGGAGGGGGAGACCCTATCTTGTACCAACATCTATTC
hap0139	AAATAAATGTTGATATAAAATAGGGTCTCCCCCACCGGCTGGATCAAAAAAAGAAGTATTTAAATTTCGGTCAGTAAGAAGCATAGTAATAGCACCAGCTAATACAGGGAGAGATAGAAGAAGGAGAATAGCTGTAATTACTACTGATCACACAAATAAAGGTATTCGGTCTAATGTAATTCCATTAGACCGTATATTAATTACAGTAGTAATAAAATTTACAGCTCCTAAAATTGAGGAAACTCCAGCTAAATGGAGAGAAAAAATTGCTAAGTCAACAGATGCTCCAGCATGGGCAATACCTGAAGAAAGA
hap0140	GAAAAGATGTTGATATAGAACGGGATCTCCTCCTCCAGCTGGATCAAAGAAGGATGTATTTAAATTTCGATCAGTGAGAAGTATAGTAATTGCTCCCGCTAAAACAGGTAGGGAAAGAAGTAAAAGAACTGTAGTAATTACAATTGATCAAACGAAGAGAGGCATGCGATCTATTGTAATACCATTAGCTCGTATATTAATAACAGTTGTAATGAAATTTACGGAACCTAAAATAGAAGAAACTCCTGCCAGATGAAGAGAAAAAATAGCAAGATCAACCGAGGCACCTCTATGGGCAATATTTGAAGAAAGG
hap0141	AAATAAATGTTGGTATAAAATAGGGTCTCCACCTCCTGCGGGGTCAAAAAAGGATGTATTTAAATTTCGGTCTGTAAGAAGTATAGTAATAGCTCCAGCTAATACTGGAAGAGAAAGAAGTAGTAAAATAGCGGTAATTACAACTGATCACACAAATAAAGGTATTCGATCTAAAGTAATTCCTATTGACCGTATGTTAATAACAGTTGTAATGAAATTAACTGCACCTAAAATTGAAGAAATACCAGCTAAATGAAGAGAAAAGATAGCTAAGTCAACAGAAGCTCCTGCATGGGCGATTCCTGAGGAAAGA
hap0142	TCTTTCTTCTAATATTGCCCATAGTGGGGCTTCTGTTGATTTAGCAATTTTCTCTCTTCATCTAGCGGGGGTATCCTCAATTTTAGGTTCTGTAAATTTTATTACTACTGTAATTAATATACGAGCCAATGGTATTACACTCGATCGAATACCTTTATTTGTTTGATCAATTGTAATTACAACAGTTCTTCTTCTTTTATCTCTACCCGTATTAGCCGGGGCTATTACAATATTATTGACTGATCGAAATTTAAATACATCTTTTTTTGACCCCGCTGGTGGAGGGGATCCTGTTCTTTATCAACACTTATTT
hap0143	AAATAAGTGTTGATAAAGAATGGGGTCTCCCCCTCCAGCCGGGTCAAAGAATGAAGTATTTAAATTTCGGTCAGTTAAAAGTATAGTAATTGCTCCTGCTAATACAGGTAAGGAAAGTAGTAAAAGTACGGTAGTAATAACGACAGATCATACAAAAAGAGGTATTCGATCTAAAGTAATTCCATTTGCCCGTATATTAATAGCTGTAGTAATAAAATTTACTGATCCTAAAATTGAAGAGACCCCAGCGAGATGAAGGGAAAAAATAGCTAAGTCTACTGATGCCCCTCTATGGGCAATACTTGCAGATAAT
hap0144	AAATAGGTGTTGATATAAGATTGGATCACCTCCTCCGTTTGGGTCAAAAAATCTAGTATTTAGATTTCGGTCTGTTAATAGTATTGTAATTGCTCCTGCTAATACTGGTAATGAAAGTAATAGTAAAATTGTTGTAATTAGGATTGATCAAACAAATAAAGGTATGCGGTCTAGTCTTATATTTTTTGAGCGTATGTTTATAATTGTAGAAATAAAATTTACAGATCCTAAAATTGAGGAAACACCTGCTAGATGTAAAGAAAAAATAGCTAAATCAACAGATGCTCCTCTATGGGCAATTGAAGAAGATAAC
hap0145	AAATAAATGTTGGTATAAAATAGGGTCTCCACCTCCTGCGGGGTCAAAAAAGGATGTATTTAAATTTCGGTCTGTAAGAAGTATAGTAATAGCTCCAGCTAATACTGGAAGAGAAAGAAGTAGTAAAATAGCGGTAATTACAACTGATCATACAAATAAAGGTATTCGATCTAAAGTAATTCCTATTGACCGTATGTTAATAACAGTTGTAATGAAATTAACTGCACCTAAAATTGAAGAAATACCAGCTAAATGAAGAGAAAAGATAGCTAAGTCAACAGAAGCTCCTGCATGGGCGATTCCTGAGGAAAGA
hap0146	ATTATCTGCAAGTATTGCACATAGAGGAGCATCAGTAGACTTAGCTATTTTTTCCCTACATCTCGCAGGAGTCTCTTCAATTTTAGGATCAGTAAATTTTATTACTACAGCTATTAATATACGGGCAAATGGAATTACCTTAGATCGAATACCTCTTTTTGTATGATCTGTTGTTATTACTACCGTACTTTTACTACTTTCCTTGCCTGTATTAGCAGGAGCAATTACTATACTTTTAACTGACCGAAATTTAAATACTTCCTTCTTTGACCCGGCTGGGGGAGGAGACCCCATTCTTTATCAACACTTATTT
hap0147	AAATAAATGTTGATAAAGAATAGGGTCTCCCCCACCAGCTGGATCAAAAAAAGATGTATTTAAATTTCGATCTGTTAAAAGTATTGTAATTGCTCCTGCAAGAACAGGAAGAGATAAAAGAAGAAGAACTGTAGTAATAACAATAGATCAAACAAAAAGAGGTATTCGGTCTAGTGTAATTCCATTTGATCGTATATTAATTACTGTTGTAATAAAATTTACAGACCCTAAAATTGAAGAAACCCCTGCTAAATGAAGAGAAAAAATAGCTAGATCTACAGAAGCCCCTCTATGAGCAATACTTGAAGAAAGA
hap0148	AAATAAATGTTGATATAAAATAGGGTCTCCTCCACCGGCCGGATCAAAAAAAGAAGTATTTAAATTTCGGTCAGTAAGAAGTATAGTAATAGCACCAGCTAATACAGGAAGAGATAGAAGAAGGAGAATAGCTGTAATTACTACTGATCATACAAATAAAGGTATTCGGTCTAATGTAATTCCATTAGATCGTATATTAATTACAGTAGTAATAAAATTTACAGCCCCTAAAATTGAGGATACTCCAGCTAAATGGAGAGAAAAAATTGCTAAGTCAATAGATGCTCCGGCATGGGCAATACCTGAAGAAAGG
hap0149	TCTTTCGGCTGGAATCGCCCATGCTGGAGGATCTGTAGATCTGGCTATTTTTTCTTTACACTTAGCGGGTATTTCATCTATTTTAGGAGCAGTAAATTTTATTACTACTGTTATTAATATACGATCTAACGGAATTACTTTAGACCGAATACCTTTATTTGTTTGATCCGTAGTAATTACTGCTATTCTATTACTCCTTTCTCTACCTGTTTTAGCCGGGGCTATTACTATATTATTAACAGATCGAAATTTAAATACATCCTTTTTTGATCCCGCTGGAGGGGGAGACCCTATTCTTTATCAACATCTATTC
hap0150	AAATAAGTGTTGATAAAGGATAGGGTCTCCCCCTCCTGCGGGATCAAAAAAAGATGTATTAAGATTTCGATCTGTTAAAAGTATAGTAATTGCTCCTGCTAAAACTGGTAAAGATAATAAAAGTAAAATTGCAGTAATTACAACTGATCAAACAAAAAGAGGCATTCGATCTAATGTGATTCCATTAGATCGTATATTAATTACAGTAGTAATAAAATTTACAGCTCCTAAAATTGATGAAATACCCGCTAAATGAAGAGAAAAAATTGCTAAATCTACTGATCCCCCAGCATGGGCAATACCCGCAGAAAGA
hap0151	TCTTTCTGCAAGAATTGCACATAGAGGAGCATCTGTTGATTTAGCAATTTTTTCTTTACATTTAGCCGGAATTTCATCAATTTTAGGATCAGTTAATTTTATTACTACTGCTATTAATATACGAGCAAATGGAATTACTTTAGATCGTATACCTTTATTTGTTTGATCTGTTGTAATTACAACAATTCTTTTACTTCTCTCATTACCTGTTCTTGCAGGAGCTATTACTATATTATTAACAGATCGAAATTTAAATACCTCATTTTTTGATCCGGCTGGAGGAGGAGATCCAATTTTATATCAACATTTATTT
hap0152	AAATAAATGTTGATAAAGAATAGGGTCTCCACCTCCTGCTGGATCAAAGAATGAAGTATTTAAATTTCGATCAGTTAATAGTATAGTAATAGCCCCAGCTAAAACTGGTAAGGATAGAAGAAGAAGAACTGTTGTAATTACTACTGATCATACAAATAATGGTATTCGGTCTAAAGTAATTCCATTAGCTCGTATATTAATTACAGTAGTAATAAAATTTACAGAACCTAAAATAGAAGAAACTCCTGCAAGATGAAGAGAAAAAATTGCAAGATCTACAGATGCTCCACTATGGGCGATAGCAGAAGATAAA
hap0153	AAATAAGTGTTGGTAAAGAATAGGGTCTCCTCCCCCAGCTGGGTCAAAAAATGATGTATTTAGATTTCGATCTGTTAAAAGTATTGTAATAGCTCCAGCCAAAACAGGTAAAGAAAGGAGAAGAAGAACAGTAGTAATTACTACAGATCAAACGAATAAAGGTATTCGATCTAGAGTAATTCCATTGGCCCGCATATTAATTACAGTTGTAATAAAATTTACTGAGCCTAGAATTGACGATACTCCTGCTAAGTGCAGTGAAAAAATAGCTAAGTCTACTGAAGCCCCACTATGAGCAATAGCTGCTGAAAGA
hap0154	TTTATCAGCCAGTATTGCTCATAGAGGAGGATCTGTAGACTTAGCAATTTTTTCTCTTCATCTTGCAGGTATTTCCTCAATTCTAGGATCTGTAAATTTTATTACTACAGCTATTAATATACGATCTAATGGAATTACATTAGACCGTATACCATTATTTGTTTGATCTGTTGTAATTACAACAATTCTCCTTCTTCTTTCTCTTCCAGTTTTAGCAGGAGCAATTACTATGCTATTAACAGACCGAAATTTAAATACTTCTTTTTTTGACCCTGCTGGAGGAGGTGACCCAATTCTTTACCAACATTTATTT
hap0155	AAATAAATGTTGGTATAAAATAGGGTCTCCACCTCCCGCGGGGTCAAAAAAGGATGTATTTAAATTTCGGTCTGTAAGAAGTATAGTAATAGCTCCAGCTAATACTGGAAGAGAAAGAAGTAGTAAAATAGCGGTAATTACAACTGATCACACAAATAAAGGTATTCGATCTAAAGTAATTCCTATTGACCGTATGTTAATAACAGTTGTAATGAAATTAACTGCACCTAAAATTGAAGAAATACCTGCTAAATGAAGAGAAAAGATAGCTAAGTCAACAGAAGCTCCTGCATGGGCGATTCCTGAGGAAAGA
hap0156	AAATAAATGTTGGTATAAAATTGGATCTCCTCCTCCAGCCGGATCAAAAAATGAGGTATTTAAATTTCGATCTGTTAATAATATAGTAATAGCCCCTGCAAGAACAGGTAATGAGAGAAGTAAAAGAATTGTTGTAATTACAACAGATCAAACAAATAAAGGTATACGATCTAAAGTAATTCCATTTGCTCGTATATTAATAGCAGTAGTAATAAAATTAACTGATCCTAAAATTGATGAAATTCCGGCTAAATGTAAAGAAAAAATTGCTAAATCGACAGATGCTCCTCTATGAGCAATTCTTGCAGAAAGA
hap0157	TCTTTCTTCTAATATTGCACATGCCGGAGCATCTGTTGATCTCGCAATTTTTTCTCTTCATTTAGCAGGAATTTCATCAATTTTAGGAGCTGTAAATTTTATTACAACAGTAATTAATATGCGATCAGAAGGAATTTCTTTAGATCGCATACCGTTATTTGTTTGATCAGTTGTTATTACTGCAGTTCTTCTTCTTCTTTCTTTACCTGTTTTAGCTGGTGCTATTACTATACTTTTAACTGACCGAAACTTAAATACTAGTTTTTTTGATCCAGCAGGAGGAGGGGATCCTATTTTATATCAACATTTATTT
hap0158	TCTTTCTTCTGGAATTGCCCATGCGGGGGCTTCCGTTGATTTAGCTATTTTTTCACTTCATTTAGCGGGAATTTCCTCAATTTTAGGAGCAGTAAACTTTATTACAACTGTAATTAATATACGATCAAGTGGAATTACTTTAGATCGAATGCCTTTATTTGTTTGATCTGTTGTAATTACAGCTATTTTATTATTATTATCTTTACCAGTATTGGCCGGAGCTATTACAATACTTTTAACTGATCGAAATTTAAATACATCATTTTTCGACCCTGCTGGAGGAGGAGACCCTATTTTATACCAACATCTTTTT
hap0159	TTTAGCCTCTGGGATTGCCCATGCAGGACCTTCGGTTGATTTAGCTATTTTTTCTCTTCACTTAGCTGGTATTTCCTCTATTTTAGGAGCAGTTAATTTTATTACAACTGTAATTAATATACGGTCTAGAGGAATTACCTTAGATCGGATACCTTTATTTGTTTGATCAGTAGTTATTACAGCTATCCTACTGCTATTATCTTTGCCAGTTTTAGCTGGAGCTATTACTATACTTTTAACAGATCGAAACTTAAATACATCCTTCTTCGACCCGGCGGGAGGAGGAGACCCAATTTTATATCAACACTTATTT
hap0160	TCTTTCTTCAGGTATTGCCCATGCCGGGGCATCTGTTGACTTAGCAATTTTTTCTCTCCATTTAGCTGGGGTATCCTCAATTTTAGGGGCTGTAAATTTTATTACTACTGTAATTAATATACGATCTAATGGAATTACATTAGACCGAATACCTTTATTTGTATGATCAGTAATAATTACAGCTATTCTCCTTCTTCTATCTCTCCCTGTATTAGCTGGTGCTATTACTATGCTTCTTACTGACCGAAATTTAAATACTTCTTTTTTTGATCCGGCCGGTGGGGGAGACCCTATTTTATATCAACATTTATTT
hap0161	TCTTTCTTCAGGTATTGCCCATGCCGGAGCATCTGTTGACTTAGCAATTTTTTCTCTCCATTTAGCTGGAGTTTCCTCAATTTTAGGGGCTGTAAATTTTATTACTACTGTAATTAATATACGATCTAATGGAATTACATTAGACCGAATACCTTTATTTGTATGATCAGTAGTAATTACAGCTATTCTCCTTCTTCTATCTCTCCCTGTATTAGCTGGTGCTATTACTATGCTTCTTACTGACCGAAATTTAAATACTTCTTTTTTTGATCCAGCCGGTGGGGGAGACCCTATTTTATATCAACATTTATTT
hap0162	TCTTTCTGCAAGAATTGCCCATAGAGGCGCATCAGTAGACTTAGCAATTTTTTCTTTACATTTAGCGGGAGTATCATCTATTCTTGGATCTGTAAATTTTATTACAACAGTAATTAACATACGGGCAAATGGAATTACTTTAGACCGAATACCTTTATTTGTCTGATCAATTGTTATTACAACTGTCCTATTACTTTTATCTTTACCTGTTTTAGCTGGTGCTATTACAATACTTTTAACAGACCGAAATTTAAATACTTCTTTCTTTGACCCTGCTGGAGGAGGAGATCCTATTCTTTATCAACATTTATTT
hap0163	ATTATCTGCAAGTATTGCACATAGAGGGGCATCAGTAGACTTAGCTATTTTTTCCCTACATCTCGCAGGGGTCTCTTCAATTTTAGGATCAGTAAATTTTATTACTACAGCTATTAATATACGGGCAAATGGAATTACCTTAGATCGAATACCTCTTTTTGTATGATCTGTTGTTATTACTACCGTACTTTTACTACTTTCCTTACCTGTATTAGCAGGAGCAATTACTATACTTTTAACTGATCGAAATTTAAATACTTCCTTCTTTGACCCGGCTGGAGGAGGAGACCCCATTCTTTATCAACACTTATTT
hap0164	AAATAAGTGTTGATAAAGAATGGGGTCTCCTCCTCCAGCCGGGTCAAAGAAGGAAGTATTTAAATTTCGGTCAGTTAAAAGTATAGTAATTGCTCCTGCTAATACAGGCAAGGAAAGTAGTAAAAGTACGGTAGTAATAACAACAGATCATACAAAAAGAGGTATTCGATCTAAGGTAATTCCATTTGCCCGTATATTAATAGCTGTAGTAATAAAATTTACTGATCCTAAAATTGAAGAGACCCCTGCGAGATGTAGGGAAAAAATAGCTAAGTCTACTGATGCCCCTCTATGTGCAATACTTGCAGATAAT
hap0165	CCTTTCTTCTAGAATCGCCCATAGAGGGGCATCTGTAGATTTAGCTATTTTTTCTTTACATTTAGCAGGTGTATCTTCTATTTTAGGTTCTGTAAACTTTATTACAACTGTAATTAACATACGATCAAGCGGAATTACTTTAGACCGAATACCTTTATTTGTCTGATCAATTGTTATTACAACAGTATTGCTTCTATTGTCTTTACCTGTCTTAGCAGGTGCTATTACTATATTATTAACTGATCGAAATTTGAATACATCTTTTTTTGATCCTGCTGGAGGAGGAGACCCAATTTTATACCAACATTTATTT
hap0166	CTATCATCTAACATTGCCCATAGAGGAGCCTCTGTTGATTTAGCTATTTTTTCTCTACATTTAGCGGGTATTTCTTCTATTCTTGGATCAGTAAATTTTATTACCACAGCTATTAACATACGTTCAAGAGGAATTACATTAGACCGTATACCTTTATTTGTTTGATCTGTTATTATTACTACAATTCTTCTTCTTCTCTCTCTTCCTGTTTTAGCAGGAGCTATTACCATACTTTTAACAGATCGAAATTTAAATACTTCTTTTTTTGACCCAGCGGGAGGAGGAGACCCCATTCTTTATCAACATTTATTT
hap0167	AAATAAATGTTGATACAAAATTGGATCTCCTCCTCCAGCGGGGTCAAAGAATGAAGTATTTAAATTTCGATCAGTTAAAAGCATTGTAATAGCTCCTGCTAAAACAGGTAAAGATAATAAAAGAAGAACTGTTGTAATTACAATAGATCAAACAAATAGTGGTATTCGGTCTAATGTAATTCCATTTGATCGTATATTAATAACTGTAGTAATAAAATTTACTGAACCAAGAATTGATGAAACTCCTGCTAAATGAAGAGAAAAAATTGCTAAATCAACAGAAGCCCCTCTATGAGCAATATTAGAAGAAAGA
hap0168	TTTATCTTCAGGGATTGCTCATACAGGAGCTTCTGTAGACCTAGCTATTTTTTCTCTCCATCTTGCTGGAATTTCTTCAATTTTAGGAGCTGTTAATTTTATTACTACTGTAATTAATATACGTAGCCCTGGAATTTCATTAGATCGAATACCTTTATTTGTTTGATCAGTAGTTATTACAGCCATTCTTTTATTGCTATCATTACCGGTATTAGCAGGAGCAATTACTATATTATTAACAGACCGAAATTTAAACACATCATTTTTTGACCCTGCTGGAGGAGGGGATCCTATTTTATACCAACATCTTTTT
hap0169	TCTTTCTGCAAGAATTGCTCATAGAGGAGCATCTGTTGATTTAGCAATTTTTTCTTTACATTTAGCCGGAATTTCATCAATTTTAGGATCAGTTAATTTTATTACTACTGCTATTAATATACGAGCAAATGGAATTACTTTAGATCGTATACCTTTATTTGTTTGATCTGTTGTAATTACAACAATTCTTTTACTTCTCTCATTACCTGTTCTTGCAGGAGCTATTACTATATTATTAACAGATCGAAATTTAAATACCTCATTTTTTGATCCGGCTGGAGGAGGAGACCCAATTTTATATCAACATTTATTT
hap0170	TCTATCTTCAAGAATTGCACATAGAGGAGCTTCCGTTGATTTAGCTATTTTTTCTCTTCATTTAGCAGGAATTTCCTCAATTCTTGGTTCAGTAAACTTCATTACTACAGCAATTAATATACGTTCCAGAGGAATTACTCTTGATCGAATGCCTTTATTTGTTTGATCTGTAATTATTACAACAATTCTTTTATTACTTTCTCTCCCTGTTTTAGCCGGAGCAATTACTATATTACTAACAGACCGAAATTTAAATACATCTTTTTTTGACCCTGCAGGTGGTGGAGACCCTATCTTATATCAACACTTATTT
hap0171	TATCTTCAAGAATTGCACATAGAGGGGCTTCCGTTGATTTAGCTATTTTTTCTCTTCATTTAGCAGGAATCTCCTCAATTCTTGGTTCAGTAAATTTCATTACTACAGCAATTAATATACGTTCCAGAGGAATTACTCTTGATCGAATACCCTTATTTGTTTGATCTGTAATTATTACAACAATTCTTTTATTACTTTCTCTCCCTGTTTTAGCCGGAGCAATTACTATATTATTAACAGACCGAAATCTAAATACATCTTTTTTTGACCCCGCAGGTGGTGGAGATCCTATTTTATACCAACACTTATTT
hap0172	TCTTTCAGCGGCAATTGCTCATAGTGGTGCTTCCGTTGATTTAGCTATTTTCTCTTTACATCTAGCCGGAGTTTCATCAATTTTAGGTTCTGTAAATTTTATTACAACAGTTATTAATATACGAGCAAACGGAATTACTCTAGATCGAATACCTTTATTTGTTTGATCAGTAGTAATTACAACTGTTCTTTTATTACTTTCATTACCTGTATTAGCAGGAGCTATTACAATACTATTAACTGACCGAAATTTAAATACATCGTTCTTTGACCCAGCGGGAGGGGGAGACCCTATTCTTTACCAACATTTATTT
hap0173	CCTTTCTTCAGGTATTGCCCATGCCGGAGCATCTGTTGACTTAGCAATTTTTTCTCTCCATTTAACTGGAGTATCCTCAATTTTAGGGGCTGTAAATTTTATTACTACTGTAATTAATATACGATCTAATGGAATTACATTAGACCGAATACCTTTATTTGTATGATCAGTAGTAATTACAGCTATTCTCCTTCTTCTATCTCTTCCTGTATTAGCTGGTGCTATTACTATACTTCTTACTGACCGAAATTTAAATACTTCTTTTTTTGATCCGGCCGGTGGAGGAGACCCTATTTTATATCAACATTTATTT
hap0174	ATTATCTGCAAGTATTGCACATAGAGGAGCATCAGTAGACTTAGCTATTTTTTCCCTACATCTCGCAGGGGTCTCTTCAATTTTAGGATCAGTAAATTTTATTACTACAGCTATTAATATACGGGCAAATGGAATTACCTTAGATCGAATACCTCTTTTTGTATGATCTGTTGTTATTACTACCGTACTTTTACTACTTTCCTTGCCTGTATTAGCAGGAGCAATTACTATACTTTTAACTGACCGAAATTTAAATACTTCCTTCTTTGACCCGGCTGGAGGAGGAGACCCCATTCTTTATCAACACTTATTT
hap0175	TTTATCTTCTGCTATTGCCCATAGTGGGGCATCTGTAGATCTTGCAATTTTTTCTCTTCATCTTGCAGGAGTTTCTTCTATTTTAGGTTCTGTAAATTTTATTACTACTGTAATTAATATACGAGCTAATGGGATTACTTTAGATCGAATGCCATTATTTGTATGATCAGTAGTAATTACAACAGTTCTTCTTCTTTTATCTTTACCAGTTTTAGCTGGAGCCATTACTATACTATTAACTGATCGAAATTTAAATACTTCATTCTTTGACCCAGCAGGAGGGGGAGACCCTATTCTTTATCAACATTTATTT
hap0176	TCTTTCCTCAGGAATCGCCCATACAGGAGCTTCTGTTGACTTAGCTATCTTTTCTCTTCATTTAGCAGGTATTTCTTCAATTTTAGGTGCAGTTAATTTCATTACAACTGTTATTAACATACGGTCAATAGGAATTACTTTAGATCGAATACCTTTATTTGTGTGATCAGTTGTAATTACCGCTATTTTACTACTTCTTTCTCTTCCAGTATTAGCTGGAGCTATTACTATACTTCTTACAGACCGAAATTTAAATACATCCTTTTTTGATCCCGCGGGAGGTGGAGACCCTATTTTATACCAACATTTATTT
hap0177	CCTCTCTTCTGGAATTGCTCATGCTGGGGCATCGGTTGATTTAGCAATTTTTTCTCTTCATTTAGCCGGAGTATCCTCAATTTTAGGGGCCGTAAATTTTATTACTACTGTTATTAATATACGATCTAATGGAATTACCTTAGATCGAATACCTTTATTTGTTTGATCAGTAGTAATTACAGCTATCCTTCTTCTTCTTTCTCTTCCTGTTTTAGCAGGAGCTATTACTATACTTCTTACTGACCGAAATTTAAATACCTCATTTTTTGATCCTGCTGGTGGTGGTGATCCTATTCTTTATCAACATTTATTC
hap0178	CCTCTCTGCCAGAATCGCTCATAGAGGAGCTTCTGTTGATTTGGCTATTTTTTCCCTTCATTTAGCAGGTGTATCATCTATTTTAGGTTCAGTAAATTTTATTACTACCGCAATTAATATACGAGCAAACGGAATTACTCTAGATCGAATACCCTTATTTGTTTGATCAGTAGTAATTACTACTGTTCTTCTTTTACTTTCTCTCCCTGTTTTAGCAGGAGCAATTACTATACTTTTAACTGACCGAAATTTAAATACCTCATTTTTTGACCCAGCTGGAGGGGGAGATCCTATTCTTTATCAACATTTATTC
hap0179	AAATAAATGTTGGTAAAGAATTGGGTCACCTCCTCCAGCAGGGTCAAAAAAAGAAGTATTTAAATTTCGGTCTGTTAATAGCATAGTAATTGCTCCTGCTAAAACTGGAAGAGAAAGAAGAAGGAGAATTGTTGTAATTACAACAGATCAAACAAATAATGGTATACGATCTAATGTAATTCCATTAGATCGTATATTAATAGCTGTAGTAATAAAATTTACAGATCCTAGAATTGAGGAAATACCTGCAAGATGAAGAGAAAAAATTGCTAAGTCTACAGATCCTCCTCTATGAGCAATACTGGCTGATAAA
hap0180	AAATAAGTGTTGATAAAGAATGGGGTCTCCTCCTCCAGCCGGGTCAAAGAAGGAAGTATTTAAATTTCGGTCAGTTAAAAGTATAGTAATTGCTCCTGCTAATACAGGCAAGGAAAGTAGTAAAAGTACGGTAGTAATAACAACAGATCATACAAAAAGAGGTATTCGATCTAAGGTAATTCCATTTGCTCGTATATTAATAGCTGTAGTAATAAAATTTACTGATCCTAAAATTGAAGAGACCCCTGCGAGATGTAGGGAAAAAATAGCTAAGTCTACTGATGCTCCTCTATGTGCAATACTTGCAGATAAT
hap0181	ATTATCTGCAAGTATTGCACATAGAGGAGCATCAGTAGACTTAGCTATTTTTTCCCTACATCTCGCAGGGGTCTCTTCAATTTTAGGATCAGTAAATTTTATTACTACAGCTATTAATATACGGGCAAATGGAATTACCTTAGATCGAATACCTCTTTTTGTATGATCTGTTGTTATTACTACCGTACTTTTACTACTTTCCTTGCCTGTATTAGCAGGAGCAATTACTATACTTTTAACTGACCGAAATCTAAATACTTCCTTCTTTGACCCGGCTGGAGGAGGAGACCCCATTCTTTATCAACACTTATTT
hap0182	CCTCTCTGCCAGAATCTCTCATAGAGGAGCTTCTGTTGATTTGGCTATTTTTTCCCTTCATTTAGCAGGTGTATCATCTATTTTAGGTTCAGTGAATTTTATTACTACCGCAATTAATATACGAGCAAACGGAATTTCTCTAGATCGAATACCCTTATTTGTTTGATCAGTAGTAATTACTACTGTTCTTCTTTTACTTTCTCTCCCTGTTTTAGCAGGAGCAATTACTATACTTTTAACTGACCGAAATTTAAATACCTCATTTTTTGACCCAGCTGGAGGAGGAGACCCTATTCTTTATCAACATTTATTC
hap0183	TCTTTCTTCTAACATTGCCCATAGTGGGGCTTCTGTTGATTTAGCAATTTTCTCTCTTCATCTAGCGGGGGTATCCTCAATTTTAGGTTCTGTAAATTTTATTACTACTGTAATTAATATGCGAGCCAATGGTATTACACTCGATCGAATACCTTTATTTGTTTGATCAATTGTAATTACAACAGTTCTTCTTCTTTTATCTCTACCCGTATTAGCCGGAGCTATTACAATATTATTGACTGATCGAAATTTAAATACATCTTTTTTTGACCCAGCTGGTGGAGGGGATCCTGTTCTTTATCAACACTTATTT
hap0184	CTCTCAGCTAGAATTGCCCACAGAGGAGCTTCTGTAGATTTAGCTATTTTTTCTCTACATTTAGCAGGTATTTCTTCAATTTTAGGATCTGTAAATTTTATTACTACAGCAATTAATATACGGGCAAATGGTATTACTTTAGACCGAATACCTTTATTTGTATGATCAGTTATTATTACCACTATTCTTCTCTTATTATCTCTTCCTGTTTTAGCTGGAGCTATTACGATACTTTTAACTGATCGTAATTTAAATACTTCATTTTTTGATCCTGCTGGTGGAGGAGACCTAATTCTTTATCAACATTTATTT
hap0185	AAATAAGTGTTGATATAAAATTGGGTCACCTCCTCCAGCGGGATCAAAGAAAGATGTATTTAAATTTCGATCAGTTAATAATATGGTAATAGCTCCTGCTAATACTGGTAAAGATAATAATAATAAAACAGTTGTAATAACAATTGATCAAACAAAAAGAGGTATTCGATCTAAAGTAATTCCGTTTGATCGTATATTAATTACAGTTGTAATAAAATTTACTGATCCTAGAATGGAAGATACCCCAGCTAAATGAAGAGAGAAAATTGCTAAATCAACTGAAGCTCCTCTATGTGCAATATTTGAGGATAAA
hap0186	CTTTCTTCAGGTATTGCCCATGCCGGAGCATCTGTTGACTTAGCAATTTTTTCTCTCCATTTAGCTGGAGTATCCTCAATTTTAGGGGCTGTAAATTTTATTACTACTGTAATTAATATACGATCTAATGGAATTACATTAGACCGAATACCTTTATTTGTATGATCAGTAGTAATTACAGCTATTCTCCTTCTTCTATCTCTTCCTGTATTAGCTGGTGCTATTACTATACTTCTTACTGACCGAAATTTAAATACTTCTTTTTTTGATCCGGCCGGTGGAGGGGACCCTATTTTATATCAACATTTATTT
hap0187	GTTATCTTCTTCAATTGCCCATAGAGGAGCCTCTGTTGATTTAGCTATTTTTTCTTTACATCTAGCAGGTGTTTCCTCAATTTTAGGATCTGTAAATTTTATTTCCACAATTATAAACATACGATCAAAAAATATAAGATTAGATCGCATACCTTTATTTGTTTGATCAATCCTAATTACAACAATTTTACTATTACTTTCATTACCAGTATTAGCAGGAGCAATTACAATACTATTAACAGACCGAAATCTAAATACTAGATTTTTTGACCCAAACGGAGGAGGTGATCCAATTTTATACCAACATTTATTC
hap0188	TCTATCCTCCGGAATTGCTCATAGAGGAGGTTCCGTTGATTTAGCTATTTTTTCCCTTCATTTAGCGGGAGTGTCCTCAATTCTGGGTTCAGTAAATTTTATTACAACTGTTATTAATATACGATCAAATGGTATTACTTTAGACCGAATACCTTTATTCGTATGATCAATTGTTATTACAACAGTGCTTCTTCTTCTTTCTCTCCCTGTATTAGCCGGAGCTATTACAATACTTCTTACAGATCGGAATTTAAATACTTCCTTTTTCGACCCTGCCGGAGGAGGAGACCCTATTCTTTATCAACATTTATTT
hap0189	TCTTTCTTCAGGTATTGCCCATGCCGGAGCATCTGTTGACTTAGCAATTTTTTCTCTCCATTTAGCTGGAGTTTCCTCAATTTTAGGGGCTGTAAATTTTATTACTACTGTAATTAATATACGATCTAATGGAATTACATTAGACCGAATACCTTTATTTGTGTGATCAGTAGTAATTACAGCTATTCTCCTTCTTCTATCTCTCCCTGTATTAGCTGGTGCTATTACTATGCTTCTTACTGACCGAAATTTAAATACTTCTTTTTTTGATCCAGCCGGTGGGGGAGACCCTATTTTATATCAACATTTATTT
hap0190	CCTTTCTGCTAGAATTGCCCATAGAGGGGCCTCTGTAGATTTAGCAATTTTTTCTCTTCATTTAGCAGGAATCTCTTCAATTTTAGGATCTGTAAATTTTATTACAACCTCTATTAATATACGAGCTAATGGAATTACACTAGACCGAATACCATTATTTGTTTGGTCAGTTATTATTACTACTATTCTTCTTCTTCTTTCTCTCCCCGTTTTAGCAGGAGCAATTACCATATTATTAACTGATCGAAACTTAAATACCTCATTCTTTGACCCTGCGGGAGGGGGAGACCCTATTCTTTACCAACATTTATTC
hap0191	TCTTTCTTCAAGAATTGCACATAGAGGGGCCTCAGTTGATTTAGCAATTTTTTCTTTACATCTTGCTGGGGTATCTTCAATTTTAGGGTCAATTAATTTTATTACAACAGTAATTAATATGCGATCAAACGGAATTACTTTAGATCGAATACCTTTATTTGTTTGATCTGTTGTAATTACAACTGTTCTTCTTCTTCTTTCTCTACCTGTTTTAGCAGGAGCAATTACTATATTATTAACAGATCGAAATTTAAATACTTCTTTTTTTGATCCTGCAGGAGGAGGTGACCCAATTCTTTATCAACATTTATTT
hap0192	TCTTTCTTCTAATATTGCCCATAGTGGGGCTTCTGTTGATTTAGCAATTTTCTCTCTTCATCTAGCGGGGGTATCCTCAATTTTAGGTTCTGTAAATTTTATTACTACTGTAATTAATATACGAGCCAATGGTATTACACTCGATCGAATACCTTTATTTGTTTGATCAATTGTAATTACAACAGTTCTTCTTCTTTTATCTCTACCTGTATTAGCCGGGGCTATTACAATATTATTGACTGATCGAAATTTAAATACATCTTTTTTTGACCCCGCTGGTGGAGGGGATCCTGTTCTTTATCAACACTTATTT
hap0193	TCTTTCTGCAAGAATTGCTCATAGAGGTGCATCAGTAGACTTAGCAATTTTTTCTTTACATTTAGCGGGAGTATCGTCTATTCTTGGATCTGTAAATTTTATTACAACAGTAATTAACATACGGGCAAATGGAATTACTTTAGATCGAATACCTTTATTTGTCTGATCAATTGTTATTACAACTGTCCTATTACTTTTATCTTTACCTGTTTTAGCTGGTGCTATTACAATACTTTTAACAGACCGAAATTTAAATACTTCTTTCTTTGACCCCGCTGGAGGAGGAGATCCTATTCTTTATCAACATTTATTT
hap0194	TCTTTCTTCAGGTATTGCCCATGCCGGAGCATCTGTTGACTTAGCAATTTTTTCTCTCCATTTAGCTGGAGTTTCCTCAATTTTAGGGGCTGTAAATTTTATTACTACTGTAATTAATATACGATCTAATGGAATTACATTAGACCGAATACCTTTATTTGTATGATCAGTAGTAATTACAGCTATTCTCCTTCTTCTATCTCTCCCTGTATTAGCTGGTGCTATTACTATGCTTCTTACTGACCGAAATTTAAATACTTCTTTTTTTGATCCAGCCGGTGGAGGAGACCCTATTTTATATCAACATTTATTT
hap0195	TCTTTCAGCTAATATTGCCCATAGAGGAGCCTCAGTAGACTTAGCAATTTTTTCTTTACATTTAGCAGGGATTTCTTCAATTCTAGGTTCTGTAAATTTTATTACCACTTCTATTAATATACGAGCTAATGGAATCACATTAGACCGTATACCCTTATTTGTCTGATCAGTAATTATTACTACTATTCTTCTTCTTCTTTCCCTTCCTGTTTTAGCCGGAGCTATTACTATATTATTAACTGACCGAAATTTAAATACTTCATTCTTTGACCCCGCCGGAGGAGGAGACCCAATTCTTTATCAACATTTATTT
hap0196	ACTCTCTTCTAATATTGCACATGCAGGAGCTTCTGTTGATTTAGCAATTTTTTCTTTACATTTAGCAGGAATTTCTTCAATTTTAGGAGCAGTAAATTTTATTACTACAGTAATTAACATACGATCAGAGGGTATTTCACTAGACCGAATACCTTTATTTGTCTGATCCGTAGTAATTACTGCAGTATTATTACTTTTATCTTTACCAGTTTTAGCTGGAGCTATTACAATACTTTTAACAGATCGAAATTTAAATACAAGATTTTTTGATCCGGCAGGAGGAGGAGACCCTATTCTTTACCAGCACTTATTT
hap0197	AAATAAGTGTTGATACAAAATTGGATCTCCTCCTCCAGCTGGGTCAAAAAAAGAAGTATTTAGATTTCGATCTGTTAATAATATAGTAATAGCACCGGCTAATACAGGTAAAGATAGTAGTAAAAGAATAGTTGTAATTACTACTGATCAAACAAATAAAGGTATTCGGTCTAAAGTAATTCCGTTTGCTCGTATATTAATAGCTGTAGTAATAAAATTTACTGAACCTAAAATTGAGGAAATACCTGCTAAATGGAGAGAAAAAATAGCTAAATCTACAGATGCCCCTCTATGTGCAATTCTAGCAGAAAGA
hap0198	GAATAAATGTTGGTATAAAATTGGATCTCCTCCTCCTGCTGGATCAAAAAAAGAGGTATTTAAATTTCGGTCTGTTAAAAGTATTGTAATTGCACCAGCTAAAACTGGTAAAGAAAGTAAAAGAAGAACTGTTGTAATAACTACGGATCAAACAAATAAAGGTATTCGATCTAAAGTAATTCCATTAGCCCGTATATTAATTGCTGTTGTAATAAAATTTACAGATCCTAAAATAGAAGAAATACCTGCAAGATGAAGAGAAAAAATTGCTAAATCTACAGAGGCTCCTCTATGGGCAATATTAGCAGATAG
hap0199	AAATAAATGTTGATAAAGAATTGGGTCTCCTCCTCCAGCTGGATCAAAGAATGAAGTATTTAAATTTCGATCAGTTAATAATATAGTAATTGCTCCTGCTAAAACAGGTAAAGAGAGTAATAATAAAACAGTTGTAATTACAATAGATCAAACAAAAAGAGGTATACGATCTAAAGTGATTCCTTTTGAACGTATATTAATTACTGTTGTAATAAAATTTACAGACCCTAAAATTGAGGAGATACCTGCTAAATGAAGGGAAAAAATTGCTAAATCTACAGAAGCCCCTCTGTGAGCAATGCTGGCAGATAGG
hap0200	TCTTTCAGCTAATATTGCCCATAGAGGGGCCTCAGTAGATTTAGCAATTTTTTCTTTACATTTAGCAGGGATTTCTTCAATTCTAGGTTCTGTAAATTTTATTACCACTTCTATTAATATACGAGCTAATGGAATCACATTAGACCGTATACCCCTATTTGTCTGATCAGTTATTATTACTACTATTCTTCTTCTTCTTTCCCTTCCTGTTTTAGCCGGAGCTATTACTATATTATTAACTGACCGGAATTTAAATACTTCATTCTTTGATCCAGCCGGAGGGGGAGATCCAATTCTTTATCAACATTTATTT
hap0201	AAATAAATGTTGATAAAGAATAGGATCTCCTCCTCCAGCAGGATCAAAAAACGCTGTATTTAAATTTCGGTCTGTTAATAATATAGTAATAGCTCCTGCTAAAACTGGAAGAGATAAAAGCAGTAAAATTGCTGTAATTACTACTGATCAAACAAATAAAGGCATTCGATCTAAAGTAATTCCATTTGATCGCATATTAATTACAGTGGTAATAAAATTTACCGCTCCTAAAATTGAAGAAATTCCTGCTAAATGAAGAGAAAAAATTGCTAAATCAACAGATCCCCCTGCATGAGCAATTCCAGAAGATAGC
hap0202	TCTTTCTGCAAGAATTGCTCATAGAGGGGCATCTGTAGACTTAGCAATTTTTTCTTTACATTTAGCAGGAGTATCCTCTATTCTTGGATCTGTAAATTTTATTACAACAGTAATTAACATACGAGCAAATGGAATTACTTTAGACCGAATACCCTTATTTGTCTGATCAATTGTTATTACAACTGTCCTATTACTTTTATCTTTACCCGTTTTGGCTGGTGCTATTACAATGCTTTTAACAGACCGAAATTTAAATACTTCTTTCTTTGACCCTGCTGGAGGAGGAGACCCTATTCTTTATCAACATTTATTT
hap0203	AAATAAATGTTGATAAAGAATAGGGTCTCCTCCTCCAGCAGGGTCAAAGAAAGAAGTATTTAAATTTCGATCTGTTAAAAGTATTGTAATAGCACCAGCTAAAACAGGTAAAGATAAAAGTAATAGGACAGTTGTAATAACAATTGATCAGACAAATAAAGGTATTCGGTCTAAAGTAATTCCATTTGCTCGTATGTTAATTACTGTTGTAATAAAATTTACAGATCCAAGAATAGACGATACTCCTGCTAAATGTAAAGAAAAAATTGCTAAGTCTACTGATGCACCTCTATGAGCAATTCTTGCAGAAAGA
hap0204	AAATAAGTGTTGATAAAGAATTGGGTCTCCTCCTCCAGCGGGATCAAAGAATCTTGTATTTAAGTTTCGATCTGTTAATAATATAGTAATAGCTCCCGCTAAAACAGGTAATGAGAGTAATAAAAGAACAGCTGTAATCACTACAGATCACACAAAAAGAGGTATTCGATCTAAAGAAATTCCTTCAGATCGTATATTAATTACGGTTGTAATAAAATTTACAGCTCCTAAAATAGAAGAAATTCCCGCTAAATGTAAAGAAAAAATTGCTAAATCTACAGAAGCTCCAGCATGAGCAATGTTTGAAGAAAGA
hap0205	AAATAAATGTTGATAAAGAATAGGATCTCCTCCTCCAGCAGGGTCAAAGAAAGAAGTGTTTAAATTTCGATCTGTTAAAAGTATTGTAATAGCGCCAGCTAAAACAGGTAAAGATAAAAGTAATAGGACAGTTGTAATAACAATTGATCAGACAAATAAAGGTATTCGGTCTAAAGTAATTCCATTTGCTCGTATGTTAATTACTGTTGTAATAAAATTTACAGATCCAAGAATAGATGATACTCCTGCTAAATGTAAAGAAAAAATTGCTAAGTCTACTGATGCACCTCTATGAGCAATTCTTGCAGAAAGA
hap0206	AAATAAATGTTGATAAAGAATAGGGTCTCCTCCTCCAGCAGGGTCAAAGAAAGAAGTATTTAAATTTCGGTCTGTTAAAAGCATTGTAATAGCACCAGCCAAAACGGGTAAAGATAAAAGTAATAGGACAGTTGTAATAACAATTGATCAGACAAATAAGGGTATTCGGTCTAAAGTAATTCCATTTGCTCGTATGTTAATTACTGTTGTAATAAAATTTACAGATCCAAGAATAGAGGATACTCCTGCTAAATGTAAAGAAAAAATTGCTAAGTCTACAGATGCTCCTCTATGAGCAATTCTTGCAGAAAGA
hap0207	TTTATCTGCCAGAATTGCTCATAGAGGGGCTTCAGTAGATTTAGCAATTTTTTCTCTTCATTTAGCCGGAATTTCTTCTATTTTAGGATCAGTAAATTTTATTACAACTGCTATTAATATGCGGTCTAATGGAATTACTTTAGATCGAATACCTCTTTTTGTTTGATCAGTTGTAATTACTACAATTCTCTTATTATTATCCCTTCCTGTTTTAGCAGGAGCTATTACAATATTATTAACAGATCGAAATTTAAATACCTCTTTTTTTGACCCTGCTGGAGGAGGAGACCCTATTTTATACCAACATTTATTT
hap0208	TCTTTCTGCAAGAATTGCTCATAGAGGTGCATCAGTAGACTTAGCAATTTTTTCTTTACATTTAGCAGGAGTATCATCTATTCTTGGATCTGTAAATTTTATTACAACAGTAATTAACATACGGGCAAATGGAATTACTTTAGACCGAATACCTTTATTTGTCTGATCAATTGTTATTACAACTGTCCTATTACTTTTATCTTTACCTGTTTTAGCTGGTGCTATTACAATACTTTTAACAGACCGAAATTTAAATACTTCTTTCTTTGACCCTGCTGGAGGAGGAGACCCTATTCTTTATCAACATTTATTT
hap0209	TCTTTCATCAAGAATTGCACATAGAGGAGCTTCTGTTGATTTAGCCATTTTTTCCCTTCATTTAGCAGGAGTATCTTCAATTTTAGGTTCTGTAAATTTTATTACTACTGTAATTAACATACGATCTAACGGTATTACATTAGATCGTATACCTTTATTTGTTTGATCTATTGTAATTACAACAGTCCTTTTACTCCTATCTTTACCAGTATTAGCTGGAGCAATTACAATATTATTAACTGATCGAAATTTAAACACATCATTCTTTGACCCGGCAGGAGGGGGTGACCCAATTCTTTATCAACATTTATTT
hap0210	AAATAGATGTTGATATAGAATAGGGTCCCCTCCTCCGGCAGGGTCGAAAAATGATGTATTTAAATTTCGGTCTGTAAGAAGTATAGTAATAGCTCCCGCTAAAACTGGTAGAGATAATAAAAGTAATACTGTAGTAATTACTACTGATCACACAAATAAGGGTATTCGGTCTAAGGTAATTCCGTTTGCTCGTATATTAATAACTGTGGTAATGAAATTTACTGATCCTAAAATAGAAGATACTCCTGCTAAATGAAGGGAGAAAATAGCTAAGTCAACTGAAGCCCCTCTGTGGGCAATGGCTGAAGAAAGA
hap0211	TTTATCCGCAAGAATTGCTCACAGAGGGGGTTCTGTAGATTTAGCAATTTTTTCTCTCCATTTAGCAGGGATCTCTTCTATTTTAGGGTCAGTAAATTTTATTACTACAGCTATTAATATACGAAGAAATGGAATTACATTAGATCGAATACCATTATTTGTTTGATCTGTAATTATCACAACTATTTTGCTTCTTCTTTCCTTACCTGTTTTAGCAGGAGCAATTACAATACTTTTAACTGACCGAAATTTAAATACTTCTTTTTTTGATCCAGCAGGAGGGGGAGACCCTATTTTATATCAACATCTATTT
hap0212	TCTTTCAGCAGCTATTGCTCATAGTGGTGCTTCTGTAGATTTAGCAATTTTTTCTCTACATCTTGCAGGAGTATCTTCAATTCTTGGTTCTGTAAATTTTATTACAACAGTAATTAATATACGAGCTAATGGAATTACTTTAGACCGAATACCTTTATTTGTTTGATCAGTAGTTATTACTACAGTTCTCCTTCTTCTTTCTCTTCCTGTTTTAGCGGGGGCTATTACAATACTTCTTACAGATCGAAATTTAAATACTTCATTCTTCGACCCTGCGGGAGGAGGTGACCCAATTCTTTATCAACATCTATTT
hap0213	AAATAGATGTTGATATAAAATAGGGTCTCCTCCTCCCGCAGGGTCAAAAAATCTAGTATTTAGGTTTCGATCTGTTAAAAGTATAGTAATTGCTCCCGCTAATACTGGTAGAGACAGTAGTAAAAGTACTGCAGTAATTACCACAGATCATACAAATAGTGGTATTCGGTCTAAAGAAATCCCTTCTGATCGTATATTAATTACTGTAGTAATAAAATTTACAGCTCCTAAAATAGATGAAATTCCTGCTAAATGGAGAGAAAAAATAGCTAAATCTACAGATGCCCCCGCATGAGCAATATTAGAAGAGAGT
hap0214	TTTATCAGCAAGTATTGCTCACAGAGGAGCTTCTGTTGATTTAGCAATTTTTTCTCTTCATTTAGCAGGGGTTTCTTCAATTTTAGGATCTGTAAATTTTATTACAACAGTAATTAATATACGATCTAATGGAATTACATTAGACCGAATACCTCTATTTGTATGATCAATTGTTATTACTACTGTTTTATTATTACTTTCTTTACCTGTTCTTGCAGGAGCTATTACTATATTATTAACAGATCGAAATTTAAATACATCATTCTTTGACCCAGCAGGAGGGGGAGACCCAATTTTATACCAACATTTATTT
hap0215	TCTTTCTTCGAATATTGCTCATGCCGGGGCATCAGTAGATCTTGCTATTTTTTCTCTTCATTTGGCAGGTATTTCTTCTATTTTAGGAGCTGTAAATTTTATTACTACAGTAATTAATATACGATCAGAAGGAATTTCTTTAGACCGAATACCTTTATTTGTTTGATCAGTAGTAATTACTGCAGTTCTTTTGCTTCTTTCTTTACCTGTATTAGCTGGGGCTATTACAATACTTTTAACAGATCGAAATTTAAATACTAGTTTCTTTGACCCTGCTGGAGGAGGAGATCCTATTTTATATCAACATTTATTT
hap0216	TTTATCATCAGGAATTGCTCATGCTGGAGGATCAGTAGATTTAGCAATTTTTTCTTTACATTTAGCTGGTATTTCCTCTATTTTAGGAGCAGTAAACTTCATTACTACAGTTATTAATATACGATCAAGAGGAATTACTTTAGATCGAATACCTTTATTTGTATGATCAGTTGTTATTACTGCTATTTTATTATTATTATCATTACCAGTATTAGCTGGAGCTATCACTATATTACTAACGGATCGAAACTTAAATACATCTTTCTTCGATCCTGCAGGAGGTGGAGATCCAATTTTATATCAACATTTATTT
hap0217	CCTATCTTCAAGAATTGCTCATAGAGGAGCTTCCGTTGATTTAGCTATTTTTTCTCTTCATTTAGCAGGAGTTTCTTCTATTTTAGGCTCAGTAAATTTTATTACTACTGTAATTAATATACGATCAAATGGAATTACTTTAGATCGAATACCTTTATTTGTTTGATCTATTGTCATTACAACAATTCTTCTATTACTATCTTTACCTGTATTAGCAGGAGCTATTACTATATTATTAACAGATCGAAATTTAAATACTTCATTTTTTGATCCTGCTGGAGGAGGAGATCCTATTTTATATCAACATTTATTT
hap0218	TCTATCTTCAAGAATTGCACATAGAGGAGCTTCCGTTGATTTAGCTATTTTTTCTCTTCATTTAGCAGGAATTTCCTCAATTCTTGGTTCAGTAAACTTCATTACTACAGCAATTAATATACGTTCCAGAGGAATTACTCTTGATCGAATGCCTTTATTTGTTTGATCTGTAATTATTACAACAATTCTTTTATTACTTTCTCTCCCTGTTTTAGCCGGAGCAATTACTATATTACTAACAGACCGAAATCTAAATACATCTTTTTTTGACCCTGCAGGTGGTGGAGACCCTATCTTATATCAACACTTATTT
hap0219	AAATAAATGTTGATATAAAATAGGATCTCCTCCGCCGGCAGGATCAAAAAAAGAAGTATTTAAATTTCGGTCAGTTAATAATATAGTAATTGCCCCAGCTAACACTGGAAGTGAAAGAAGTAATAAAACAGTAGTAATTACAATTGATCATACAAATAATGGTATTCGATCTAAAGTAATTCCTTTTGATCGTATATTAATTACTGTAGTAATAAAATTTACAGATCCTAAAATTGAAGATACTCCTGCTAAATGAAGAGAGAAAATTGCTAAATCAACAGAGGCTCCACTATGTGCAATTCTTGCAGATAGA
hap0220	TCTTTCTGCAAGAATTGCTCATAGAGGAGCATCTGTTGATTTAGCAATTTTTTCTTTACATTTAGCCGGAATTTCATCAATTTTAGGATCAGTTAATTTTATTACTACTGCTATTAATATACGAGCAAATGGAATTACTTTAGATCGTATACCTTTATTTGTTTGATCTGTTGTAATTACAACAATTCTTTTACTTCTCTCATTACCTGTTCTTGCAGGAGCTATTACTATATTATTAACAGATCGAAATTTAAATACCTCATTTTTTGATCCGGCTGGAGGAGGAGATCCAATTTTATATCAACATTTATTT
hap0221	GAATAGATGTTGATAAAGAATAGGGTCTCCCCCTCCAGCAGGATCAAAAAAGGATGTATTTAAATTTCGATCTGTTAATAATATAGTAATAGCTCCGGCTAAAACAGGTAGAGAAAGGAGTAATAGAATAGCAGTAATTACTACGGATCAAACAAATAAAGGTATTCGGTCTAAAGTAATTCCGTTAGATCGTATATTAATAACAGTAGTAATAAAATTTACTGCCCCTAAAATAGATGAAATACCCGCTAAGTGTAAAGAAAAAATAGCTAGATCTACAGATCCCCCAGCATGGGCGATTCCAGCCGAAAGA
hap0222	TATCTTCTGGGATTGCACATGCAGGGGCTTCGGTAGATCTTGCAATTTTTTCTTTACATTTAGCAGGAATTTCTTCTATTTTAGGGGCAGTAAATTTTATTACAACAGTAATTAATATACGATCTAATGGTATTACATTAGATCGAATACCCCTATTTGTATGATCTGTAGTTATTACAGCAGTCCTCTTATTATTATCTCTTCCTGTACTTGCCGGAGCTATTACAATATTATTAACAGATCGAAATTTAAATACTTCTTTCTTTGATCCTGCTGGTGGAGGAGATCCTATTTTATACCAACATCTTTTC
hap0223	TCTTTCAGCTGGAATCGCCCATGCTGGAGGATCTGTAGATCTAGCTATTTTTTCTTTACACTTAGCGGGTATTTCATCTATTTTAGGGGCAGTAAATTTTATTACTACTGTTATTAATATACGATCTAACGGAATTACTTTAGACCGAATACCTTTATTTGTTTGATCCGTAGTAATTACTGCTATTCTATTACTCCTTTCTCTACCTGTTTTAGCCGGAGCTATTACTATATTATTAACAGATCGAAATTTAAATACATCCTTTTTTGATCCTGCTGGAGGGGGAGACCCTATTCTTTATCAACATCTATTC
hap0224	TTTATCCGCCAGAATTGCTCATAGAGGAGCTTCAGTAGATTTAGCAATTTTTTCTCTTCATTTAGCCGGAATTTCTTCTATTTTAGGATCGGTAAATTTTATTACGACTGCCGTTAATATGCGATCTAATGGAATTACTTTAGATCGAATACCTCTTTTTGTTTGATCAGTTGTAATTACTACAATTCTCTTATTATTATCTCTTCCTGTTTTAGCAGGAGCTATTACAATATTATTAACAGATCGAAATTTAAATACCTCTTTTTTTGATCCTGCTGGAGGAGGAGACCCTATTTTATATCAACATTTATTT
hap0225	AAATAAATGTTGATAAAGAATTGGATCTCCTCCTCCAGCTGGATCAAAAAAAGAAGTATTAAGATTTCGATCTGTTAAAAGTATTGTAATAGCTCCTGCTAATACAGGTAAAGATAATAATAATAAAATAGCAGTAATTACCACCGATCAAACAAAAAGAGGCATACGATCAAGAGTAATTCCATTAGATCGCATATTAATTACAGTTGTAATAAAATTTACAGCTCCTAAAATTGAAGAGATTCCTGCTAAATGAAGAGAAAAAATAGCTAAGTCTACAGATCCTCCTGCATGGGCAATTCCTGCAGAAAGA
hap0226	AAATAAGTGTTGGTATAAAATAGGGTCCCCCCCTCCTGCCGGGTCAAAAAATGAGGTATTCAGATTTCGATCAGTTAAAAGTATAGTAATTGCTCCAGCAAGAACAGGTAAAGAAAGTAAAAGAAGGACAGTTGTAATTACAATTGATCAAACAAATAAAGGTATTCGATCTAGTGTAATTCCATTTGCTCGTATATTAATAGCTGTGGTAATAAAATTTACTGATCCTAAAATAGAGGAAATACCTGCTAAATGAAGAGAGAAAATAGCTAAATCTACAGAAGCCCCGCTGTGGGCAATATTAGCAGATAGA
hap0227	GAATAAATGTTGGTAAAGAATAGGGTCTCCCCCTCCCGCAGGGTCAAAGAATGAGGTATTTAAGTTTCGGTCAGTTAATAATATGGTAATTGCTCCTGCTAAAACGGGGAGAGAAAGAAGAAGAAGAATAGTAGTAATAATAACTGACCAAACAAATAATGGTATTCGGTCTAGTGTAATTCCATTAGCTCGTATATTAATAGAGGTTGTAATAAAATTTACAGATCCTAAAATTGAAGAGATTCCTGCTAAATGAAGAGAAAAAATTGCTAAATCTACAGAGGCCCCTCTATGGGCAATTCTAGCAGAAAGG
hap0228	TCTTTCTGCGGGTATTGCCCATGCTGGGGGATCAGTAGATTTAGCAATTTTTTCTCTTCATTTAGCGGGTATTTCATCAATTTTAGGAGCTGTAAATTTTATTACTACTGTAATTAATATACGATCTAATGGAATCACATTAGATCGAATGCCTCTTTTTGTTTGATCAGTTGTAATTACTGCAATTTTACTTTTATTATCTTTACCAGTTTTAGCAGGAGCAATTACTATACTTTTAACAGATCGAAATCTTAATACATCTTTTTTTGATCCCGCAGGAGGAGGAGACCCTATCCTTTATCAACACTTATTT
hap0229	AAATAAATGTTGATAAAGAATTGGATCTCCTCCTCCAGCTGGATCAAAAAAAGAAGTATTAAGATTTCGATCTGTTAAAAGTATTGTAATAGCTCCTGCTAATACAGGTAAAGATAATAATAATAAAATAGCAGTAATTACCACCGATCAAACAAAAAGAGGTATACGATCAAGAGTAATTCCATTAGATCGCATATTAATTACAGTTGTAATAAAATTTACAGCTCCTAAAATTGAAGAGATTCCTGCTAAATGAAGAGAAAAAATAGCTAAGTCTACAGATCCTCCTGCATGGGCAATTCCTGCAGAAAGA
hap0230	CCTCTCTGCCAGAATCGCTCATAGAGGAGCTTCTGTTGATTTGGCTATTTTTTCCCTTCATTTAGCAGGTGTATCATCTATTTTAGGTTCAGTAAATTTTATTACTACCGCAATTAATATACGAGCAAACGGAATTACTCTAGATCGAATACCCTTATTTGTTTGATCAGTAGTAATTACTACTGTTCTTCTTTTACTTTCTCTCCCTGTTTTAGCAGGAGCAATTACTATACTTTTAACTGACCGAAATTTAAATACCTCATTTTTTGACCCAGCTGGAGGAGGAGATCCTATTCTTTATCAACATTTATTC
hap0231	AAATAAGTGTTGGTATAAAATTGGATCTCCCCCACCAGCAGGGTCGAAGAAACTAGTATTTAAATTTCGATCTGTAAGTAATATAGTGATTGCTCCAGCTAATACTGGTAAAGATAAAAGTAGTAAAATAGCAGTAATAACAACTGATCAAACAAATAAAGGTATTCGGTCTAATGAAATTCCTTCAGATCGTATATTAATAACGGTTGTGATAAAGTTTACTGCTCCTAAAATAGAAGAAATCCCTGCTAAATGAAGAGAAAAAATAGCTAGGTCTACTGAAGACCCTGCATGGGCAATATTAGAAGAAAGA
hap0232	AAATAAATGTTGATATAAAATTGGATCTCCTCCTCCAGCTGGATCAAAAAATGAGGTATTTAAATTTCGATCTGTTAATAATATAGTAATAGCTCCTGCAAGAACAGGTAATGAGAGAAGTAAAAGAATTGTTGTAATTACAACAGATCAAACAAATAAAGGTATACGATCTAAAGTAATTCCATTTGCTCGTATATTAATAGCAGTAGTAATAAAATTAACTGATCCTAAAATTGATGAAATTCCGGCTAAATGTAAAGAAAAAATTGCTAAATCAACAGATGCTCCTCTATGAGCAATTCTTGCAGAAAGA
hap0233	AAATAAATGTTGATAAAGAATAGGGTCTCCCCCACCAGCTGGATCAAAAAAAGATGTATTTAAATTTCGATCTGTTAAAAGTATTGTAATTGCTCCTGCAAGAACAGGAAGAGATAAAAGAAGAAGAACTGTAGTAATAACAATAGATCAAACAAAAAGAGGTATTCGGTCTAGTGTGATTCCATTTGATCGTATATTAATTACTGTTGTAATAAAATTTACAGACCCTAAAATTGAAGAAACCCCTGCTAAATGAAGAGAAAAAATAGCTAGATCTACAGAAGCCCCTCTATGAGCAATACTTGAAGAAAGA
hap0234	AAATAAATGTTGATATAAAATTGGATCTCCCCCTCCTGCTGGGTCAAAGAATGATGTATTTAAATTTCGATCTGTTAATAATATAGTAATAGCTCCTGCAAGAACAGGTAAAGAAAGTAATAATAAAACAGTAGTAATAACAATTGATCATACAAATAGAGGTATTCGGTCTAATGTAATTCCATTAGATCGTATATTAATTACTGTTGTAATAAAATTTACAGATCCTAAAATTGAAGAAACCCCTGCTAAATGAAGAGAAAAAATTGCTAAATCAACAGAAGCCCCTCTGTGAGCAATATTTGCTGATAAA
hap0235	AAAAAGATGTTGGTATAAAATAGGATCCCCTCCTCCAGCAGGGTCAAAAAATGATGTGTTTAAATTTCGGTCTGTTAATAATATAGTAATTGCTCCTGCTAATACTGGTAATGATAGCAATAAAAGAATGGCTGTAATAACTACTGATCAAACAAATAAAGGTATTCGATCTAATGAAATTCCAGGGCTACGTATATTAATTACAGTAGTAATAAAATTAACAGCTCCTAAAATTGAAGAAATTCCAGCAAGATGGAGAGAAAAAATAGCTAGGTCTACAGAAGCTCCTGTATGAGCAATCCCTGAAGATAAA
hap0236	GAATAAATGTTGATAAAGAATAGGATCCCCTCCTCCTGCTGGATCAAAAAAAGAAGTATTTAAATTTCGATCTGTTAATAATATAGTAATAGCTCCAGCTAATACCGGCAAAGAAAGTAAAAGTAAAATAGTTGTAATAATAACAGATCATACAAAAAGAGGTATTCGGTCTAAAGTAATTCCATTACTTCGTATATTAATAGCAGTAGTAATAAAATTTACAGAACCTAAAATAGAGGAGATTCCTGCAAGGTGAAGAGAAAAAATAGCTAAATCTACAGATCCTCCTCTATGGGCAATTCTGGCAGATAGA
hap0237	TCTATCTTCTAATATCGCCCACAGAGGGGCTTCTGTTGATTTAGCTATTTTTTCCCTTCATTTAGCCGGAGTATCCTCTATTTTAGGTTCAGTAAATTTTATTACTACAGCAATCAATATACGAAGAAACGGGATTACTCTAGATCGAATACCTTTATTTGTTTGATCTGTAATTATTACAACTATCCTTTTATTACTATCTTTACCTGTCTTAGCAGGAGCTATTACCATACTTCTAACAGATCGAAATTTAAATACATCTTTTTTTGATCCAGCAGGAGGAGGAGACCCAATTTTATACCAACACTTATTT
hap0238	CCTTTCCGCCAGTATTGCCCATAGAGGGGCTTCTGTTGATTTAGCAATTTTTTCTCTTCATCTAGCAGGAATTTCATCAATTTTAGGATCTGTAAATTTTATTACTACTGCTATTAATATACGAACAAACGGAATTACTTTAGATCGAATACCTTTATTTGTTTGGTCAGTAATTATCACAACTATTCTTTTACTTCTTTCTCTTCCTGTTTTAGCAGGAGCAATTACTATACTCTTAACTGATCGAAATTTAAATACAACTTTTTTTGACCCAGCAGGAGGAGGAGACCCAATTTTATACCAACATTTATTT
hap0239	AAATAAGTGTTGATACAAGATAGGGTCTCCTCCTCCGCTTGGGTCAAAAAATCTTGTATTTAAATTTCGATCTGTTAAAAGTATTGTAATTGCTCCCGCTAATACTGGTAAAGAAAGTAATAATAAAATTGTTGTAATTAAAATTGATCAAACAAATAAAGGTATTCGATCTAATCTTAAAGTTTTTGATCGTATATTTATAATTGTTGAAATAAAATTTACAGAACCTAGAATAGAAGAAATACCAGCTAAATGTAAAGAAAAAATTGCTAAATCTACGGAGGCTCCTCTATGGGCGATTGAATTTGATAAA
hap0240	GAATAAGTGTTGGTAAAGAATTGGATCTCCCCCTCCAGCTGGGTCAAAAAATGAAGTATTTAAATTTCGATCTGTTAATAATATTGTAATTGCTCCAGCTAAAACTGGTAAAGATAAAAGTAAGAGAACAGTAGTAATTACAATAGATCAGACAAATAAGGGTATTCGATCTAAGGTAATTCCATTAGAACGTATATTAATTACAGTAGTAATAAAATTTACAGATCCTAAAATTGAAGATACCCCTGCTAAATGTAAAGAAAAAATTGCTAAATCAACAGAAGCCCCTCTATGGGCAATTCTTGCAGAAAG
hap0241	ATTATCTGCAAGTATTGCACACAGAGGAGCATCAGTAGACTTAGCTATTTTTTCCCTACATCTCGCAGGGGTCTCTTCAATTTTAGGATCAGTAAATTTTATTACTACAGCTATTAATATACGGGCAAATGGAATTACCTTAGATCGAATACCTCTTTTTGTATGATCTGTTGTTATTACTACCGTACTTTTACTACTTTCCTTGCCTGTATTAGCAGGAGCAATTACTATACTTTTAACTGACCGAAATTTAAATACTTCCTTCTTTGACCCGGCTGGAGGAGGAGACCCCATTCTTTATCAACACTTATTT
hap0242	ACTTTCAGCTAGAATTGCTCATAGAGGTGCTTCTGTAGATTTAGCAATTTTTTCTTTACATTTAGCAGGAGTTTCATCAATTTTAGGGTCAGTAAATTTTATTACTACAGTAATTAACATACGATCTAAGGGAATTACTTTAGACCGTATACCTTTATTCGTTTGATCAATTGTAATTACTACTGTCCTTTTACTTCTTTCTTTACCTGTCTTAGCTGGAGCAATTACAATATTATTAACAGATCGAAATTTAAATACTTCTTTCTTTGATCCTGCGGGAGGAGGAGATCCAATTTTATATCAACACTTATTT
hap0243	CCTATCTGCTAATATTGCCCATAGAGGAGCCTCTGTAGATTTAGCAATTTTTTCTCTTCATCTTGCAGGTATTTCTTCTATTTTAGGATCTGTAAATTTTATTACAACAGCAATTAATATACGAGCTAATGGGATTACTTTAGATCGAATACCTTTATTTGTTTGATCCGTAGTTATTACAACAGTTCTTCTTTTACTTTCTTTACCAGTTTTAGCTGGTGCAATTACAATACTTTTAACAGACCGAAATTTAAATACCTCTTTTTTTGATCCAGCAGGAGGAGGAGATCCAATTTTATATCAACATTTATTC
hap0244	ATTATCTGCAAGTATTGCACATAGAGGAGCATCAGTAGACTTAGCTATTTTTTCCCTACATCTCGCAGGGGTCTCTTCAATTTTAGGATCAGTAAATTTTATTACTACAGCTATTAATATACGGGCAAATGGAATTACCTTAGATCGAATACCTCTTTTTGTATGATCTGTTGTTATTACTACCGTACTTTTACTACTTTCCTTGCCTGTATTAGCAGGAGCGATTACTATACTTTTAACTGACCGAAATTTAAATACTTCCTTCTTTGACCCGGCTGGAGGAGGAGACCCCATTCTTTATCAACACTTATTT
hap0245	TTTATCAGCCAGTATTGCTCATAGAGGAGGATCTGTAGACTTAGCAATTTTTTCTCTTCATCTTGCAGGTATTTCCTCAATTCTAGGATCTGTAAATTTTATTACTACAGCTATTAATATACGATCTAATGGAATTACATTAGACCGTATACCATTATTTGTTTGATCTGTTGTAATTACAACAATTCTCCTTCTTCTTTCTCTCCCAGTTTTAGCAGGAGCAATTACTATGTTATTAACAGACCGAAATTTAAATACTTCTTTTTTTGACCCTGCTGGAGGAGGTGACCCAATTCTTTACCAACATTTATTT
hap0246	TTTATCTTCTGCCATCGCCCATAGAGGAGCATCAGTTGATTTAGCTATTTTTTCTTTGCATTTAGCAGGAATTTCTTCAATTTTAGGTTCAGTTAATTTTATTACTACAGCTATTAATATACGAGCAAATGGTATTACTTTAGATCGTATACCTTTATTTGTATGATCAGTAATTATTACCACAATTCTTTTACTTTTATCATTACCTGTTTTAGCCGGAGCAATTACTATACTATTAACAGATCGAAATTTAAATACTTCTTTTTTTGACCCAGCTGGAGGAGGAGACCCTATTCTTTATCAGCATTTATTT
hap0247	TCTATCTTCTGGAATTGCTCATGCAGGAGGATCTGTTGATTTAGCAATTTTTTCTCTTCATTTAGCAGGAATTTCTTCAATTTTAGGAGCGGTAAATTTTATTACTACTGTAATTAATATACGATCAAATGGAATTACTTTAGATCGAATGCCTTTATTTGTGTGATCAGTAGTAATTACAGCAATTTTACTACTTTTATCTCTTCCAGTTTTAGCCGGAGCTATTACTATATTATTAACAGACCGAAATTTAAATACAGCGTTTTTTGATCCTGCTGGAGGAGGGGATCCTATTCTTTATCAACATTTATTT
hap0248	CCTATCTGCTAATATTGCCCATAGAGGAGCCTCTGTAGATTTAGCAATTTTTTCTCTTCATCTTGCAGGTATTTCTTCTATTTTAGGATCTGTAAATTTTATTACAACAGCAATTAATATACGAACTAATGGAATTACTTTAGATCGAATACCTTTATTTGTTTGATCCGTAGTTATTACAACAGTTCTTCTTTTACTTTCTTTACCAGTTTTAGCTGGTGCAATTACAATACTTTTAACAGATCGAAATTTAAATACCTCTTTTTTTGATCCAGCAGGAGGAGGAGATCCAATTTTATACCAACATTTATTC
hap0249	TCTTTCTTCAGGTATTGCCCATGCCGGAGCATCTGTTGACTTAGCAATTTTTTCTCTTCATTTAGCTGGAGTTTCCTCAATTTTAGGAGCTGTAAATTTTATTACTACTGTAATTAATATACGATCTAACGGAATTACATTAGACCGAATACCTTTATTTGTATGATCAGTAGTAATTACAGCTATTCTCCTTCTTCTATCTCTCCCTGTATTAGCTGGTGCTATTACTATGCTTCTTACTGACCGAAATTTAAATACTTCTTTTTTTGATCCAGCCGGTGGGGGAGACCCTATTTTATATCAACATTTATTT
hap0250	AAATAAGTGTTGATATAAAATTGGGTCTCCTCCTCCGGCGGGATCAAAAAATCTAGTATTTAAATTTCGATCTGTCAATAATATAGTAATAGCTCCAGCAAGTACTGGTAAAGATAAAAGTAATAATACAGCAGTAATAACAACCGATCAAACAAACAGAGGTATTCGATCTAGAGAAATACCTTCAGAACGTATATTAATTACAGTAGTAATAAAATTTACTGCTCCTAAAATAGAAGAGATTCCTGCTAAATGAAGAGAAAAGATAGCTAAATCTACTGAAGCACCTGCATGGGCAATATTAGATGACAGA
hap0251	TCTATCCGCCAGAATTGCTCATAGAGGAAGATCTGTAGATTTAGCTATTTTTTCTCTTCACCTTGCAGGAATCTCCTCTATTTTAGGTTCTGTAAATTTTATTACTACTGCTATTAATATACGAAGTAATGGAATTACTTTAGACCGAATACCTCTTTTTGTATGATCTGTTATTATTACAACTATTTTACTTTTACTTTCTTTGCCGGTATTAGCTGGAGCTATTACTATATTATTAACAGATCGAAATTTAAATACTTCTTTTTTTGATCCAGCAGGAGGAGGAGATCCTATTCTTTATCAACATTTATTC
hap0252	AAATAAATGTTGATATAAAATTGGATCTCCCCCTCCTGCTGGATCAAAAAAAGATGTATTTAAATTTCGATCTGTTAATAATATAGTAATAGCTCCAGCTAGGACAGGTAAGGATAAAAGAAGAAGAATAGTTGTAATAATCACTGATCATACAAATAAAGGTATTCGATCAAGAGAAATCCCATTTGAGCGTATATTAATTGCTGTAGTAATAAAATTTACTGAGCCTAAAATAGAAGAAATTCCTGCTAAATGTAATGAAAAAATTGCTAAATCTACAGAAGCTCCTCTATGAGCAATTCTAGAAGAAAGG
hap0253	AAATAAATGTTGGTAAAGAATTGGGTCACCGCCTCCAGCAGGGTCAAAAAAAGAAGTATTTAAATTTCGGTCTGTTAATAGCATAGTAATTGCTCCTGCTAAAACTGGAAGAGAAAGAAGAAGGAGAATTGTTGTAATTACAACAGATCAAACAAATAATGGTATACGGTCTAATGTAATTCCATTAGATCGTATATTAATAGCTGTAGTAATAAAATTTACAGATCCTAGAATTGAGGAAATACCTGCAAGATGAAGAGAAAAAATTGCTAAGTCTACAGATCCTCCTCTATGAGCAATACTGGCTGATAAA
hap0254	CCTTTCTTCAGGTATTGCCCATGCCGGAGCATCTGTTGACTTAGCAATTTTTTCTCTCCATTTAGCTGGAGTATCCTCAATTTTAGGAGCTGTAAATTTTATTACTACTGTAATTAATATACGATCTAATGGAATTACATTAGACCGAATACCTTTATTTGTATGATCAGTAGTAATTACAGCTATTCTCCTTCTTCTATCTCTTCCTGTATTAGCTGGTGCTATTACTATACTTCTTACTGACCGAAATTTAAATACTTCTTTTTTTGATCCGGCCGGTGGAGGAGACCCTATTTTATATCAACATTTATTT
hap0255	CCTATCTAGTGGAATTGCACATGCTGGAGGATCTGTTGATTTAGCTATTTTTTCATTACATTTAGCAGGAATTTCTTCTATTTTAGGGGCTGTAAATTTTATTACTACTGTAATTAATATGCGATCTAACGGTATTACATTAGACCGAATACCCCTATTTGTCTGATCAGTAGTTATTACAGCTATTTTATTACTTTTATCTCTTCCTGTTTTAGCTGGGGCTATTACTATATTATTAACAGATCGAAATTTAAATACTTCTTTTTTTGACCCAGCAGGTGGGGGAGATCCTATTTTATATCAGCACTTATTT
hap0256	AAATAAGTGTTGATATAAAATAGGGTCCCCTCCTCCTGCTGGGTCAAAAAAAGAAGTATTTAAATTTCGATCTGTTAATAATATTGTAATAGCTCCCGCTAAAACCGGTAAAGATAATAAGAGTAAGATGGCTGTAATTACAACAGATCATACAAATAAAGGTATTCGATCTAAAGTAATACCATTAGAACGTATGTTAATAACTGTAGTAATAAAATTTACTGCTCCTAGAATTGAAGAAATTCCTGCTAAATGAAGGGAAAAAATTGCTAAATCTACAGATCCCCCAGCATGAGCAATTCCTGATGATAAT
hap0257	CCTTTCTGCAGCGATTGCCCATAGCGGAGCTTCAGTAGATTTAGCTATTTTTTCACTTCATTTGGCAGGAGTATCCTCTATTTTAGGATCTGTAAATTTTATTTCAACAATTATAAATATACGATCTAAAAATTTAAATTTAGACCAAATACCCTTATTTGTTTGATCTATTTTAATTACAACAATTTTATTACTTTTATCTTTACCTGTTTTAGCAGGAGCTATTACAATATTATTAACTGATCGAAACTTAAACACTAGATTTTTTGACCCAAGAGGAGGAGGAGACCCTATTTTATATCAACACCTATTT
hap0258	CCTATCTGCTAATATTGCCCATAGAGGAGCCTCTGTAGATTTAGCAATTTTTTCTCTTCATCTTGCAGGTATTTCTTCTATTTTAGGATCTGTAAATTTTATTACAACAGCAATTAATATACGAGCTAATGGAATTACTTTAGATCGAATACCTTTATTTGTTTGATCCGTAGTTATTACAACAGTTCTTCTTTTACTTTCTTTACCAGTTTTAGCTGGTGCAATTACAATACTTTTAACAGACCGAAATTTAAATACCTCTTTTTTTGATCCAGCAGGAGGAGGAGATCCAATTTTATACCAACATTTATTC
hap0259	TCTTTCTTCAGCCATTGCCCACAGAGGGGCTTCAGTTGACTTAGCTATTTTTTCCCTTCATTTAGCAGGAGTATCTTCTATTTTAGGATCAGTAAATTTCATTACTACAGTTATTAATATACGAGCAAATGGAATTACCTTAGACCGAATACCCTTATTTGTATGATCAGTAGTAATTACTACAGTATTACTTTTATTATCTCTACCAGTTTTAGCGGGAGCTATTACTATACTTCTTACAGACCGAAATTTAAATACATCATTTTTCGACCCTGCCGGAGGAGGGGACCCTATTCTATATCAACATCTATTT
hap0260	AAATAAATGTTGATAAAGAATAGGATCTCCTCCTCCAGCAGGGTCAAAGAAAGAAGTGTTTAAATTTCGATCTGTTAAAAGTATTGTAATAGCACCAGCTAAAACAGGTAAAGATAAAAGTAATAGGACAGTTGTAATAACAATTGATCAGACAAATAAAGGTATTCGGTCTAAAGTAATTCCATTTGCTCGTATGTTAATTACTGTTGTAATAAAATTTACAGATCCAAGAATAGATGATACTCCTGCTAAATGTAAAGAAAAAATTGCTAAGTCTACTGATGCACCTCTATGAGCAATTCTTGCAGAAAGA
hap0261	GAATAAATGTTGGTATAAGATAGGATCCCCCCCTCCTGCTGGATCAAAAAAAGAAGTATTTAAATTTCGATCTGTTAATAATATGGTGATAGCTCCTGCTAAAACAGGGAGAGAAAGAAGTAATAGAATTGTAGTAATTAGAATTGATCAAACAAATAAAGGTATTCGATCTAAAGAAATACCATTAGCTCGTATATTAATAATAGTAGTAATAAAATTTACGGACCCTAAAATAGAAGATACTCCTGCTAAATGAAGAGAAAAAATAGCTAAATCGACGGAGGGCCCTCTATGAGCAATATTAGAAGATAAA
hap0262	AAATAAATGTTGATATAAAATTGGGTCTCCACCTCCTCTTGGATCAAAAAATCTTGTATTTAAATTTCGGTCTGTTAATAGTATGGTAATTGCTCCCGCTAAAACTGGAAGAGAGAGAAGTAATAAAATTGTTGTAATTAGAATAGATCAAATAAATAGAGGTATTCGATCTAAATTAAAATTTTTTGAACGTATGTTTATAATTGTTGAAATAAAGTTTACTGATCCTAAAATTGAGGAAATTCCAGCTAAATGTAAAGAAAAGATTGCTAAATCTACAGATGCTCCTCTATGAGCAATAGAATTTGAAAGA
hap0263	TTTAGCTTCTGGAATTGCACACGCTGGTGCATCAGTAGATTTAGCTATTTTTTCTCTTCACTTAGCTGGGATTTCATCAATTTTAGGAGCTGTAAATTTTATTACGACTGTAATTAATATACGATCTACAGGAATTACTTTAGATCGAATACCTTTATTTGTGTGATCTGTTGTAATTACTGCTATTTTATTATTATTATCTCTTCCAGTATTAGCTGGGGCTATTACAATATTATTAACTGATCGAAACTTAAATACATCTTTTTTTGATCCTGCTGGAGGAGGAGATCCTATTTTATATCAACATTTATTT
hap0264	TTTATCCTCTAATATTGCCCATAGAGGGGCTTCTGTAGATTTAGCAATTTTTTCACTTCATTTAGCAGGAATTTCTTCAATTTTAGGGTCAGTAAATTTTATTACTACTGCTATTAATATACGAAGAAATGGTATTACTTTAGATCGAATACCGTTATTTGTTTGATCTGTAATTATTACAACTATTCTTCTCCTTTTATCACTTCCTGTTTTAGCTGGAGCTATTACTATACTTTTAACAGACCGTAATTTAAATACTTCTTTTTTTGATCCAGCAGGAGGGGGAGACCCTATCTTGTACCAACACCTATTC
hap0265	ATTATCCTCTAATATTGCCCATAGAGGGGCTTCTGTAGATTTAGCAATTTTTTCACTTCATTTAGCAGGAATTTCTTCAATTTTAGGGTCAGTAAATTTTATTACTACTGCTATTAATATACGAAGAAATGGTATTACTTTAGATCGAATACCGTTATTTGTTTGATCTGTAATTATTACAACTATTCTTCTCCTTTTATCACTTCCTGTTTTAGCTGGAGCTATTACTATACTTTTGACAGACCGTAATTTAAATACTTCTTTTTTTGATCCAGCAGGAGGGGGAGACCCTATCTTGTACCAACATCTATTC
hap0266	GAATAGGTGTTGGTACAAGATAGGGTCTCCCCCTCCTGCTGGATCAAAAAAAGAAGTATTTAAATTACGGTCTGTTAAAAGTATAGTAATAGCTCCAGCTAAAACAGGAAGTGATAAAAGGAGAAGAATAGTTGTAATAATTACAGATCAAACAAATAACGGTATTCGATCTAAAGTAATACCATTTCTTCGTATATTAATAGCAGTAGTAATAAAATTTACTGACCCTAAAATTGAAGAAATTCCTGCTAAATGAAGTGAAAAAATTGCTAAATCTACAGAAGCCCCTCTATGGGCAATATTAGAGGATAAT
hap0267	AAATAAATGTTGATATAGGATAGGATCTCCTCCTCCGGCTGGATCAAAAAAAGAAGTGTTTAAATTTCGATCAGTTAAAAGTATTGTAATTGCACCAGCTAAAACAGGTAGAGATAAAAGGAGTAATACAGTAGTAATTACAATTGATCATACAAATAATGGTATTCGATCTAAAGTAATTCCATTTGCTCGTATATTAATAACTGTTGTAATAAAATTTACTGAACCTAAAATTGATGAAACACCTGCTAAATGTAGAGAAAAAATTGCTAAATCAACTGAAGCTCCACTATGAGCAATATTAGAGGAAAGA
hap0268	TCTATCTTCTAATATTGCCCATGCTGGTGCCTCTGTTGACTTAGCAATTTTTTCTCTACACCTAGCAGGAATTTCTTCTATTTTAGGAGCTGTAAATTTTATTACCACTGTTATTAATATACGATCAGAAGGAATTTCATTAGATCGAATGCCTTTATTTGTTTGATCAGTTGTAATTACAGCGATTCTTCTTCTTCTTTCTTTACCTGTTTTAGCTGGAGCAATTACTATATTATTAACTGACCGAAATTTAAATACTAGCTTCTTTGACCCAGCAGGAGGAGGAGATCCTATTCTTTACCAGCACTTATTT
hap0269	TTTATCCTCAGGAATTGCTCATGCAGGAGGATCTGTAGACTTAGCTATTTTTTCTTTACATCTAGCTGGGATTTCTTCTATTTTAGGGGCTGTAAATTTTATTACAACTGTAATTAATATACGGTCTAACGGAATTACTTTGGATCGAATACCTTTATTTGTATGATCAGTTGTAATTACAGCTATTTTACTTCTTTTATCTCTCCCTGTTTTAGCTGGAGCTATTACGATACTTTTAACAGATCGAAATTTAAATACATCATTTTTTGATCCAGCTGGAGGGGGAGATCCAATTTTATACCAACATTTATTT
hap0270	AAATAAGTGTTGATAAAGAATTGGATCCCCTCCTCCTGCTGGGTCAAAGAATGAAGTATTTAAATTTCGATCAGTTAGTAGTATAGTAATAGCTCCAGCTAAAACTGGAAGGGAAAGAAGTAAAAGAACAGTTGTAATTACAATAGATCAAACAAATAAAGGTATTCGATCTAAGGTAATTCCTCTAGATCGTATATTAATTACAGTTGTAATAAAATTTACAGAACCTAAAATAGAAGATACACCCGCTAAATGTAGAGAGAAAATTGCTAGATCTACAGAAGCACCACTATGAGCAATACTAGCCGAAAGA
hap0271	CTATCTGCCAATATTGCCCATAGAGGAGCCTCTGTAGATTTAGCAATTTTTTCTTTACACCTTGCGGGGATTTCTTCCATTTTAGGGTCCGTAAATTTCATTACCACAGCAATTAACATACGGGCCAATGGAATTACCCTTGATCGTATACCTTTATTTGTCTGATCTGTTGTAATTACAACAGTACTTCTTTTACTATCCCTCCCTGTCTTAGCAGGAGCAATTACTATACTTCTAACAGACCGAAATTTAAATACTTCTTTTTTTGACCCCGCAGGAGGAGGAGACCCTATTTTATACCAACATTTATTT
hap0272	AAATAAATGTTGATATAAAATAGGGTCTCCTCCACCAGCAGGGTCGAAGAAAGAAGTATTTAAATTTCGATCAGTGAGAAGTATAGTAATAGCTCCGGCTAAAACAGGAAGAGAAAGAAGGAGAAGAATAGCTGTAATTACAACTGATCATACAAATAAGGGTATTCGGTCTAAGGTAATTCCGTTAGATCGTATATTAATTACAGTAGTAATAAAATTTACAGCTCCTAAAATTGAAGATACTCCTGCTAAATGGAGAGAAAAAATTGCTAAATCAACCGATGCCCCAGCATGAGCAATTCCTGAAGAAAGA
hap0273	TCTCTCGTCTGGAATTGCTCATGCAGGGGCTTCTGTTGATTTAGCAATTTTTTCTCTTCATCTAGCTGGTGTTTCTTCTATTTTAGGAGCAGTAAATTTTATTACCACAGTTATCAACATACGGTCTAATGGAATTACCTTAGACCGTATGCCTCTGTTCGTTTGATCAGTTGTAATTACTGCTGTTTTATTATTACTTTCCCTTCCAGTACTAGCTGGAGCCATTACTATATTATTAACAGATCGAAATTTAAATACTTCTTTCTTTGATCCCGCGGGAGGAGGAGACCCAATTTTATACCAACACTTATTT
hap0274	TTATCTTCTAATATTTCTCATAGTGGGGCTTCAGTAGATTTAGCTATCTTCTCTCTTCATTTAGCAGGAATTTCATCAATTTTAGGATCTGTAAATTTTATTACTACAGTTATTAATATACGTTCTAATGGAATTACTTTAGATCGAATTCCCCTATTCGTTTGATCAGTTGTAATTACAACTATTTTACTTCTTCTTTCTTTACCTGTTTTAGCTGGCGCTATTACTATACTTTTAACAGATCGAAATTTAAATACATCCTTTTTTGATCCTGCTGGTGGGGGGGACCCCATCCTTTATCAACATTTATTT
hap0275	TATCATCTAACATTGCCCATAGAGGAGCCTCTGTTGATTTAGCTATTTTTTCTCTACATTTAGCAGGTATTTCTTCTATTCTTGGATCAGTAAATTTTATTACCACAGCTATTAACATACGTTCAAGAGGAATTACATTAGACCGTATACCTTTATTTGTTTGATCTGTTATTATTACTACAATTCTTCTTCTTCTCTCTCTTCCTGTTTTAGCAGGAGCTATTACCATACTTTTAACAGATCGAAATTTAAATACTTCTTTTTTTGACCCCGCGGGAGGAGGAGACCCCATTCTTTATCAACATTTATTT
hap0276	TTTATCGGCGAGTATTGCTCATAGAGGGGGATCTGTAGATTTAGCAATTTTTTCTCTTCATCTTGCGGGTATTTCCTCAATTCTAGGATCTGTAAATTTTATTACTACAGCTATTAATATACGATCCAATGGAATTACATTGGACCGTATACCATTATTTGTTTGATCTGTTGTAATTACAACAATTCTCCTTCTTCTTTCTCTTCCAGTTTTAGCAGGAGCAATTACTATATTATTAACAGACCGAAATTTAAATACTTCTTTTTTTGACCCTGCTGGAGGGGGTGACCCAATTCTTTACCAACATTTATTT
hap0277	AAATAAATGTTGATATAAAATTGGGTCTCCTCCTCCAGCAGGATCAAAAAAAGATGTATTCAAATTTCGATCAGTTAATAATATAGTAATAGCACCTGCTAAGACAGGTAAAGACAATAGAAGCAATACTGTTGTAATAACAATTGATCAGACAAATAAAGGTATTCGGTCTAAAGTAATTCCGCTTGATCGTATGTTAATTACAGTTGTAATAAAGTTTACAGAACCTAAAATAGAAGATACACCTGCTAAATGTAAAGAAAAAATAGCTAAATCTACAGATGCCCCTCTATGAGCGATTCTAGAAGAAAGG
hap0278	GAATAAATGTTGATAAAGAATAGGGTCTCCTCCTCCAGCTGGGTCAAAAAATGAGGTATTTAAATTTCGGTCAGTTAAAAGTATAGTAATTGCTCCTGCTAAAACAGGGAGAGAAAGTAAAAGAAGAACAGTAGTAATTACTACTGATCAAACAAATAAGGGCATTCGATCTAGAGTAATTCCGTTTGCTCGTATATTAATTGCGGTAGTAATAAAATTTACTGAACCTAAAATAGATGATACACCTGCTAAATGAAGGGAAAAAATAGCCAAATCAACAGAAGCTCCTCTATGAGCAATTCTGGCAGAGAGG
hap0279	TATCTAGTGGAATTGCACATGCTGGAGGATCTGTTGATTTAGCTATTTTTTCATTACATTTAGCAGGAATTTCTTCTATTTTAGGGGCTGTAAATTTTATTACTACTGTAATTAATATGCGATCTAACGGTATTACATTAGACCGAATACCCCTATTTGTCTGATCAGTAGTTATTACAGCTATTTTATTACTTTTATCTCTTCCTGTTTTAGCTGGGGCTATTACTATATTATTAACAGATCGAAATTTAAACACTTCTTTTTTTGACCCAGCAGGTGGGGGAGATCCTATTTTATATCAGCACTTATTT
hap0280	CCTTTCTGCTAGAATTGCCCATAGAGGAGCCTCTGTAGATTTAGCAATTTTTTCTCTTCATTTAGCAGGAATCTCTTCAATTTTAGGGTCTGTAAATTTTATTACAACCTCTATTAATATACGAGCTAATGGAATTACACTAGACCGAATACCATTATTTGTTTGGTCAGTTATTATTACTACTATTCTTCTTCTTCTTTCTCTCCCCGTTTTAGCAGGAGCAATTACCATATTATTAACTGATCGAAACTTAAATACCTCATTCTTTGACCCCGCGGGAGGGGGAGACCCTATTCTTTACCAACATTTATTC
hap0281	TCTTTCTTCTAATATTGCTCATAGAGGGGCTTCTGTTGATTTAGCAATTTTTTCTCTTCATTTAGCAGGAGTTTCATCAATTCTTGGTTCAGTAAATTTTATTACTACAGTTATTAATATACGATCAAATGGAATTACATTAGACCGAATACCACTATTTGTTTGATCTATTGTAATTACAACAGTTCTTCTTTTATTATCTTTACCTGTTTTAGCAGGGGCTATTACAATGCTTTTAACTGATCGAAATTTAAATACTTCATTCTTTGACCCCGCTGGAGGAGGAGATCCAATTTTGTATCAACATTTATTT
hap0282	TCTTTCTTCAAATATTGCTCATAGTGGAGCTTCAGTTGATCTCGCAATTTTTTCACTTCACCTAGCTGGGATTTCTTCAATTCTTGGGTCAGTAAATTTTATTACTACTGCCATTAATATACGTTCAAGTGGTATTACCTTAGATCGTATACCTCTTTTTGTTTGATCTGTTATTATTACCACAATTCTTTTACTTCTTTCACTTCCAGTTTTAGCAGGAGCCATCACCATACTATTAACAGACCGAAATCTAAACACTTCTTTTTTTGACCCAGCAGGAGGAGGAGACCCTATTCTTTACCAACACTTATTC
hap0283	CCTCTCTGCCAGAATCGCTCATAGAGGAGCTTCTGTTGATTTGGCTATTTTTTCCCTCCATTTAGCAGGTGTATCATCTATTTTAGGTTCAGTAAATTTTATTACTACCGCAATTAATATACGAGCAAACGGAATTACTCTAGATCGAATACCCTTATTTGTTTGATCAGTAGTAATTACTACTGTTCTTCTTTTACTTTCTCTCCCTGTTTTAGCAGGAGCAATTACTATACTTTTAACTGACCGAAATTTAAATACCTCATTTTTTGACCCAGCTGGAGGAGGAGACCCTATTCTTTACCAACATTTATTC
hap0284	GTTATCCTCTAATATTGCCCATAGAGGGGCTTCTGTAGATTTAGCAATTTTTTCACTTCATTTAGCAGGAATTTCTTCAATTTTAGGATCAGTAAATTTTATTACTACTGCTATTAATATACGAAGAAATGGTATTACTTTAGATCGAATACCGTTATTTGTTTGATCTGTAATTATTACAACTATTCTTCTCCTTTTATCACTTCCTGTTTTAGCTGGAGCTATTACTATACTTTTAACAGACCGTAATTTAAATACTTCTTTTTTTGATCCAGCAGGAGGGGGAGACCCTATCTTGTACCAACATCTATTC
hap0285	ATTATCTGCAAGTATTGCACATAGAGGGGCATCAGTAGACTTAGCTATTTTTTCCCTACATCTCGCAGGGGTCTCTTCAATTTTAGGATCAGTAAATTTTATTACTACAACTATTAATATACGGGCAAATGGAATTACCTTAGATCGAATACCTCTTTTTGTATGATCTGTTGTTATTACTACCGTACTTTTACTACTTTCCTTGCCTGTATTAGCAGGAGCAATTACTATACTTTTAACTGACCGAAATTTAAATACTTCCTTCTTTGACCCGGCTGGAGGAGGAGACCCCATTCTTTATCAACACTTATTT
hap0286	AAATAAATGTTGATATAAAATTGGATCTCCTCCCCCTGCTGGGTCAAAAAAAGATGTATTTAAATTTCGATCTGTTAATAATATAGTAATAGCTCCAGCTAGAACAGGTAAGGATAAAAGAAGAAGAATAGTTGTAATAATTACTGATCATACAAATAAAGGTATTCGATCAAGAGAAATTCCATTTGAGCGTATATTAATTGCTGTAGTAATAAAATTTACTGAGCCTAAAATAGAAGAAATTCCTGCTAAATGTAATGAAAAAATTGCTAAATCTACAGAGGCTCCTCTATGGGCAATTCTAGAAGAAAGG
hap0287	AAATAAGTGTTGATAAAGAATAGGATCTCCCCCTCCTGCTGGGTCAAAAAATGAAGTATTTAAATTTCGATCAGTTAATAGTATAGTAATAGCTCCAGCTAAAACTGGTAAAGATAAAAGAAGAAGAACTGTTGTAATTACTACTGATCATACAAATAATGGTATTCGATCTAAAGTAATTCCGTTAGCTCGTATATTAATTACAGTAGTAATAAAATTTACAGAACCTAAAATAGAAGAAACTCCTGCAAGATGAAGAGAAAAAATTGCAAGATCTACAGAGGCACCACTATGAGCAATAGCAGAAGATAAA
hap0288	AAATAAATGTTGATAAAGAATGGGGTCTCCTCCTCCCGCTGGGTCAAAAAAAGAAGTATTTAAATTTCGATCTGTTAAAAGTATGGTAATAGCTCCTGCTAAAACAGGAAGAGAGAGAAGAAGAAGAATTGTAGTAATAATAACAGATCAAACAAATAAAGGTATACGGTCTAATGTAATTCCTCTTGAACGTATGTTAATAGCTGTGGTAATAAAATTTACTGATCCAAGAATAGAAGAAATACCTGCTAAATGTAGAGAAAAAATAGCTAAATCAACAGAGGCCCCTCTATGGGCAATGTTAGATGATA
hap0289	AAATAAGTGTTGATAAAGAACAGGATCCCCTCCACCAGCTGGGTCAAAAAAAGATGTATTTAAATTTCGATCAGTCAATAATATTGTAATAGCTCCGGCTAATACGGGTAGAGATAAAAGAAGAAGAACTGTTGTAATTACAATTGATCAAACAAATAAAGGTATTCGATCGAGTGTAATACCATTGGCTCGCATATTAATTACAGTAGTAATAAAATTTACAGAACCTAAAATTGAGGATACCCCTGCTAGATGAAGAGAGAAAATTGCTAAATCAACAGAAGCCCCACTATGGGCAATGTTAGAAGAAAGA
hap0290	AAATAAGTGTTGATAAAGAATGGGGTCTCCTCCTCCAGCCGGGTCAAAGAAGGAAGTATTTAAATTTCGGTCAGTTAAAAGTATAGTAATTGCTCCTGCTAATACAGGTAAGGAAAGTAGTAAAAGTACGGTAGTAATAACGACAGATCATACAAAAAGAGGTATTCGATCTAAGGTAATTCCATTTGCCCGTATATTAATAGCTGTAGTAATAAAATTTACTGATCCTAAAATTGAAGAGACCCCTGCGAGATGTAGGGAAAAAATAGCTAAGTCTACTGATGCTCCTCTATGTGCAATACTTGCAGATAAT
hap0291	AAATAAGTGTTGATAAAGAATGGGGTCTCCTCCTCCAGCCGGGTCAAAGAAGGAAGTATTTAAATTTCGGTCAGTTAAAAGTATAGTAATTGCTCCTGCTAATACAGGCAAGGAAAGTAGTAAAAGTACGGTAGTAATAACAACAGATCATACAAAAAGAGGTATTCGATCTAAGGTAATTCCATTTGCCCGTATATTAATAGCTGTAGTAATAAAATTTACTGATCCTAAAATTGAAGAGACCCCTGCGAGATGTAGGGAAAAAATAGCTAAGTCTACTGATGTTCCTCTATGTGCAATACTTGCAGATAAT
hap0292	GAATAGATGTTGGTACAAGATAGGGTCTCCCCCTCCTGCTGGATCAAAAAAAGAAGTATTTAAATTACGGTCTGTTAAAAGTATAGTAATAGCTCCAGCTAAAACAGGAAGTGATAAAAGGAGAAGAATAGTTGTAATAATTACAGATCAAACAAATAACGGTATTCGATCTAAAGTAATTCCATTTCTTCGTATATTAATAGCAGTAGTAATAAAATTTACTGATCCTAAAATTGAAGAAATTCCTGCTAAATGAAGTGAAAAAATTGCTAAATCTACAGAAGCCCCTCTATGGGCAATATTAGAGGATAAC
hap0293	AAATAAATGTTGATAAAGAATAGGATCTCCTCCTCCTGCTGGATCAAAAAATCTAGTATTTAAATTTCGATCTGTAAGAAGTATTGTAATAGCTCCTGCTAAAACAGGTAAAGATAGGAGTAAAAGAATTGCTGTAATTACAACTGATCAAACAAATAAAGGTATTCGATCTAAAGAAATTCCTTCTGATCGTATATTAATAACAGTAGTAATAAAATTTACAGCCCCTAAAATTGATGAGATTCCTGCTAAATGTAGAGAAAAAATAGCTAAGTCTACAGAAGCTCCAGCATGAGCAATATTTGAAGAAAGA
hap0294	AAATAAGTGCTGATATAAAATAGGATCTCCCCCACCTGCTGGATCAAAAAAAGAAGTATTTAAATTTCGATCTGTTAATAATATAGTAATAGCTCCAGCTAAAACAGGAAGAGATAAAAGTAATAAAATAGCTGTAATAACTACTGATCAGACAAATAGGGGTATTCGGTCTAATGTAATACCGTTAGATCGCATATTAATTACAGTAGTAATAAAATTTACAGCCCCTAAAATAGAAGAAATTCCTGCTAAATGTAATGAAAAAATAGCTAAATCAACAGATCCTCCGGCATGTGCAATTCCACTAGATAG
hap0295	TTTATCTGCTAGAATTGCTCATAGAGGAGCTTCAGTTGATTTAGCAATTTTTTCTCTCCATCTAGCTGGGGTTTCTTCAATTTTAGGGTCAGTAAATTTTATTACTACAGTAATTAATATACGTTCAAAAGGAATTACATTAGATCGAATACCATTATTTGTTTGATCTATTGTAATTACTACAGTTCTTCTTCTATTATCTTTACCTGTTTTAGCTGGAGCAATTACAATATTGTTAACAGATCGAAATTTAAATACATCATTTTTTGATCCTGCTGGAGGAGGAGATCCTATTCTTTATCAACACTTATTT
hap0296	ATTATCCTCTAATATTGCCCATAGAGGGGCTTCTGTAGATTTAGCAATTTTTTCACTTCATTTAGCAGGAATTTCTTCAATTTTAGGGTCAGTAAATTTTATTACTACTGCTATTAATATACGAAGAAATGGTATTACTTTAGATCGAATACCATTATTTGTTTGATCTGTAATTATTACAACTATTCTTCTCCTTTTATCACTTCCTGTTTTAGCTGGAGCTATTACTATACTTTTAACAGACCGTAATTTAAATACTTCTTTTTTTGATCCAGCAGGAGGGGGAGACCCTATCTTGTACCAACATCTATTC
hap0297	ATTATCTGCAAGTATTGCCCATAGAGGAGCATCAGTAGACTTAGCTATTTTTTCCCTTCATCTCGCTGGGGTCTCTTCAATTTTAGGGTCAGTAAATTTTATTACTACAGCTATTAATATACGGGCAAATGGAATTACTTTAGATCGAATACCTCTTTTTGTATGATCTGTCGTTATTACTACCGTACTTTTACTACTTTCCTTACCTGTATTAGCAGGAGCAATTACTATACTTTTAACTGACCGAAATTTAAATACTTCCTTCTTTGACCCGGCTGGAGGGGGAGACCCCATTCTTTATCAACACTTATTT
hap0298	AAATAAGTGTTGATAAAGAATGGGATCTCCTCCTCCAGCTGGGTCAAAGAAGGAAGTATTTAAATTTCGGTCAGTTAAAAGTATAGTAATTGCTCCTGCTAATACAGGCAAGGAAAGTAGTAAAAGTACGGTAGTAATAACAACAGATCATACAAAAAGAGGTATTCGATCTAAGGTAATTCCATTTGCTCGTATATTAATAGCTGTAGTAATAAAATTTACTGACCCTAAAATTGAAGAGACCCCTGCGAGATGTAGGGAAAAAATAGCTAAGTCTACTGATGCCCCTCTATGTGCAATACTTGCAGATAAT
hap0299	AAATAAATGTTGATAAAGGATTGGGTCTCCCCCACCGGCTGGGTCAAAAAAGGATGTATTTAAATTTCGATCTGTTAAAAGTATAGTAATAGCACCAGCTAAAACAGGTAAAGAAAGAAGAAGTAAAATAGTTGTAATTACAACTGATCAAACGAATAGGGGAATTCGATCTAAAGTAATTCCATTAGAACGTATATTAATTACTGTAGTAATAAAATTTACAGATCCTAAAATTGATGAAATTCCTGCTAAATGAAGAGAGAAGATAGCTAAATCTACTGAAGCCCCACTATGAGAAATATTAGAAGATAGG
hap0300	ACTTTCAGCTAGAATTGCACATAGAGGTGCTTCTGTAGATTTAGCAATTTTTTCTTTACATTTAGCAGGGGTTTCGTCAATTTTAGGGTCAGTAAATTTTATTACTACAGTAATTAACATGCGATCTAAGGGAATTACTTTAGACCGTATACCTTTATTTGTTTGATCAATTGTAATTACTACTGTTCTTTTACTTCTTTCATTACCTGTCTTAGCTGGAGCAATTACAATATTATTAACAGATCGAAATTTAAATACTTCTTTCTTTGATCCTGCTGGAGGAGGGGATCCAATTTTATATCAACACTTATTT
hap0301	ACTTTCGGCTAGAATTGCGCATAGAGGTGCTTCTGTAGATTTAGCAATTTTTTCTTTACATTTAGCAGGTGTTTCATCAATTTTAGGGTCAGTAAATTTTATTACTACAGTAATTAACATACGATCTAAGGGAATTACTTTAGACCGTATACCTTTATTTGTTTGATCAATTGTAATTACTACTGTTCTTTTACTTCTTTCTTTACCTGTCTTAGCCGGAGCAATTACAATATTATTAACAGATCGAAATTTAAATACTTCTTTCTTTGATCCTGCTGGGGGAGGAGACCCAATTTTATACCAACACTTATTT
hap0302	TCTTTCAGCTAGTATTGCCCATAGTGGTGCTTCTGTAGATTTAGCAATTTTCTCTCTACATTTAGCGGGGGTATCTTCTATTTTAGGTTCTGTAAATTTTATTACAACTGTAATTAATATACGATCTAGAGGAATTACCTTAGATCGAATACCTTTATTTGTTTGATCTATTGTAATTACGACTGTTCTTTTACTTCTTTCCCTTCCAGTTTTAGCTGGAGCTATTACTATACTACTTACTGATCGAAATTTAAATACTTCATTCTTTGACCCAGCAGGAGGAGGAGATCCAATTCTTTATCAACACTTATTT
hap0303	AAATAAATGTTGGTAAAGAATTGGGTCACCCCCTCCAGCAGGGTCAAAAAAAGAAGTATTTAAATTTCGGTCTGTTAATAACATAGTAATTGCTCCTGCTAAAACTGGAAGAGAAAGAAGAAGGAGAATTGTTGTAATTACAACAGATCAAACAAATAATGGTATACGGTCCAATGTAATTCCATTAGATCGTATATTAATAGCTGTAGTAATAAAATTTACAGATCCTAGAATTGAGGAAATACCTGCAAGATGAAGAGAAAAAATTGCTAAATCTACAGATCCCCCTCTATGAGCAATACTTGCTGATAAA
hap0304	CCTATCTGCTAGAATCGCTCATAGTGGAGCATCTGTCGATTTAGCAATTTTTTCCCTTCATTTAGCAGGAATTTCCTCAATTTTAGGTTCTGTAAATTTTATTACAACTGCAATTAATATGCGCGCTAATGGAATTACTTTAGATCGAATACCTTTATTTGTTTGATCAGTAATTATTACTACAATTCTTCTTTTACTTTCTCTCCCTGTTTTAGCAGGAGCTATTACAATACTTTTAACAGACCGAAATCTTAATACATCTTTTTTTGATCCAGCAGGAGGAGGAGACCCAATCTTGTATCAACACTTATTT
hap0305	AAATAGATGCTGATATAAAATAGGATCACCTCCTCCTGCGGGGTCAAAAAAAGATGTATTTAAATTTCGATCTGTTAGTAATATAGTAATAGCTCCTGCTAATACAGGTAAAGAGAGTAATAGGAGAATAGCTGTAATAACAACAGATCAAACAAAAAGAGGTATTCGATCTAAAGTAATACCATTAGATCGTATATTAATTACTGTTGTAATAAAATTTACTGCTCCTAAAATTGATGAAATACCTGCTAAATGTAAAGAAAAAATTGCTAAATCAACTGAACCTCCTGCATGAGCAATTCCTGAAGAAAGA
hap0306	TCTCTCTGCAAGCATCGCTCATAGAGGAGCATCTGTAGATTTAGCAATTTTTTCACTTCATCTTGCAGGTATTTCTTCTATTTTAGGATCTGTAAATTTTATTACTACAGCAATTAATATACGAACTAATGGAATTACATTAGATCGAATGCCTCTTTTTGTTTGATCAGTAGTAATTACAACTATCCTTTTACTTTTATCTTTACCAGTTCTTGCTGGAGCTATTACAATATTATTAACTGATCGAAATTTAAATACCTCCTTCTTTGATCCTGCAGGAGGAGGAGACCCGATTCTTTACCAACACTTATTT
hap0307	AAATAAGTGTTGATATAAAATTGGGTCTCCTCCTCCAGCAGGGTCAAAAAATGAAGTATTTAAATTTCGATCTGTTAATAATATTGTAATAGCCCCAGCAAGGACTGGTAAGGAAAGAAGAAGTAGAACTGTTGTAATTACAATTGATCAAACAAATAAAGGTATTCGATCTAACGTAATTCCTGTTGATCGCATATTAATAACTGTAGTAATAAAATTTACAGACCCTAGAATTGAGGATACTCCTGCTAAATGTAAGGAAAAAATAGCTAAATCAACAGAAGCCCCACTATGGGCAATTCTTGAAGATAGC
hap0308	AAATAAATGTTGATAAAGAATTGGGTCTCCTCCTCCGGCGGGGTCAAAGAATGAAGTATTTAAATTTCGGTCAGTTAATAATATAGTAATAGCTCCGGCTAAAACAGGAAGGGAAAGAAGAAGAAGAATAGTAGTAATAATAACTGATCAGACAAATAAGGGTATACGGTCTAATGTGATTCCATTAGCTCGTATATTAATAGAAGTGGTAATAAAATTTACAGAACCTAGAATTGAAGAAATCCCTGCTAAATGTAAAGAAAAAATTGCTAAATCTACTGAGGCTCCTCTATGGGCAATATTAGCTGAAAGA
hap0309	AAATAAATGTTGGTAAAGGACAGGATCTCCACCTCCAGCTGGATCAAAAAAAGATGTATTTAGATTTCGATCTGTTAAAAGTATAGTAATAGCCCCGGCTAAAACAGGAAGAGAAAGAAGAAGAAGAACTGTTGTAATTACAATTGATCAAACAAATAAAGGCATTCGATCAAGAGTAATTCCATTTGCACGTATATTAATTACAGTAGTAATGAAATTAACTGAACCAAGAATAGAGGAAACTCCTGCTAAGTGAAGGGAAAAAATTGCTAAATCAACAGAAGCTCCTCTGTGTGCAATATTAGAAGAAAG
hap0310	AAATAAGTGTTGATAAAGAACAGGATCTCCTCCACCAGCTGGGTCAAAAAAAGATGTATTTAAATTTCGATCAGTCAATAATATTGTAATAGCTCCGGCTAATACGGGTAGAGATAAAAGAAGAAGAACTGTTGTAATTACAATTGATCAAACAAATAAAGGTATTCGATCGAGTGTAATACCATTGGCTCGCATATTAATTACAGTAGTAATAAAATTTACAGAACCTAAAATTGAGGATACCCCCGCTAGATGAAGAGAGAAAATTGCTAAATCAACAGAAGCCCCACTATGGGCAATGTTAGAAGAAAGA
hap0311	ACTTTCAGCTAGAATTGCTCATAGAGGGGCTTCTGTAGATTTAGCAATTTTTTCTTTACATTTAGCAGGAGTTTCATCAATTTTAGGATCAGTAAATTTTATTACTACAGTAATTAACATACGATCTAAGGGAATTACTTTAGATCGTATACCTTTATTCGTTTGATCAATTGTAATTACTACTGTCCTTTTACTTCTTTCTTTACCTGTCTTAGCTGGAGCAATTACAATACTATTAACAGATCGAAATTTAAATACTTCTTTCTTTGATCCTGCTGGAGGGGGAGACCCTATTTTATACCAACACTTATTT
hap0312	TTTAGCCTCTGGGATTGCCCATGCAGGACCTTCGGTTGATTTAGCTATTTTTTCTCTTCACTTAGCTGGTATTTCCTCTATTTTAGGAGCAGTTAATTTTATTACAACTGTAATTAATATACGGTCTAGAGGAATTACCTTAGATCGGATACCTTTATTTGTTTGATCAGTAGTTATTACAGCTATCCTACTGCTATTATCTTTACCAGTTTTAGCTGGAGCTATTACTATACTTTTAACAGATCGAAACTTAAATACATCCTTCTTCGACCCGGCGGGAGGAGGAGACCCAATTTTATATCAACACTTATTT
hap0313	AAATAGATGTTGGTACAAAATAGGGTCTCCCCCTCCAGCTGGATCAAAAAAGGATGTATTTAAATTTCGATCAGTTAAAAGTATAGTAATGGCTCCTGCTAATACAGGAAGAGAGAGAAGAAGTAGAATAGTTGTAATAATAACGGATCAAACAAATAAAGGTATTCGATCTAAAGTAATACCATTAGCTCGTATATTAATTGCAGTAGTAATAAAATTTACTGACCCTAAAATAGAAGAAATACCTGCAAGATGAAGAGAAAAAATGGCTAAATCAACAGATGCTCCTCTATGAGCAATTCTTGCAGATAA
hap0314	AAATAAGTGTTGGTATAAAATTGGATCTCCTCCTCCAGCTGGATCAAAAAAAGAAGTATTCAGATTTCGATCTGTTAATAATATGGTAATAGCACCAGCTAATACGGGTAAAGATAAAAGTAAAAGAATAGTTGTAATTACTACTGATCAAACAAATAATGGTATTCGATCTAAAGTAATTCCATTTGCTCGTATATTAATTGCTGTAGTAATAAAATTAACTGAACCTAAAATTGAAGAAATACCAGCTAAATGGAGAGAAAAAATAGCTAAATCTACAGATGCTCCTCTATGGGCAATTCTAGCAGAAAGA
hap0315	TCTCTCTGCTAGAATTGCTCATAGAGGGGCATCAGTAGATTTAGCAATTTTTTCCCTTCATTTAGCGGGAATCTCTTCAATTTTAGGTTCTGTAAATTTTATTACTACTTCTATTAATATACGAGCTAATGGAATTACATTAGACCGAATACCTTTATTTGTGTGATCAGTAATTATTACTACTATTCTTCTTCTTCTCTCTCTTCCTGTTTTAGCGGGAGCAATCACCATATTATTAACAGATCGAAATTTAAATACTTCATTTTTTGACCCAGCGGGAGGGGGTGACCCTATTCTTTACCAACACTTGTTT
hap0316	TTTAGCTTCAGGTATTGCACATGCAGGACCTTCAGTAGATCTTGCTATTTTTTCTCTTCATTTAGCTGGTATTTCATCTATTTTAGGAGCTGTAAATTTTATTACGACTGTAATTAATATACGTTCAATAGGAATTACTTTAGATCGAATACCTTTATTTGTATGATCTGTTGTTATTACAGCAATTTTATTGTTATTATCTCTTCCTGTTTTAGCTGGAGCTATTACAATACTTTTAACAGATCGAAATTTAAATACATCTTTTTTTGATCCTGCCGGTGGAGGAGATCCCATTCTTTATCAACATTTATTT
hap0317	ATTATCTGCAAGTATTGCACATAGAGGAGCATCAGTAGACTTAGCTATTTTTTCCCTACATCTCGCGGGGGTCTCTTCAATTTTAGGATCAGTAAATTTTATTACTACAGCTATTAATATACGGGCAAATGGAATTACCTTAGATCGAATACCTCTTTTTGTATGATCTGTTGTTATTACTACCGTACTTTTACTACTTTCCTTGCCTGTATTAGCAGGAGCAATTACTATACTTTTAACTGACCGAAATTTAAATACTTCCTTCTTTGACCCGGCTGGAGGAGGAGACCCCATTCTTTATCAACACTTATTT
hap0318	TTTATCAGCTAGAATTGCCCATAGAGGAGGATCTGTAGACTTAGCAATTTTTTCTCTTCATCTTGCAGGTATTTCCTCAATTCTAGGATCTGTAAATTTTATTACTACAGCTATTAATATACGATCTAATGGAATTACATTGGACCGTATACCATTATTTGTTTGATCTGTTGTAATTACAACAATTCTCCTTCTTCTTTCTCTTCCGGTTTTAGCAGGAGCAATTACTATATTATTAACAGACCGAAATTTAAATACTTCTTTTTTTGACCCTGCTGGAGGGGGTGACCCAATTCTTTACCAACATTTATTT
hap0319	GAATAAGTGTTGGTATAAAATAGGGTCTCCCCCTCCAGCTGGGTCAAAAAATGATGTATTTAAATTACGGTCTGTTAATAATATTGTAATAGCTCCTGCTAATACAGGTAAAGAAAGTAATAATAAAATAGCAGTAATTACTACTGATCATACAAATAAAGGTATTCGATCTAAAGTAATTCCTATTGAACGTATGTTAATAACTGTGGTAATAAAATTTACAGCTCCTAAAATAGAAGAAATACCAGCTAAATGTAAAGAAAAAATAGCTAAATCAACAGAAGCTCCTGTATGTGCAATACCTGAAGATAAA
hap0320	AAATAGATGTTGGTAAAGAATAGGATCTCCTCCACCTGCGGGATCAAAAAAAGAAGTATTTAAATTTCGATCTGTTAGTAATATTGTAATTGCACCAGCTAATACAGGAAGAGAAAGAAGTAGAAGGACTGTAGTAATTACAATGGATCAAACAAATAAAGGCATTCGGTCTAGAGTAATTCCATTTGATCGTATATTAATTACAGTTGTAATAAAATTTACTGATCCTAAAATTGAAGATACCCCTGCTAAATGAAGAGAAAAAATGGCCAAATCAACGGATGCACCTCTATGAGCAATTCTTGCAGAAAGT
hap0321	AAATAAATGTTGGTATAAAATTGGATCTCCTCCTCCAGCAGGATCAAAAAAAGAAGTATTTAGATTTCGATCTGTTAAAAGTATAGTAATAGCACCAGCTAAAACAGGTAAAGAAAGAAGAAGTAAAATTGTTGTAATAATAACTGATCAAACAAATAAGGGTATTCGGTCTAAGGTAATACCATTAGATCGCATATTAATAGCAGTTGTAATAAAATTTACAGATCCTAAAATTGAAGAAATTCCAGCTAAATGTAGAGAAAAAATAGCTAAATCTACAGATCTTCCTCTATGAGCAATTCTTGCAGATAAA
hap0322	AAATAAGTGTTGGTAAAGAATAGGGTCTCCTCCCCCAGCTGGGTCAAAAAATGATGTATTTAGATTTCGATCTGTTAAAAGTATTGTAATAGCTCCAGCCAAAACAGGTAAAGAAAGGAGAAGAAGAACAGTAGTAATTACTACAGATCAAACGAATAAAGGTATTCGATCTAGAGTAATTCCATTGGCCCGCATATTAATTACAGTTGTAATAAAATTTACTGAGCCTAGAATTGACGATACTCCCGCTAAGTGCAGTGAAAAAATAGCTAAGTCTACTGAAGCCCCGCTATGAGCAATAGCTGCTGAAAGA
hap0323	AAATAAATGTTGATAAAGAATGGGGTCTCCTCCTCCCGCTGGGTCAAAAAAAGAAGTATTTAAATTTCGATCTGTTAAAAGTATGGTAATAGCTCCTGCTAAAACAGGAAGAGAGAGAAGAAGAAGAATTGTAGTAATAATAACAGATCAAACAAATAAAGGTATACGGTCTAATGTAATTCCTCTTGAACGTATGTTAATAGCTGTGGTAATAAAATTTACTGATCCAAGAATAGAAGAAATACCTGCTAAATGTAGAGAAAAAATAGCTAAATCAACAGAGGCTCCTCTATGGGCAATGTTAGATGATA
hap0324	GCTATCTTCTGGAATTGCTCATGCAGGGGGATCTGTTGATTTAGCAATTTTTTCTCTTCATTTAGCGGGAATTTCTTCAATTTTAGGAGCGGTAAATTTTATTACCACTGTAATTAATATGCGATCAAATGGAATTACTTTAGATCGAATGCCTTTATTTGTTTGATCAGTAGTAATTACAGCAATTTTACTGCTTTTATCTCTTCCAGTTTTAGCAGGAGCTATTACTATATTATTAACAGACCGAAATTTAAATACAGCGTTTTTTGATCCTGCTGGAGGAGGAGATCCTATTCTTTATCAACATTTATTT
hap0325	AAATAAATGTTGATATAAAATAGGATCTCCTCCTCCAGCAGGGTCAAAAAAAGATGTATTTAAGTTTCGATCAGTTAATAATATTGTAATAGCTCCAGCTAATACTGGAAGAGATAATAATAATAAAATAGCAGTAATTACAACAGATCATACAAATAAAGGTATTCGATCTAAAGTAATTCCTGTAGATCGTATATTAATTACAGTTGTAATAAAATTTACAGCCCCTAAAATTGATGAAATTCCAGCTAAGTGAAGAGAAAAAATAGCTAGATCTACTGATGCACCAGCGTGTGCAATTCCAGAAGCTAAA
hap0326	TTTATCCGCCAGAATTGCTCATAGAGGGGCTTCAGTAGATTTAGCAATTTTTTCTCTTCATTTAGCCGGAATTTCTTCTATTTTAGGATCAGTAAATTTTATTACAACTGCCGTTAATATGCGATCTAATGGAATTACTTTAGATCGAATACCTCTTTTTGTTTGATCAGTTGTAATTACTACAATTCTCTTATTATTGTCTCTTCCTGTTTTAGCAGGAGCTATTACAATATTATTAACAGATCGAAATTTAAATACTTCTTTTTTTGATCCTGCTGGAGGAGGAGATCCTATTTTATATCAACATTTATTT
hap0327	CTTTCTTCAAATATTGCTCATGCTGGAGCTTCTGTAGACTTAGCTATTTTTTCTCTACATTTAGCAGGAATCTCATCAATTTTAGGGGCTGTAAATTTTATTACTACTGTTATTAATATACGATCAGAAGGAATTTCTTTAGATCGAATACCTTTATTTGTTTGATCAGTTGTAATTACAGCAATTCTTTTACTTCTATCTTTACCTGTTTTAGCAGGAGCTATTACAATACTTCTTACAGATCGAAATTTAAATACTAGATTTTTTGATCCAGCAGGAGGAGGAGATCCTATTCTTTATCAACATTTATTT
hap0328	TCTTTCTTCTAACATTGCCCATAGTGGGGCTTCTGTTGATTTAGCAATTTTCTCTCTTCATCTAGCGGGGGTATCCTCAATTTTAGGTTCTGTAAATTTTATTACTACTGTAATTAATATGCGAGCCAATGGTATTACACTCGATCGAATACCTTTATTTGTTTGATCAATTGTAATTACAACAGTTCTTCTTCTTTTATCTCTACCCGTATTAGCCGGAGCTATCACAATATTATTGACTGATCGAAATTTAAATACATCTTTTTTTGACCCAGCTGGTGGAGGAGATCCTGTTCTTTATCAACACTTATTT
hap0329	TCTTTCAGCTAGTATTGCTCATAGAGGTGCTTCCGTTGACTTAGCTATTTTTTCCCTTCATTTAGCAGGAGTGTCTTCTATTTTAGGTTCTGTAAATTTTATTACAACAGTTATTAATATACGATCAAAAGGAATCACTTTAGATCGAATACCTTTATTTGTTTGATCAATTGTTATTACAACAGTATTACTTCTTCTTTCTCTCCCCGTTTTAGCTGGAGCTATTACTATACTTTTAACTGATCGAAATTTAAATACCTCCTTCTTTGATCCTGCTGGTGGAGGAGATCCTATTCTTTACCAACACTTATTT
hap0330	ATTATCTGCAAGTATTGCACATAGAGGGGCATCAGTAGACTTAGCTATTTTTTCCCTACATCTCGCAGGGGTCTCTTCAATTTTAGGATCAGTAAATTTTATTACTACAGCTATTAATATACGGGCAAATGGAATTACCTTAGATCGAATACCTCTTTTTGTATGATCTGTTGTTATTACTACCGTACTTTTACTGCTTTCCTTGCCTGTATTAGCAGGAGCAATTACTATACTTTTAACTGACCGAAATTTAAATACTTCCTTCTTTGACCCGGCTGGAGGAGGAGACCCCATTCTTTATCAACACTTATTT
hap0331	TCTTTCTGCAAGAATTGCTCATAGAGGTGCATCAGTAGACTTAGCAATTTTTTCTTTACATTTAGCGGGAGTATCGTCTATTCTTGGATCTGTAAATTTTATTACAACAGTAATTAACATACGGGCAAATGGAATTACTTTAGACCGAATACCTTTATTTGTCTGATCAATTGTTATTACAACTGTCCTATTACTTTTATCTTTACCTGTTTTAGCTGGCGCTATTACAATACTTTTAACAGACCGAAATTTAAATACTTCTTTCTTTGACCCCGCTGGAGGAGGAGATCCTATTCTTTATCAACATTTATTT
hap0332	CTATCATCTAATATTGCTCACAGAGGGGCTTCAGTTGATTTAGCTATTTTTTCTCTTCATTTAGCGGGAATTTCTTCTATTCTTGGTTCAGTAAATTTTATTACTACAGCAATTAATATACGAACAAGAGGAATTACTTTAGATCGAATACCATTATTTGTTTGATCTGTAATTATTACAACAGTATTACTTCTTTTATCTTTACCAGTATTAGCGGGAGCAATTACTATATTATTAACAGATCGAAATTTAAATACCTCTTTTTTTGATCCAGCCGGAGGAGGGGACCCAATTCTTTACCAACATTTATTT
hap0333	ACTTTCTTCTAATATTGCTCATGCTGGAGCATCTGTAGACTTAGCAATTTTTTCTTTACACTTAGCAGGAATTTCTTCAATCCTGGGAGCTGTAAATTTTATTACAACAGTAATTAACATGCGTTCAGAAGGAATTTCATTAGACCGAATACCCCTATTTGTGTGATCAGTAGTTATTACGGCTGTTCTTTTACTTCTCTCTTTACCGGTTTTAGCGGGAGCAATTACCATATTATTAACGGATCGAAATTTAAATACTAGATTTTTTGACCCCGCAGGAGGGGGTGACCCTATTCTTTATCAACACCTATTT
hap0334	AAATAAATGTTGATAAAGAATTGGATCTCCTCCTCCTGCCGGGTCGAAAAACGATGTATTTAAATTTCGATCTGTTAAAAGTATTGTAATTGCTCCTGCTAAAACAGGTAATGAAAGTAATAAAAGAACAGTAGTAATAACAATAGATCAAACAAATAAAGGTATTCGATCAAGAGTAATTCCCTTTGATCGTATATTAATTACTGTAGTAATAAAATTTACTGATCCTAAAATAGAAGATACTCCTGCTAAATGTAGAGAAAAAATTGCTAAATCTACAGATGCCCCTCTATGAGCAATACTTGCAGATAGG
hap0335	AAATAAGTGTTGATATAAAATTGGATCTCCTCCTCCCGCAGGGTCAAAAAAGGATGTATTTAAATTTCGATCCGTAAGAAGTATAGTGATGGCTCCAGCTAATACAGGTAAAGAAAGAAGAAGAAGGACTGTAGTAATTACAACAGATCAAACAAATAAAGGTATTCGATCTAGTGTAATTCCATTTGATCGTATATTAATAGCAGTAGTAATAAAATTTACTGAACCTAAAATTGAAGATACACCAGCTAGATGAAGGGAAAAAATAGCTAAATCAACTGAAGCCCCTCTATGAGCAATACTAGCGGATAAA
hap0336	CCTTTCTTCAGGTATTGCCCATGCCGGAGCATCTGTTGACTTAGCAATTTTTTCTCTCCATTTAGCTGGAGTATCCTCAATTTTAGGGGCTGTAAATTTTATTACTACTGTAATTAATATACGATCTAATGGAATTACATTAGACCGAATACCTTTATTTGTATGATCAGTAGTAATTACAGCTATTCTCCTTCTTCTATCTCTTCCTGTATTAGCTGGTGCTATTACTATACTTCTTACTGACCGAAATTTAAATACTTCTTTTTTTGATCCGGCCGGTGGAGGAGACCCTATTTTATATCAACATTTATTT
hap0337	AAATAAGTGTTGATAAAGAACAGGATCCCCTCCACCAGCGGGGTCAAAAAAAGATGTATTTAAATTTCGATCAGTCAATAATATTGTAATAGCTCCGGCTAATACGGGTAGAGATAAAAGAAGAAGAACTGTTGTAATTACAATTGATCAAACAAATAAAGGTATTCGATCGAGTGTAATACCATTGGCTCGTATATTAATTACAGTAGTAATAAAATTTACAGAACCTAAAATTGAGGATACCCCCGCTAGATGAAGAGAGAAAATTGCTAAATCAACAGAAGCCCCACTATGGGCAATATTAGAAGAAAGA
hap0338	AAATAAATGTTGATAAAGAATAGGGTCTCCTCCTCCAGCAGGGTCAAAGAAAGAAGTATTTAAATTTCGGTCTGTTAAAAGCATTGTAATAGCACCAGCCAAAACGGGTAAAGATAAAAGTAATAGGACAGTTGTAATAACAATTGATCAGACAAATAAGGGTATTCGGTCTAAAGTAATTCCATTTGCTCGTATGTTAATTACTGTTGTAATAAAATTTACAGATCCAAGAATAGAGGATACTCCTGCTAAATGTAAAGAAAAAATTGCTAAGTCTACAGATGCCCCTCTATGGGCAATTCTTGCAGAAAGA
hap0339	GAATAAATGTTGATAAAGAATAGGATCTCCTCCTCCAGCTGGGTCAAAAAATGAGGTATTTAAATTTCGGTCAGTTAAAAGTATAGTAATTGCTCCTGCTAAAACAGGGAGAGAAAGTAAAAGAAGAACAGTAGTAATTACTACTGATCAAACAAATAAGGGTATTCGATCTAGAGTAATTCCGTTTGCTCGTATATTAATTGCGGTAGTAATAAAATTTACTGAACCTAAAATAGATGATACACCTGCTAAATGAAGGGAAAAAATAGCCAAATCAACAGAAGCCCCTCTATGAGCGATTCTGGCAGAGAGG
hap0340	TTTATCAAATTCAATCGCCCATAGAGGAGCCTCCGTAGATTTAGCAATTTTTTCTTTACATTTAGCTGGTGTTTCTTCTATTCTAGGTTCTGTAAATTTTATTTCAACAATTATAAATATACGATCAAAAACTTTAAGATTAGATCGAATACCTTTATTTGTTTGATCAATTTTAATTACAACAATTTTATTATTACTTTCTTTACCAGTATTAGCGGGAGCAATTACAATACTTTTAACAGATCGAAATTTAAATACAAGATTTTTTGACCCAAGCGGAGGAGGAGACCCTATCTTGTATCAACACTTATTT
hap0341	AAATAGATGTTGGTACAAAATAGGGTCTCCCCCTCCAGCTGGATCAAAAAAGGATGTATTTAAATTTCGATCAGTTAAAAGTATAGTAATGGCTCCTGCTAATACAGGAAGAGAGAGAAGAAGTAGAATAGTTGTAATAATAACGGATCAAACAAATAAAGGTATTCGATCTAAAGTAATACCATTAGCTCGTATATTAATTGCAGTAGTAATAAAATTTACTGAACCTAAAATAGAAGAAATACCTGCAAGATGAAGAGAAAAAATGGCTAAATCAACAGATGCTCCTCTATGAGCAATTCTTGCAGATA
hap0342	TCTTTCAGCGGCTATTGCTCATAGTGGGGCTTCTGTAGATTTAGCAATTTTTTCTCTACATCTTGCGGGAGTATCTTCAATTCTTGGTTCAGTAAATTTTATTACAACAGTAATTAATATACGAGCTAATGGAATTACTTTAGACCGAATACCTTTATTTGTTTGATCAGTAGTTATTACTACAGTTCTTCTTCTTCTTTCTCTTCCTGTTTTAGCAGGAGCTATTACAATACTTCTTACAGATCGAAATTTAAACACTTCATTCTTCGACCCTGCGGGAGGAGGAGACCCAATTCTTTATCAACATCTATTT
hap0343	TTTAGCCTCTGGGATTGCCCACGCAGGACCTTCGGTTGATTTAGCCATTTTTTCTCTTCACTTAGCTGGTATTTCCTCTATTTTAGGGGCGGTTAATTTTATTACAACTGTAATTAATATACGGTCTAGAGGAATTACCTTAGATCGGATACCTTTATTTGTTTGATCAGTAGTTATTACAGCTATCCTACTGCTATTATCTTTACCAGTTTTAGCTGGAGCTATTACTATACTTTTAACAGATCGAAACTTAAATACATCCTTCTTCGACCCAGCGGGAGGAGGAGATCCAATTTTATATCAACACTTATTT
hap0344	TCTATCTGCTAGAATCGCTCATAGTGGAGCATCTGTTGATTTAGCAATTTTTTCCCTTCATTTAGCGGGGATTTCCTCAATTTTAGGCTCTGTAAATTTTATTACAACTGCAATTAATATACGCGCTAATGGAATTACCTTAGACCGAATACCTTTATTTGTTTGATCAGTAATTATTACTACAATTCTTCTTTTACTTTCTCTCCCTGTTTTAGCAGGAGCAATTACTATGCTTTTAACAGATCGAAATCTTAATACATCCTTTTTTGACCCAGCAGGAGGGGGAGACCCAATTTTATATCAACACTTATTT
hap0345	ACTTTCAGCTAGAATTGCTCATAGAGGTGCTTCTGTAGATTTAGCAATTTTTTCTTTACATTTAGCAGGAGTTTCATCAATTTTAGGATCAGTAAATTTTATTACTACAGTAATTAACATACGATCTAAGGGAATTACTTTAGACCGTATACCTTTATTCGTTTGATCAATTGTAATTACTACTGTCCTTTTACTTCTTTCTTTACCTGTCTTAGCTGGGGCAATTACAATATTATTAACAGATCGAAATTTAAATACTTCTTTCTTTGATCCTGCGGGAGGAGGAGATCCAATTTTATATCAACACTTATTT
hap0346	CCTCTCTGCCAGAATCGCTCATAGAGGAGCTTCTGTTGATTTGGCTATTTTTTCCCTTCATTTAGCAGGTGTATCATCTATTTTAGGTTCAGTAAATTTTATTACTACCGCAATTAATATACGAGCAAACGGAATTACTCTAGATCGAATACCCTTATTTGTTTGATCAGTAGTAATTACTACTGTTCTTCTTTTACTTTCTCTCCCTGTTTTAGCAGGAGCAATTACTATACTTTTAACTGACCGAAATTTAAATACCTCATTTTTTGACCCAGCCGGAGGAGGAGATCCTATTCTTTATCAGCATTTATTC
hap0347	TCTTTCTTCAGGAATTGCTCATGCTGGGGCATCGGTTGATTTAGCAATTTTTTCTCTCCATTTAGCAGGAGTGTCTTCAATTTTAGGAGCTGTAAATTTTATTACTACTGTAATTAATATACGATCTAATGGAATTACCTTAGACCGAATACCCTTATTTGTATGATCAGTTGTAATTACAGCTATTCTTCTCCTTCTTTCTCTTCCTGTTTTAGCCGGAGCTATTACTATACTTCTCACTGATCGAAATTTAAATACTTCTTTCTTCGACCCTGCTGGTGGAGGAGACCCTATTTTATATCAACATTTATTT
hap0348	CTATCCTCTAATATTGCCCATAGAGGAGCCTCTGTAGACTTAGCTATTTTTTCTCTTCATTTAGCAGGTATTTCTTCAATTTTAGGTTCAGTAAATTTCATTACTACTGCTATTAATATGCGAAGAAATGGAATTACTTTAGATCGAATACCTTTATTTGTTTGATCTGTAATTATTACAACTATTCTTCTTCTTTTATCCCTTCCTGTTCTAGCAGGAGCAATCACCATACTTTTAACAGATCGAAACTTAAACACTTCCTTTTTTGATCCCGCCGGGGGAGGAGACCCTATTTTATATCAACATTTATTC
hap0349	TCTTTCAGCGGCCATTGCCCATAGAGGAGCTTCAGTAGATTTAGCTATTTTTTCCCTTCATTTAGCAGGAGTATCCTCAATTTTAGGTTCAGTAAATTTTATTACAACTGTAATTAATATACGAGCTAATGGAATTACTTTAGACCGAATACCTTTATTTGTATGATCAGTTGTAATTACCACAATTCTCCTTCTTTTATCTTTACCTGTATTAGCAGGAGCTATTACTATACTTCTAACAGATCGAAATTTAAATACTTCTTTTTTTGACCCCGCGGGAGGAGGAGACCCTATTTTATACCAACACTTATTT
hap0350	TCTTTCTGCAAGAATTGCTCATAGAGGGGCATCTGTAGACTTAGCAATTTTTTCTTTACATTTAGCAGGAGTATCATCTATTCTTGGATCTGTAAATTTTATTACAACAGTAATTAACATACGGGCAAATGGAATTACTTTAGACCGAATACCCTTATTTGTTTGATCAATTGTTATTACAACTGTCCTATTACTTTTATCTTTACCTGTTTTAGCTGGTGCTATTACAATACTTTTAACAGACCGAAATTTAAATACTTCTTTCTTTGACCCTGCTGGAGGAGGGGATCCTATTCTTTATCAACATTTATTT
hap0351	TTTATCTTCTGCCATCGCCCATAGAGGAGCATCAGTTGATTTAGCTATTTTTTCTTTGCATTTAGCAGGAATTTCTTCAATTTTAGGTTCAGTTAATTTTATTACTACAGCTATTAATATACGAGCAAATGGTATTACTTTAGATCGTATACCTTTATTTGTATGATCAGTAATTATTACCACAATTCTTTTACTTTTATCATTACCTGTATTAGCCGGAGCAATTACTATACTATTAACAGATCGAAATTTAAATACTTCTTTTTTTGACCCAGCTGGAGGAGGAGACCCTATTCTTTATCAGCATTTATTT
hap0352	TCTTTCTGCAAGAATTGCTCATAGAGGAGCATCTGTAGACTTAGCAATTTTTTCTTTACATTTAGCAGGAGTATCTTCTATTCTTGGATCTGTAAATTTTATTACAACAGTAATTAACATACGAGCAAATGGAATTACTTTAGACCGAATACCCTTATTTGTCTGATCAATTGTTATTACAACTGTCCTATTACTTTTATCTTTACCCGTTTTGGCTGGTGCTATTACAATGCTTTTAACAGACCGAAATTTAAATACTTCTTTCTTTGACCCTGCTGGAGGAGGAGACCCTATTCTTTATCAACATTTATTT
hap0353	TTTATCTTCTGCTATTGCCCATAGTGGGGCATCTGTAGATCTTGCAATTTTTTCTCTTCATCTTGCAGGAGTTTCTTCTATTTTAGGTTCTGTAAATTTTATTACTACTGTAATTAATATACGAGCTAATGGGATTACTTTAGATCGAATACCACTATTTGTATGATCAGTAGTAATTACAACAGTTCTTCTTCTTTTATCTTTACCAGTTTTAGCTGGAGCCATTACTATACTATTAACTGATCGAAATTTAAATACTTCATTCTTTGACCCAGCAGGAGGGGGAGACCCTATTCTTTATCAACATTTATTT
hap0354	AAATAAATGTTGATATAAAATAGGATCTCCTCCTCCAGCAGGGTCAAAAAAAGATGTATTTAAGTTTCGATCAGTTAATAATATTGTAATAGCTCCAGCTAATACTGGAAGAGATAATAATAATAAAATAGCAGTAATTACAACAGATCATACAAATAAAGGTATTCGATCTAAAGTAATTCCTGTAGATCGTATATTAATTACAGTTGTAATAAAATTTACAGCTCCTAAAATTGATGAAATTCCAGCTAAGTGAAGAGAAAAAATAGCTAGATCTACTGATGCACCAGCGTGTGCAATTCCAGAAGCTAAA
hap0355	AAAAAGATGTTGATAAAGAATTGGGTCACCCCCTCCAGCAGGGTCAAAAAAAGATGTGTTTAAATTTCGGTCAGTTAAAAGTATTGTAATTGCTCCTGCTAAGACAGGAAGAGAAAGTAAAAGTAAAATTGTAGTAATAATTACTGATCAAACAAATAAAGGTATACGGTCTAATGTAATACCTCTTGAGCGCATATTAATTGCAGTTGTAATAAAATTTACTGATCCAAGAATAGAAGAGATTCCTGCCAGATGAAGAGAGAAAATTGCAAGGTCTACAGATGCTCCACTATGAGCAATATTAGATGAAAGA
hap0356	GAATAAGTGTTGATACAAAATTGGGTCTCCTCCTCCAGCTGGGTCAAAAAAAGAAGTATTTAGATTTCGATCTGTTAATAATATAGTAATAGCACCGGCTAATACAGGTAAAGATAGTAGTAAAAGAATAGTTGTAATTACTACTGATCAAACAAATAAAGGTATTCGGTCTAAAGTAATTCCGTTTGCTCGTATATTAATAGCTGTAGTAATAAAATTTACTGAACCTAAAATTGAGGAAATACCTGCTAAATGGAGAGAAAAAATAGCTAAATCTACAGATGCTCCTCTATGTGCAATTCTAGCAGAAAGA
hap0357	ACTTTCTGCTAGTATTGCTCATAGTGGTGCTTCTGTCGATTTAGCTATTTTCTCTCTTCATTTAGCAGGAGTATCTTCAATTTTAGGATCTGTAAATTTTATTACAACAGTAATTAATATACGATCAAAAGGAATTACTTTAGATCGAATACCTTTATTTGTTTGATCAATTGTTATTACTACAGTTCTTTTACTTTTATCATTACCTGTATTAGCTGGTGCTATTACAATACTTTTAACAGATCGAAATTTAAATACTTCATTTTTTGATCCTGCTGGAGGAGGAGACCCAATTCTTTACCAACACTTATTT
hap0358	AAATAAATGTTGATATAAAATAGGATCTCCTCCTCCAGCAGGGTCAAAAAAAGATGTATTTAAGTTTCGATCAGTTAATAATATTGTAATAGCTCCAGCTAATACTGGAAGAGATAATAATAATAAAATAGCAGTAATTACAACAGATCATACAAATAAAGGTATTCGATCTAAAGTAATTCCTGTAGATCGTATATTAATTACAGTTGTAATAAAATTTACAGCTCCTAAAATTGATGAAATTCCAGCTAAGTGAAGAGAAAAAATAGCTAGATCTACTGATGCGCCAGCATGTGCAATTCCAGAAGCTAAA
hap0359	ATTATCTGCAAGTATTGCACATAGAGGGGCATCAGTAGACTTAGCTATTTTTTCCCTACATCTCGCAGGGGTCTCTTCAATTTTAGGATCAGTAAATTTTATTACTACAGCTATTAATATACGGGCAAATGGAATTACCTTAGATCGAATACCTCTTTTTGTATGATCTGTTGTTATTACTACTGTACTTTTACTACTTTCCTTGCCTGTATTAGCAGGAGCAATTACTATACTTTTAACTGACCGAAATTTAAATACTTCCTTCTTTGACCCGGCTGGAGGAGGAGACCCCATTCTTTATCAACACTTATTT
hap0360	TCTTTCTGCAAGAATTGCTCATAGAGGGGCATCTGTAGACTTAGCAATTTTTTCTTTACATTTAGCAGGAGTATCCTCTATTCTTGGATCTGTAAATTTTATTACAACAGTAATTAACATACGAGCAAATGGAATTACTTTAGACCGAATACCCTTATTTGTCTGATCAATTGTTATTACAACTGTCCTATTACTTTTATCTTTACCCGTTTTGGCTGGTGCTATTACAATGCTTTTAACAGACCGAAATTTAAACACTTCTTTCTTTGACCCTGCTGGAGGAGGAGACCCTATTCTTTATCAACATTTATTT
hap0361	GAATAAATGTTGATAAAGAATAGGATCTCCTCCTCCAGCTGGGTCAAAAAATGAGGTATTTAAATTTCGGTCAGTTAAAAGTATAGTAATTGCTCCTGCTAAAACAGGGAGAGAAAGTAAAAGAAGAACAGTAGTAATTACTACTGATCAAACAAATAAGGGTATTCGATCTAGAGTAATTCCGTTTGCTCGTATATTAATTGCGGTAGTAATAAAATTTACTGAACCTAAAATAGACGATACACCTGCTAAATGAAGGGAAAAAATAGCCAAATCAACAGAAGCTCCTCTATGAGCGATTCTGGCAGAGAGA
hap0362	AAATAAATGTTGATATAAAATAGGGTCTCCTCCACCAGCAGGGTCGAAGAAAGAAGTATTTAAATTTCGATCAGTGAGAAGTATAGTAATAGCTCCGGCTAAAACAGGAAGAGAAAGAAGGAGAAGAATAGCTGTAATTACAACTGATCATACGAATAAGGGTATTCGGTCTAAGGTAATTCCATTAGATCGTATATTAATTACAGTAGTAATAAAATTTACAGCTCCTAAAATTGAAGATACTCCTGCTAAATGGAGAGAAAAAATTGCTAAATCAACCGATGCCCCGGCATGAGCAATTCCTGAAGAAAGA
hap0363	ACTTTCAGCTAGAATTGCTCATAGAGGTGCTTCTGTAGATTTAGCAATTTTTTCTTTACATTTAGCAGGAGTTTCATCAATTTTAGGGTCAGTAAATTTTATTACTACAGTAATTAACATACGATCTAAGGGAATTACTTTAGACCGTATACCTTTATTCGTTTGATCAATTGTAATTACTACTGTCCTTTTACTTCTTTCTTTACCTGTCTTAGCTGGAGCAATTACAATATTATTAACAGATCGAAATTTAAATACTTCTTTCTTTGATCCTGCAGGAGGAGGAGACCCAATTTTATATCAACACTTATTT
hap0364	AAATAAGTGTTGATATAAAATTGGGTCTCCTCCTCCCGCAGGATCAAAGAAAGAAGTATTTAAATTTCGATCTGTTAATAATATTGTAATTGCTCCAGCTAAGACAGGTAAAGAAAGAAGTAAAAGGACGGTAGTAATTACAATTGATCAAACGAATAAAGGTATACGGTCTAAAGTAATTCCCTTAGATCGTATGTTAATTACTGTAGTAATAAAATTTACTGACCCTAAAATTGATGAAACTCCTGCTAAATGTAAAGAAAAAATTGCTAAATCTACAGAAGCACCTCTATGAGCAATTCTAGCTGAAAGT
hap0365	AAACAAGTGTTGGTAAAGAATAGGGTCACCCCCTCCCGCTGGGTCAAAAAATGAAGTATTTAAATTTCGATCTGTTAATAATATGGTGATTGCTCCCGCTAAAACAGGAAGAGAGAGAAGAAGAAGAATAGTAGTAATAATTACTGATCATACAAATAAAGGTATTCGGTCTAATGTAATTCCATTAGCTCGTATATTAATAGAAGTAGTAATAAAATTTACAGAACCTAAAATTGAAGAGATTCCCGCTAAATGAAGGGAAAAAATTGCTAAATCTACTGATGCTCCTCTATGAGCAATTCTAGCAGAAAGA
hap0366	TTTAGCCTCTGGGATTGCCCATGCAGGACCTTCGGTTGATTTAGCCATTTTTTCTCTTCACTTAGCTGGTATTTCCTCTATTTTAGGGGCGGTTAATTTTATTACAACTGTAATTAATATACGGTCTAGAGGAATTACCTTAGATCGGATACCTTTATTTGTTTGATCAGTAGTTATTACAGCTATCCTACTGCTATTATCTTTACCAGTTTTAGCTGGAGCTATTACTATACTTTTAACAGATCGAAACTTAAATACATCCTTCTTCGACCCAGCGGGAGGAGGAGATCCAATTTTATATCAACACTTATTT
hap0367	ACTTTCTTCTAATATTGCTCATGCTGGGGCATCTGTAGACTTAGCAATTTTTTCTTTACACTTAGCAGGAATTTCTTCAATCCTGGGAGCTGTAAATTTTATTACAACAGTAATTAATATACGTTCAGAAGGAATTTCATTAGACCGAATACCCCTATTTGTATGATCAGTAGTTATTACGGCTGTTCTTTTACTTCTCTCTTTACCGGTTTTAGCAGGAGCAATTACCATATTATTAACGGATCGAAATTTAAATACTAGATTTTTTGACCCCGCAGGAGGGGGTGACCCTATTCTTTATCAACACCTATTT
hap0368	TCTATCTGCTAATATTGCCCACAGCGGGGCTTCTGTAGATTTAGCTATTTTCTCTCTTCATTTAGCAGGTATTTCCTCTATTTTAGGATCAGTAAATTTTATTACCACAGCTATTAATATACGAGCAAATGGAATTACACTAGATCGAATACCTTTATTTGTTTGATCAGTTGTAATTACAACTGTCCTTCTTTTACTTTCTTTACCTGTTCTTGCTGGAGCAATTACTATACTTTTAACTGATCGAAATCTGAATACCTCATTTTTTGATCCGGCAGGAGGGGGGGACCCTATTTTATACCAACACTTATTT
hap0369	TCTTTCTGCAAGAATTGCTCATAGAGGTGCATCAGTAGACTTAGCAATTTTTTCTTTACATTTAGCGGGAGTATCATCTATTCTTGGATCTGTAAATTTTATTACAACAGTAATTAACATACGGGCAAATGGAATTACTTTAGACCGAATACCTTTATTTGTCTGATCAATTGTTATTACAACTGTCCTATTACTTTTATCTTTACCTGTTTTAGCTGGTGCTATTACAATACTTTTAACAGACCGAAATTTAAATACTTCTTTCTTTGACCCCGCTGGAGGAGGAGATCCTATTCTTTATCAACATTTATTT
hap0370	AAATAAATGTTGATAAAGAATAGGATCTCCTCCTCCAGCGGGGTCAAAGAAAGAAGTATTTAAATTTCGGTCTGTTAAAAGTATTGTAATAGCACCAGCTAAAACAGGTAAAGATAAAAGTAATAGGACAGTTGTAATAACAATTGATCAGACAAATAAAGGTATTCGGTCTAAAGTAATTCCATTTGCCCGTATGTTAATTACTGTTGTAATAAAATTTACAGATCCAAGAATAGACGATACTCCCGCTAAATGTAAAGAAAAAATTGCTAAGTCTACTGATGCACCTCTATGAGCAATTCTTGCAGAAAGA
hap0371	CCTTTCTGCCAGTATCGCTCATAGAGGGGCTTCTGTAGATCTGGCAATTTTTTCTTTACATTTAGCCGGTGTATCCTCAATTTTAGGATCCGTAAATTTTATCACTACTGTAATTAATATACGATCTAACGGAATTACATTAGATCGTATACCTCTTTTTGTTTGATCCATTGTAATTACAACAGTTTTATTATTACTATCTTTACCTGTTCTTGCCGGAGCAATCACTATACTTTTAACAGATCGAAATCTAAATACTTCATTTTTTGATCCAGCTGGAGGAGGTGACCCAATCCTTTATCAACATTTATTT
hap0372	TCTTTCTTCTAATATTGCTCATGCTGGAGCTTCAGTAGATTTAGCAATTTTTTCTTTACATTTAGCAGGAATTTCTTCTATTTTAGGAGCAGTAAATTTTATTACTACAGTAATTAATATACGATCAGAAGGAATTTCTTTAGATCGAATACCATTATTTGTGTGATCAGTAGTAATTACTGCAGTTTTATTACTTCTCTCTTTACCAGTTCTAGCTGGAGCTATTACTATACTTCTTACTGATCGAAATTTAAATACTAGTTTCTTTGATCCTGCAGGAGGAGGAGACCCAATTCTTTATCAACATTTATTT
hap0373	AAATAAATGTTGGTATAAAATAGGGTCTCCTCCTCCTGCGGGGTCAAAAAAAGAAGTATTTAAATTTCGGTCTGTTAGAAGTATAGTAATTGCTCCTGCTAAGACAGGGAGGGATAGTAAAAGAAGTACTGTTGTAATTACAACAGATCAGACAAATAAAGGTATACGATCAAGGGTAATTCCATTGGCCCGTATGTTAATTGCTGTGGTAATGAAATTTACGGACCCTAAAATGGAAGAAATTCCCGCAAGATGTAAAGAAAAAATTGCTAAATCTACAGAGGCTCCTCTATGGGCAATATTGGCAGATAGA
hap0374	AAATAAATGTTGGTATAAAATAGGATCTCCACCTCCGGCTGGATCAAAAAAAGAAGTATTTAAATTTCGGTCTGTTAATAATATTGTAATAGCTCCCGCTAAAACTGGTAAAGATAATAAAAGTAAAATAGTAGTAATTACTACTGATCACACAAATAATGGTATACGATCTAAAGTAATTCCATTTGCTCGTATATTAATGGCTGTTGTAATAAAATTTACTGAACCTAAAATAGAAGAAATTCCGGCTAAATGCAAAGAAAAAATTGCTAAATCTACAGAACCCCCTCTATGAGCAATATTAGAGGATAAT
hap0375	CCTATCTGCAAGTATTGCTCATAGTGGAGCATCTGTAGATTTAGCAATTTTTTCTCTACATTTAGCAGGAGTATCTTCTATTTTAGGATCAGTAAATTTTATTACTACAGTAATTAATATACGATCAAAGGGAATTACTCTTGATCGAATACCTTTATTTGTTTGATCTATTGTTATTACTACTGTTCTTTTATTACTTTCATTACCTGTTTTAGCAGGAGCAATTACAATACTTTTAACAGATCGAAATTTAAATACATCGTTTTTCGACCCAGCAGGAGGAGGAGACCCAATTCTTTATCAACATTTATTT
hap0376	AAATAAATGTTGATAAAGAATTGGGTCTCCCCCTCCTGCAGGATCAAAGAAACTAGTATTTAAATTTCGATCAGTAAGAAGTATAGTAATAGCTCCAGCTAGAACTGGTAAAGAAAGAAGTAATAAAACTGCAGTAATTACTACTGATCACACAAATAATGGTATTCGATCTAAAGAAATTCCTTCTGATCGTATATTAATTACTGTAGTAATAAAATTTACTGCTCCTAAAATAGAAGAAATTCCTGCTAAATGTAAAGAAAAAATTGCTAAATCTACTGAAGCTCCAGCATGAGCAATATTAGAAGAAAGA
hap0377	TCTGGCTTCTGGTATTGCCCATGTTGGTCCTTCTGTTGATTTAGCTATTTTTTCTTTACATTTAGCAGGAATTTCCTCAATTTTGGGAGCTGTAAATTTTATTACTACAGTTATTAATATGCGTTCTAGAGGAATTACTTTAGATCGAATGCCTTTATTTGTTTGATCAGTAGTTATTACTGCAATTTTATTATTATTATCTTTACCAGTATTAGCAGGAGCTATTACAATATTATTAACAGATCGAAATTTAAATACTTCTTTCTTTGATCCTGCTGGAGGGGGAGATCCTATTTTATACCAACATTTATTT
hap0378	ACTTTCAGCTAGAATTGCTCATAGAGGTGCTTCTGTAGATTTAGCAATTTTTTCTTTACATTTAGCAGGAGTTTCATCAATTTTAGGGTCAGTAAATTTTATTACTACAGTAATTAACATACGATCTAAGGGAATTACTTTAGACCGTATACCTTTATTCGTTTGATCAATTGTAATTACTACTGTCCTTTTACTTCTTTCTTTACCTGTCTTAGCTGGGGCAATTACAATATTATTAACAGATCGAAATTTAAATACTTCTTTCTTTGATCCTGCAGGAGGAGGAGATCCAATTTTATATCAACACTTATTT
hap0379	TCTCTCTTCAAATATTGCCCATAGAGGTGCCTCTGTTGACTTAGCTATTTTTTCTTTACATTTAGCAGGAATTTCATCTATTTTAGGATCAGTTAATTTTATTACTACTGCAATTAATATACGAAGTAATGGAATTACATTAGATCGTATACCTTTATTTGTTTGATCTGTTGTAATTACTACTATTCTTTTACTTCTATCTTTGCCTGTATTAGCAGGAGCTATCACAATACTTCTAACAGATCGAAATTTAAATACATCATTTTTTGACCCGGCTGGAGGGGGAGATCCAATTCTTTATCAACATTTATTT
hap0380	TCTTTCTTCAAATATTGCTCACAGAGGTGCCTCTGTTGATTTAGCAATTTTTTCACTTCATTTAGCAGGTATCTCTTCAATTTTAGGATCCGTTAATTTTATTACTACAGCAATTAATATACGAAGAAATGGGATTACACTAGATCGAATACCATTATTTGTTTGATCAGTAATTATTACAACAATTCTTCTTCTTCTTTCTCTTCCAGTTTTAGCCGGAGCTATTACTATACTTCTTACAGATCGAAATTTAAATACATCTTTCTTTGACCCCGCAGGAGGGGGAGACCCTATCCTTTATCAACATTTATTT
hap0381	ATTATCTTCAAACATTGCCCACAGAGGGGCATCTGTAGATTTAGCGATTTTTTCCCTACATTTAGCAGGAATTTCCTCAATCTTAGGGTCAGTAAATTTTATTACTACTGCAATTAATATACGAAGAAACGGAATTACTTTAGATCGAATACCATTATTTGTATGATCTGTAGTTATTACAACTATTTTATTACTCCTTTCTTTACCCGTTTTAGCTGGAGCTATTACAATACTTCTTACCGATCGAAACCTTAATACTTCTTTTTTCGATCCAGCCGGAGGGGGAGACCCTATTCTCTATCAACACTTATTC
hap0382	AAATAAATGTTGATAAAGGATAGGGTCTCCCCCTCCTGCGGGGTCAAAGAAAGATGTATTTAAATTTCGATCTGTAAGAAGTATAGTAATAGCTCCGGCTAAAACTGGAAGAGAAAGAAGAAGAAGAATTGTTGTAATAATTACTGATCAAACAAATAATGGTATTCGATCTAATGTAATCCCATTTCTTCGTATATTAATTGCTGTAGTAATAAAATTAACGGATCCTAAAATTGAAGAGATACCTGCTAAATGAAGTGAAAAAATTGCTAAATCAACAGAGGCACCTCTGTGAGCAATATTTGAAGAAAGA
hap0383	AAATAAATGTTGGTAAAGAATAGGGTCTCCTCCCCCAGCCGGGTCAAAAAAAGAAGTGTTTAAATTTCGGTCAGTTAATAGTATAGTAATAGCTCCAGCTAATACGGGCAAAGATAAAAGTAAAAGGACTGTTGTAATTACAATAGATCAAACAAATAAAGGTATACGATCAAGAGTAATTCCATTAGAGCGTATATTAATAACTGTAGTAATAAAATTTACAGAGCCTAGAATAGAGGAAATACCTGCTAAATGTAAGGAGAAAATTGCTAAGTCTACTGAAGCTCCTCTATGAGCAATATTAGAGGATAAA
hap0384	TCTCTCTTCAAATATTGCCCATAGAGGTGCCTCTATTGACTTAGCTATTTTTTCTTTACATTTAGCAGGAATTTCATCTATTTTAGGATCAGTTAATTTTATTACTACTGCAATTAATATACGAAGTAATGGAATTACATTAGATCGTATACCTTTATTTGTTTGATCTGTTGTAATTACTACTATTCTTTTACTTCTATCTTTGCCTGTATTAGCAGGAGCTATCACAATACTTCTAACAGATCGAAATTTAAATACATCATTTTTTGACCCGGCTGGAGGGGGAGATCCAATTCTTTATCAACATTTATTT
hap0385	ATTATCTTCAAACATTGCCCACAGAGGGGCATCTGTAGATTTAGCGATTTTTTCCCTACATTTAGCAGGAATTTCCTCAATCTTAGGGTCAGTAAATTTTATTACTACTGCAATTAATATACGAAGAAACGGAATTACTTTAGATCGAATACCATTATTTGTGTGATCTGTAGTTATTACAACTATCTTATTACTCCTTTCTTTACCCGTTTTAGCTGGAGCTATTACAATACTTCTTACCGATCGAAACCTTAATACTTCTTTTTTCGATCCAGCCGGAGGGGGAGACCCTATTCTCTATCAACACTTATTC
hap0386	TCTCTCTTCAAATATTGCGCATAGAGGTGCCTCTGTTGACTTAGCTATTTTTTCTTTACATTTAGCAGGAATTTCATCTATTTTAGGATCAGTTAATTTTATTACTACTGCAATTAATATACGAAGTAATGGAATTACATTAGATCGTATACCTTTATTTGTTTGATCTGTTGTAATTACTACTATTCTTTTACTTCTATCTTTACCTGTATTAGCAGGGGCTATCACAATACTTCTAACAGATCGAAATTTAAATACATCATTTTTTGACCCGGCTGGAGGAGGAGACCCAATTCTTTATCAACATTTATTT
hap0387	AAATAAATGTTGATAAAGAATTGGATCTCCCCCTCCAGCCGGGTCAAAAAATGATGTATTTAAATTTCGATCTGTTAGAAGTATTGTGATAGCTCCTGCTAATACAGGCAAAGATAGAAGTAAAAGAATAGTAGTAATTACAACAGATCAAACAAATAAAGGTATACGATCTAATGTAATTCCATTACTTCGTATATTAATTGCAGTAGTAATAAAATTAACTGATCCTAAAATAGATGAAATTCCTGCTAAATGTAAAGAAAAAATAGCTAAGTCAACAGAGGCGCCTCTATGGGCAATATTTGAAGAGAGA
hap0388	TCTTTCTTCAAATATTACTCACAGAGGTGCCTCTGTTGATTTAGCAATTTTTTCACTTCATTTAGCAGGTATCTCTTCAATTTTAGGATCCGTTAATTTTATTACTACAGCAATTAATATACGAAGAAATGGGATTACACTAGATCGAATACCATTATTTGTTTGATCAGTAATTATTACAACAATTCTTCTTCTTCTTTCTCTTCCAGTTTTAGCCGGAGCTATTACTATACTTCTTACAGATCGAAATTTAAATACATCTTTCTTTGACCCCGCAGGAGGGGGAGACCCTATCCTTTATCAACATTTATTT
hap0389	AAATAAATGTTGATAAAGAATTGGATCTCCCCCTCCAGCCGGGTCAAAAAATGATGTATTTAAATTTCGATCTGTTAGAAGTATTGTGATAGCTCCTGCTAATACAGGCAAAGATAGAAGTAAAAGAATAGTAGTGATTACAACAGATCAAACAAATAAAGGTATACGATCTAATGTAATTCCATTACTTCGTATATTAATTGCAGTAGTAATAAAATTAACTGATCCTAAAATAGATGAAATTCCTGCTAAATGTAAAGAAAAAATAGCTAAGTCAACAGAGGCACCTCTATGGGCAATATTTGAAGAGAGA
hap0390	TCTTTCTTCAAATATTGCTCACAGAGGTGCCTCTGTTGATTTAGCAATTTTTTCACTTCATTTAGCAGGTATCTCTTCAATTTTAGGATCCGTTAATTTTATTACTACAGCAATTAATATACGAAAAAATGGGATTACACTAGATCGAATACCATTATTTGTTTGATCAGTAATTATTACAACAATTCTTCTTCTTCTTTCTCTTCCAGTTTTAGCCGGAGCTATTACTATACTTCTTACAGATCGAAATTTAAATACATCTTTCTTTGACCCCGCAGGAGGGGGAGACCCTATCCTTTATCAACATTTATTT
hap0391	TCTCTCTTCAAATATTGCCCATAGAGGCGCCTCTGTTGACTTAGCTATTTTTTCTTTACATTTAGCAGGAATTTCATCTATTTTAGGATCAGTTAATTTTATTACTACTGCAATTAATATACGAAGTAATGGGATTACATTAGATCGTATACCTTTATTTGTTTGATCTGTTGTAATTACTACTATTCTTTTACTTCTATCTTTACCTGTATTAGCAGGGGCTATCACAATACTTCTAACAGATCGAAATTTAAATACATCATTTTTTGACCCGGCTGGAGGAGGAGATCCAATTCTTTATCAACATTTATTT
hap0392	TCTCTCTTCAAATATTGCCCATAGAGGTGCCTCTGTTGACTTAGCTATTTTTTCTTTACATTTAGCAGGAATTTCATCTATTTTAGGATCAGTTAATTTTATTACTACTGCAATTAATATACGAAGTAATGGAATTACATTAGATCGTATACCTTTATTTGTTTGATCTGTTGTAATTACTACTATTCTTTTACTTCTATCTTTGCCTGTATTAGCAGGAGCTATCACAATACTTCTAACAGATCGAAATTTAAATACATCATTTTTTGACCCGGCTGGAGGGGGAGACCCAATTCTTTATCAACATTTATTT
hap0393	CTATCATCTAACATTGCCCATAGAGGAGCCTCTGTTGATTTAGCTATTTTTTCTCTACATTTAGCAGGTATTTCTTCTATTCTTGGATCAGTAAATTTTATTACCACAGCTATTAACATACGTTCAAGAGGAATTACATTAGACCGCATACCTTTATTTGTTTGATCTGTTATTATTACTACAATTCTTCTTCTTCTCTCTCTTCCTGTTTTAGCAGGAGCTATTACCATACTTTTAACAGATCGAAATTTAAATACTTCTTTTTTTGACCCAGCGGGAGGAGGAGACCCCATTCTTTATCAACATTTATTT
hap0394	TCTTTCTTCAGGAATTGCTCATGCTGGGGCATCGGTTGATTTAGCAATTTTTTCTCTCCATTTAGCAGGAGTATCTTCAATTTTAGGAGCTGTAAATTTTATTACTACTGTAATTAATATACGATCTAACGGAATTACCTTAGACCGAATACCCTTATTTGTATGATCAGTTGTAATTACAGCTATTCTTCTCCTTCTTTCTCTTCCTGTTTTAGCCGGAGCTATTACTATACTTCTCACTGATCGAAATTTAAATACTTCTTTCTTCGATCCTGCTGGTGGAGGAGATCCTATTTTATATCAACATTTATTT
hap0395	CCTTTCTTCGGGTATTGCCCATGCCGGAGCATCTGTTGACTTAGCAATTTTTTCTCTCCATTTAGCTGGAGTATCCTCAATTTTAGGGGCTGTAAATTTTATTACTACTGTAATTAATATACGATCTAATGGAATTACATTAGACCGAATACCTTTATTTGTATGATCAGTAGTAATTACAGCTATTCTCCTTCTTCTATCTCTTCCTGTATTAGCTGGTGCTATTACTATACTTCTTACTGACCGAAATTTAAATACTTCTTTTTTTGATCCGGCCGGTGGAGGAGACCCTATTTTATATCAACATTTATTT
hap0396	CTTATCTGCAAGAATTGCTCATAGAGGAGCATCTGTTGATTTAGCCATTTTTTCTCTTCATCTTGCAGGTATTTCTTCTATTTTAGGTTCAGTAAATTTTATTACTACTGCAATTAATATACGAGCTAATGGTATTACTTTAGATCGAATACCTTTATTTGTTTGATCCGTTATTATTACAACTATTTTACTTCTTCTCTCTCTTCCTGTATTAGCAGGAGCCATTACTATACTTTTAACTGATCGAAATTTAAATACATCCTTTTTTGATCCAGCTGGAGGGGGAGACCCTATTTTGTACCAACATCTATTT
hap0397	TCTTTCTGCAAGAATTGCTCATAGAGGTGCATCAGTAGACTTAGCAATTTTTTCTTTACATTTAGCGGGAGTATCGTCTATTCTTGGATCTGTAAATTTTATTACAACAGTAATTAACATACGGGCAAATGGAATTACTTTAGACCGAATACCTTTATTTGTCTGATCAATTGTTATTACAACTGTCCTATTACTTTTATCTTTACCTGTTTTAGCTGGTGCTATTACAATACTTTTAACAGACCGAAATTTAAATACTTCTTTCTTTGACCCTGCTGGAGGAGGAGACCCTATTCTTTATCAACATTTATTT
hap0398	TCTTTCTTCAGCCATTGCCCACAGAGGGGCTTCAGTTGACTTAGCTATTTTCTCCCTTCATTTAGCAGGAGTATCTTCTATTTTAGGATCAGTAAATTTCATTACTACAGTTATTAATATACGGGCAAATGGAATTACCTTAGACCGAATACCTTTATTTGTGTGATCAGTAGTAATTACTACAGTATTACTTTTATTATCTCTACCAGTTTTAGCAGGAGCTATCACTATACTTCTTACAGACCGAAATTTAAATACATCATTTTTCGACCCTGCCGGAGGAGGAGACCCTATTCTATACCAACATCTATTT
hap0399	TCTTTCTGCAAGAATTGCTCATAGAGGCGCATCAGTAGACTTAGCAATTTTTTCTTTACATTTAGCGGGAGTATCATCTATTCTTGGATCTGTAAATTTTATTACAACAGTAATTAACATACGGGCAAATGGAATTACTTTAGACCGAATACCTTTATTTGTCTGATCAATTGTTATTACAACTGTCCTATTACTTTTATCTTTACCTGTTTTAGCTGGTGCTATTACAATACTTTTAACAGACCGAAATTTAAATACTTCTTTCTTTGACCCTGCTGGAGGAGGAGATCCTATTCTTTATCAACATTTATTT
hap0400	TTTATCTTCTAGAATAGCTCATACAGGAGCTTCAGTAGATTTGGCTATTTTTTCTCTTCACTTAGCTGGAATTTCTTCTATCTTAGGAGCAGTTAATTTTATTACAACTGTAATTAATATACGATCAATAGGTATTACATTAGATCGTATACCTTTATTTGTTTGATCAGTTGTTATTACCGCTATCTTATTACTTTTATCTTTACCAGTTTTAGCAGGTGCTATTACTATATTACTAACAGACCGAAATTTAAATACCTCTTTTTTTGATCCAGCAGGAGGAGGAGATCCTATTTTATATCAACATTTATTT
hap0401	AAATAAATGTTGATAAAGAATAGGATCTCCTCCTCCAGCAGGGTCAAAGAAAGAAGTATTTAAATTTCGGTCTGTTAAAAGTATTGTAATAGCACCAGCTAAAACAGGTAAAGATAAAAGTAATAGTACAGTTGTAATAACAATTGATCAGACAAATAAAGGTATTCGGTCTAAAGTAATTCCATTTGCCCGTATGTTAATTACTGTTGTAATAAAATTTACAGATCCAAGAATAGATGATACTCCCGCTAAATGTAAAGAAAAAATTGCTAAGTCTACTGATGCGCCTCTATGAGCAATTCTTGCAGAAAGA
hap0402	CCTCTCTTCTGGAATTGCTCATGCTGGGGCATCGGTTGATTTAGCAATTTTTTCTCTTCATTTAGCCGGAGTATCCTCAATTTTAGGGGCCGTAAATTTTATTACTACTGTTATTAATATACGATCTAATGGAATTACCTTAGATCGAATACCTTTATTTGTTTGATCAGTAGTAATTACAGCTATTCTTCTTCTTCTTTCTCTTCCTGTTTTAGCAGGAGCTATTACTATACTTCTTACTGACCGAAATTTAAATACCTCATTTTTTGATCCTGCTGGTGGTGGTGATCCTATTCTTTATCAACATTTATTC
hap0403	AAATAAATGTTGATATAAAATAGGGTCTCCTCCACCGGCCGGATCAAAAAAAGAAGTATTTAAATTTCGGTCAGTAAGAAGTATAGTAATAGCACCAGCTAATACAGGAAGAGATAGAAGAAGGAGAATAGCTGTAATTACTACTGATCATACAAATAAAGGTATTCGGTCTAATGTAATTCCATTAGATCGTATATTAATTACAGTAGTAATAAAATTTACAGCCCCTAAAATTGAGGATACTCCAGCTAAATGGAGAGAAAAAATTGCTAAGTCAACAGATGCTCCAGCATGGGCAATACCTGAAGAAAGG
hap0404	AAATAAATGTTGGTATAAAATAGGGTCTCCTCCTCCTGCGGGGTCAAAAAAAGAAGTATTTAAATTTCGGTCTGTTAGAAGTATAGTAATTGCTCCTGCCAAGACAGGGAGGGATAGTAAAAGAAGTACTGTTGTAATTACAACAGATCAGACAAATAAAGGTATACGATCAAGGGTAATTCCATTGGCCCGTATGTTAATTGCTGTGGTAATGAAATTTACGGACCCTAAAATGGAAGAAATCCCCGCAAGGTGTAAAGAAAAAATTGCTAAATCTACAGAGGCTCCTCTATGGGCAATATTGGCAGATAGA
hap0405	TCTTTCTGCAAGAATTGCTCATAGAGGGGCATCTGTAGACTTAGCAATTTTTTCTTTACATTTAGCAGGAGTATCCTCTATTCTTGGATCTGTAAATTTTATTACAACAGTAATTAACATACGAGCAAATGGAATTACTTTAGACCGAATACCCTTATTTGTCTGATCAATTGTTATTACAACTGTCCTATTACTTTTATCTTTACCCGTTTTAGCTGGTGCTATTACAATGCTTTTAACAGACCGAAATTTAAATACTTCTTTCTTTGACCCTGCTGGAGGAGGAGACCCTATTCTTTATCAACATTTATTT
hap0406	TCTTTCTGCAAGAATTGCTCATAGAGGAGCATCTGTAGACTTAGCAATTTTTTCTTTACATTTAGCAGGAGTATCCTCTATTCTTGGATCTGTAAATTTTATTACAACAGTAATTAACATACGAGCAAATGGAATTACTTTAGACCGAATACCCTTATTTGTCTGATCAATTGTTATTACAACTGTCCTATTACTTTTATCTTTACCCGTTTTGGCTGGTGCTATTACAATGCTTTTAACAGACCGAAATTTAAATACTTCTTTCTTTGACCCTGCTGGAGGAGGGGACCCTATTCTTTATCAACATTTATTT
hap0407	TCTATCTTCTAATATCGCCCACAGAGGAGCTTCTGTTGATTTAGCTATTTTTTCCCTTCATTTAGCCGGAGTATCCTCTATTTTAGGTTCAGTAAATTTTATTACTACAGCAATCAATATACGAAGAAACGGGATTACTCTAGATCGAATACCTTTATTTGTTTGATCTGTAATTATTACAACTATCCTTTTATTACTATCTTTACCTGTCTTAGCAGGAGCTATTACCATACTTCTAACAGATCGAAATTTAAATACATCTTTTTTTGATCCAGCAGGAGGAGGAGACCCAATTTTATACCAACACTTATTT
hap0408	TTATCCGCAAGAATTGCCCATAGAGGAGGATCTGTAGATTTAGCAATTTTTTCTCTTCATTTAGCAGGTATTTCTTCTATTTTAGGGTCAGTAAATTTTATTACTACAGCTATCAATATACGAAGAAATGGAATTACATTAGATCGAATGCCATTATTTGTTTGATCTGTAATTATCACAACTATTTTGCTTCTTCTTTCTTTACCTGTTTTAGCAGGAGCAATTACAATACTTTTAACTGACCGAAATTTAAATACTTCTTTTTTTGACCCAGCAGGAGGGGGGGACCCTATTTTGTATCAACATCTATTT
hap0409	AAATAAATGTTGATATAAAATAGGGTCTCCTCCACCAGCAGGGTCGAAGAAAGAAGTATTTAAATTTCGATCAGTGAGAAGTATAGTAATAGCTCCGGCTAAAACAGGAAGAGAAAGAAGGAGAAGAATAGCTGTAATTACAACTGATCATACAAATAAGGGTATTCGGTCTAAGGTAATTCCGTTAGATCGTATATTAATTACAGTAGTAATAAAATTTACAGCTCCTAAAATTGAAGATACTCCTGCTAAATGGAGAGAAAAAATTGCTAAATCAACCGATGCTCCAGCATGAGCAATTCCTGAAGAAAGA
hap0410	AAATAAGTGTTGGTAAAGAATAGGGTCTCCTCCTCCTGCAGGATCAAAAAAAGATGTATTTAAATTTCGATCTGTAAGAAGTATTGTAATAGCCCCAGCAAGAACAGGTAAAGAAAGTAATAATAATACAGTAGTAATTACAATTGACCAAACAAATAAAGGTATTCGGTCTAAGGTAATCCCATTTGTTCGTATATTAATTACTGTTGTAATAAAATTTACAGAACCTAAAATTGAGGACACTCCTGCTAAATGAAGAGAAAAAATAGCTAAATCGACAGAAGCTCCTCTATGGGCAATATTAGAAGATAGG
hap0411	AAATAAGTGTTGGTAAAGAATAGGGTCTCCTCCTCCTGCAGGATCAAAAAAAGATGTATTTAAATTTCGATCTGTAAGAAGTATTGTAATAGCCCCAGCAAGAACAGGTAAAGAAAGTAATAATAATACAGTAGTAATTACAATTGATCAAACAAATAAAGGTATTCGGTCTAAGGTAATCCCATTTGTTCGTATATTAATTACTGTTGTAATAAAATTTACAGAACCTAAAATTGAGGACACTCCTGCTAAATGAAGAGAAAAAATAGCTAAATCGACAGAAGCCCCTCTATGGGCAATATTAGAAGATAGG
hap0412	GCTATCTTCAGGAATTGCTCATGCTGGGGCTTCTGTGGATTTAGCTATTTTTTCTCTTCATCTAGCCGGTATTTCTTCAATTTTAGGAGCAGTAAACTTTATTACAACTGTAATTAACATACGTTCTAGAGGAATTACTTTAGACCGAATACCTTTATTTGTTTGATCTGTTGTTATTACAGCAGTACTATTATTATTATCTCTTCCTGTACTAGCAGGAGCAATTACAATACTTTTAACTGATCGAAATCTCAATACTTCTTTTTTTGATCCTGCTGGAGGAGGAGATCCTATTTTATATCAACACTTATTT
hap0413	AAATAAGTGTTGATAAAGAATGGGATCTCCTCCTCCAGCCGGGTCAAAGAAGGAAGTATTTAAATTTCGGTCAGTTAAAAGTATAGTAATTGCTCCTGCTAATACAGGCAAGGAAAGTAGTAAAAGTACGGTAGTAATAACAACAGATCATACAAAAAGAGGTATTCGATCTAAGGTAATTCCATTTGCCCGTATATTAATAGCTGTAGTAATAAAATTTACTGATCCTAAAATTGAAGAGACCCCTGCGAGATGTAGGGAAAAAATAGCTAAGTCTACTGATGCTCCTCTATGTGCAATACTTGCAGATAAT
hap0414	GAATAAATGTTGATAAAGAATAGGGTCTCCTCCTCCAGCTGGATCAAAAAATGAGGTATTTAAATTTCGGTCAGTTAAAAGTATAGTAATTGCTCCTGCTAAAACAGGGAGAGAAAGTAAAAGAAGAACAGTAGTAATTACTACTGATCAAACAAATAAGGGTATTCGATCTAGAGTAATTCCGTTTGCTCGTATATTAATTGCGGTAGTAATAAAATTTACTGAACCTAAAATAGATGATACACCTGCTAAATGAAGGGAAAAAATAGCCAAATCAACAGAAGCTCCTCTATGAGCGATTCTGGCAGAGAGG
hap0415	TCTTTCTTCTAATATTGCCCATAGAGGAGCCTCTGTTGATCTTGCTATTTTTTCTTTACACTTAGCAGGAATTTCTTCAATTTTAGGATCTGTAAATTTTATTACTACAGCCATTAATATACGTTCCAGAGGAATTACATTAGACCGAATACCTCTTTTTGTTTGATCTGTAATTATTACAACTATTCTCCTTCTTTTATCTTTACCTGTTTTAGCGGGAGCAATTACAATACTTTTAACAGATCGAAATTTAAATACCTCTTTTTTTGATCCAGCAGGGGGAGGAGACCCAATTTTATATCAACATTTATTT
hap0416	TCTTTCTGCTAGAATTGCACATAGAGGAGCATCTGTAGATTTAGCTATTTTTTCTCTCCATTTAGCAGGTATTTCCTCAATTTTAGGTTCAGTAAATTTTATTACTACAGCTATTAATATACGAGCAAACGGAATTACTTTAGACCGAATACCTTTATTTGTTTGATCAGTAGTAATTACAACTATTCTTTTACTACTATCTTTACCTGTATTAGCAGGTGCTATTACTATATTATTAACAGATCGAAATCTAAATACTTCTTTTTTTGACCCAGCTGGAGGAGGAGATCCAATTTTATACCAACACTTATTT
hap0417	CCTCTCAGCTAGAATTGCCCACAGAGGGGCTTCTGTAGATTTAGCTATTTTTTCTCTACATTTAGCAGGTATTTCTTCAATTTTAGGATCCGTAAATTTTATTACTACAGCAATTAATATACGAGCTAATGGTATTACTTTAGACCGAATACCTTTATTTGTATGATCAGTTATTATTACCACTATTCTTCTCTTATTGTCTCTTCCCGTTTTAGCTGGAGCTATTACAATACTTTTAACTGATCGTAATTTAAATACTTCATTTTTTGATCCTGCTGGTGGAGGAGATCCAATTCTTTATCAACATTTATTT
hap0418	TCTATCTGCCAGCATTGCTCACAGAGGGGCTTCTGTAGATTTAGCAATTTTTTCCCTTCATTTAGCAGGTATCTCCTCAATTTTAGGGTCTGTAAATTTTATTACAACAGTAATTAATATACGTTCAAAAGGAATCACTTTAGATCGTATACCTCTTTTTGTTTGATCTATTGTGATTACAACTGTTTTATTATTACTCTCTTTACCTGTTTTAGCAGGAGCAATTACTATATTATTAACTGATCGAAATTTAAATACTTCATTCTTTGATCCAGCTGGAGGGGGTGACCCAATTCTTTATCAACATTTATTT
hap0419	ACTTTCAGCTAGAATTGCGCATAGAGGTGCTTCTGTAGATTTAGCAATTTTTTCTTTACATTTAGCAGGGGTTTCGTCAATTTTAGGGTCAGTAAATTTTATTACTACAGTAATTAACATGCGATCTAAGGGAATTACTTTAGACCGTATACCTTTATTTGTTTGATCAATTGTAATTACTACTGTTCTTTTACTTCTTTCATTACCTGTCTTAGCTGGAGCAATTACAATATTATTAACAGATCGAAATTTAAATACTTCTTTCTTTGATCCTGCTGGAGGAGGGGATCCAATTTTATATCAACACTTATTT
hap0420	AAATAAGTGTTGATATAAAATTGGATCTCCTCCTCCAGCAGGATCAAAGAAAGAAGTATTTAAATTTCGATCTGTTAATAATATTGTAATTGCTCCAGCTAAGACAGGTAAAGAAAGAAGTAAAAGAACAGTAGTAATTACAATTGATCAAACGAATAAAGGCATACGGTCTAAAGTAATTCCCTTAGATCGCATGTTAATTACTGTAGTAATAAAATTTACTGATCCTAAAATTGACGAAACTCCTGCTAAATGTAAAGAAAAAATTGCTAAATCTACAGAAGCACCTCTATGTGCAATTCTAGCTGAAAGT
hap0421	CCTTTCTTCTGCTATTGCTCACAGAGGGGCTTCAGTAGATTTAGCTATTTTTTCTCTTCATTTAGCAGGAGTTTCTTCTATTTTAGGTTCAGTAAATTTTATTACTACTGTAATTAATATACGAGCAAATGGAATCACACTAGACCGAATGCCTTTATTTGTATGATCAGTAGTAATTACAACAGTTCTTTTACTTTTATCATTGCCAGTTTTAGCTGGAGCAATTACTATACTTTTAACAGATCGAAATTTAAATACATCATTCTTTGATCCAGCTGGAGGAGGTGACCCTATTCTTTATCAACATTTATTT
hap0422	AAATAAATGTTGATAAAGAATAGGGTCCCCTCCTCCAGCGGGGTCGAAGAATGATGTATTTAAATTTCGATCTGTTAAAAGTATAGTAATTGCTCCAGCTAAAACTGGTAGTGAAAGAAGTAAAAGAACTGTTGTAATTACAACTGATCAGACAAATAGAGGTATTCGGTCTAATGTAATTCCGTTTGCTCGTATATTAATTACAGTAGTAATAAAATTTACTGAGCCTAAAATAGAAGAAACTCCTGCTAGGTGAAGAGAAAAAATGGCTAAATCTACTGAAGCCCCTCTATGGGCAATAGCGGAAGATAGC
hap0423	AAATAAATGTTGATATAAAATAGGATCTCCTCCTCCAGCAGGGTCAAAGAACGAAGTATTTAAATTTCGATCTGTTAAAAGTATAGTAATAGCTCCTGCTAAAACTGGTAGAGAAAGAAGAAGAAGAACTGTTGTAATTACAATTGATCATACAAATAAAGGTATTCGATCTAAAGTAATTCCATTAGATCGTATATTAACTACAGTTGTAATAAAATTTACAGATCCTAAAATAGAAGAAACCCCTGCTAAATGAAGAGAAAAAATAGCTAGATCAACAGAAGCTCCTCTATGAGCAATACTTGCTGATAGT
hap0424	ACTTTCAGCTAGAATTGCACATAGAGGTGCTTCTGTAGATTTAGCAATTTTTTCTTTACATTTAGCAGGGGTTTCGTCAATTTTAGGATCAGTAAATTTTATTACTACAGTAATTAACATGCGATCTAAGGGAATTACTTTAGACCGTATGCCTTTATTCGTTTGATCAATTGTAATTACTACTGTTCTTTTACTTCTTTCTTTACCTGTCTTAGCTGGAGCAATTACAATATTATTAACAGATCGAAATTTAAATACTTCTTTCTTTGATCCTGCTGGAGGAGGAGATCCAATTTTATATCAACACTTATTT
hap0425	AAATAAATGTTGATAAAGAATTGGATCTCCTCCACCAGCAGGGTCAAAAAATGAAGTATTTAAATTACGATCAGTTAAAAGTATTGTAATAGCTCCGGCTAAAACGGGAAGAGATAATAAGAGAAGAATAGTGGTAATAATAACTGATCATACAAATAAAGGTATTCGGTCTAAAGTAATACCATTAGCTCGCATATTAATTGCTGTAGTAATAAAATTTACGGATCCTAAAATTGAAGAGATACCTGCTAAATGTAGAGAAAAAATAGCTAAATCTACAGAAGCCCCTCTGTGGGCAATTCTAGCTGAGAG
hap0426	CTGTCTAGTGGAATTGCACATGCTGGAGGATCTGTTGATTTAGCTATTTTTTCATTACATTTAGCAGGAATTTCTTCTATTTTAGGGGCTGTAAATTTTATTACTACTGTAATTAATATGCGATCTAACGGTATTACATTAGACCGAATACCCCTATTTGTCTGATCAGTAGTTATTACAGCTATTTTATTACTTTTATCTCTTCCTGTTTTAGCTGGAGCTATTACTATATTATTAACAGATCGAAATTTAAATACTTCTTTTTTTGATCCAGCAGGTGGGGGAGATCCTATTTTATATCAACACTTATTT
hap0427	CCTCTCTGCCAGAATCGCTCATAGAGGAGCTTCTGTTGATTTAGCTATTTTTTCCCTTCATTTAGCAGGCGTATCCTCTATTTTAGGTTCAGTAAATTTTATTACTACCGCAATTAATATACGAGCAAACGGAATTACTCTAGATCGAATACCCTTATTTGTTTGATCAGTAGTAATTACTACTGTTCTTCTTTTACTTTCTCTCCCTGTTTTAGCAGGAGCAATTACTATACTTTTAACTGACCGAAATTTAAATACCTCATTTTTTGACCCAGCTGGAGGAGGAGATCCTATTCTTTATCAACATTTATTC
hap0428	TTTAGCTTCTGGAATTGCACATGCTGGCGCATCAGTAGATCTAGCTATTTTTTCTCTTCACTTAGCTGGAATTTCATCAATTTTAGGAGCTGTAAATTTTATTACAACTGTAATTAATATACGATCTACAGGAATTACTTTAGATCGAATACCTTTATTTGTATGATCTGTTGTAATTACTGCTATTTTATTATTATTATCTCTTCCAGTATTAGCTGGAGCTATTACAATATTATTAACTGATCGAAACTTAAATACATCTTTTTTTGATCCTGCTGGAGGAGGAGATCCTATTTTATATCAACATTTATTT
hap0429	TCTAGCCTCTGGGATTGCCCATGCAGGACCTTCGGTTGATTTAGCTATTTTTTCTCTTCACTTAGCTGGTATTTCCTCTATTTTAGGGGCAGTTAATTTTATTACAACTGTAATTAATATACGGTCTAGAGGAATTACTTTAGATCGGATACCTTTATTTGTTTGATCAGTAGTTATTACAGCTATCCTGCTGCTATTATCTTTACCAGTTTTAGCTGGGGCTATTACTATACTTTTAACAGATCGAAACTTAAATACATCCTTCTTCGACCCAGCGGGAGGAGGAGACCCAATTTTATATCAACACTTATTT
hap0430	AAACAAGTGTTGGTAAAGAATAGGGTCACCCCCTCCCGCTGGGTCAAAAAATGAAGTATTTAAATTTCGATCTGTTAATAATATGGTGATTGCTCCCGCTAAAACAGGAAGAGAGAGAAGAAGAAGAATAGTAGTAATAATTACTGATCACACAAATAAAGGTATTCGGTCTAATGTAATTCCATTAGCTCGCATATTAATAGAAGTAGTAATAAAATTTACAGAACCTAAAATTGAAGAGATTCCCGCTAAATGAAGGGAAAAAATTGCTAAATCTACTGATGCTCCTCTATGAGCAATTCTAGCAGAAAGA
hap0431	AAATAAATGTTGATAAAGGATGGGATCTCCTCCACCGGCAGGATCAAAAAAAGATGTATTTAAATTTCGATCTGTTAAAAGTATTGTAATAGCTCCAGCTAAAACAGGAAGAGATAATAACAATAAAATTGCTGTAATAACAACAGATCATACAAATAAAGGTATTCGATCTAAAGTAATTCCTATTGAACGTATATTAATTACAGTCGTAATAAAATTTACAGCTCCTAAAATAGATGAAATACCAGCTAAATGAAGAGAAAAAATAGCAAGATCTACTGAAGGTCCTGCATGTGCAATACCTGAAGCTAAA
hap0432	ACTTTCAGCTAGAATTGCTCATAGAGGTGCTTCTGTAGATTTAGCAATTTTTTCTTTACATTTAGCAGGAGTTTCATCAATTTTAGGATCAGTAAATTTTATTACTACAGTAATTAATATACGATCTAAGGGAATTACTTTAGACCGTATACCTTTATTCGTTTGATCAATTGTAATTACTACTGTCCTTTTACTTCTTTCTTTACCTGTCTTAGCTGGAGCAATTACAATATTATTAACAGATCGAAATTTAAATACTTCTTTCTTTGATCCTGCAGGAGGAGGAGATCCAATTTTATATCAACACTTATTT
hap0433	TCTTTCTTCAAACATTGCTCATGCTGGAGCTTCTGTAGATTTAGCAATTTTTTCTTTACACTTAGCGGGAATTTCTTCTATTTTAGGAGCTGTAAATTTTATTACAACCGTAATTAATATACGATCTGAAGGAATTTCTTTAGATCGAATACCTCTTTTTGTGTGATCTGTAGTGATTACAGCTGTTCTTTTATTACTCTCATTACCTGTTTTAGCGGGGGCTATTACTATATTATTAACAGATCGAAACTTAAATACAAGATTCTTTGATCCCGCTGGAGGAGGAGACCCAATTCTTTATCAACACTTATTT
hap0434	AAATAAATGTTGATATAAAATAGGGTCTCCTCCACCAGCAGGGTCGAAGAAAGAAGTATTTAAATTTCGATCAGTGAGAAGTATAGTAATAGCTCCGGCTAAAACAGGAAGAGAAAGAAGGAGAAGAATAGCTGTAATTACAACTGATCATACAAATAAGGGTATTCGGTCTAAGGTAATTCCATTAGATCGTATATTAATTACAGTAGTAATAAAATTTACAGCTCCTAAAATTGAAGATACTCCTGCTAAATGGAGAGAAAAAATTGCTAAATCAACCGATGCCCCAGCATGAGCAATTCCTGAAGAAAGA
hap0435	TTTATCTAATGCAATTGCCCATAGAGGGGCATCTGTAGATTTAGCAATTTTTTCTCTTCATTTAGCAGGAGTTTCTTCAATTTTAGGATCTGTTAATTTTATTGCTACAATTATAAATATACGGTCAAAAAATTTAAATTTAGATCGAATACCACTTTTTGTTTGATCAATTTTAATTACAACTATTCTTTTATTACTTTCTTTGCCAGTATTAGCAGGAGCAATCACGATACTTTTAACAGATCGAAATCTTAATACATCATTTTTTGACCCAAGAGGAGGTGGAGATCCTATTTTATATCAACATTTATTT
hap0436	TCTTTCTTCAGCCATTGCCCACAGAGGGGCTTCAGTTGACTTAGCTATTTTCTCCCTTCATTTAGCAGGAGTATCTTCTATTTTAGGATCAGTAAATTTCATTACTACAGTTATTAATATACGAGCAAATGGAATTACCTTAGACCGAATACCCTTATTTGTGTGATCAGTAGTAATTACTACAGTATTGCTTTTATTATCTCTACCAGTTTTAGCGGGAGCTATTACTATACTTCTTACAGACCGAAATTTAAATACATCATTTTTCGACCCTGCCGGGGGAGGAGACCCTATTCTATATCAACATCTATTT
hap0437	AAATAAGTGTTGATAAAGAATGGGGTCTCCTCCTCCAGCTGGGTCAAAGAAGGAAGTATTTAAATTTCGGTCAGTTAAAAGTATAGTAATTGCTCCTGCTAATACAGGCAAGGAAAGTAGTAAAAGTACGGTAGTAATAACAACAGATCATACAAAAAGAGGTATTCGATCTAAGGTAATTCCATTTGCTCGTATATTAATAGCTGTAGTAATAAAATTTACTGATCCTAAAATTGAAGAGACCCCTGCGAGATGTAGGGAAAAAATAGCTAAGTCTACTGATGCCCCTCTATGTGCGATACTTGCAGATAAT
hap0438	AAATAAGTGTTGATAAAGAATGGGATCTCCTCCTCCAGCCGGGTCAAAGAAGGAAGTATTTAAATTTCGGTCAGTTAAAAGTATAGTAATTGCTCCCGCTAATACAGGCAAGGAAAGTAGTAAAAGTACGGTAGTAATAACAACAGATCATACAAAAAGAGGTATTCGATCTAAGGTAATTCCATTTGCCCGTATATTAATAGCTGTAGTAATAAAATTTACTGATCCTAAAATTGAAGAGACCCCTGCGAGATGTAGGGAAAAAATAGCTAAGTCTACTGATGCTCCTCTATGTGCAATACTTGCAGATAAT
hap0439	TCTTTCTTCAGGAATTGCTCATGCTGGGGCATCGGTTGATTTAGCAATTTTTTCTCTCCATTTAGCAGGAGTATCTTCAATTTTAGGAGCTGTAAATTTTATTACTACTGTAATTAATATACGATCTAACGGAATTACCTTAGACCGAATACCCTTATTTGTATGATCAGTTGTAATTACAGCTATTCTTCTCCTTCTTTCTCTTCCTGTTTTAGCCGGAGCTATTACTATACTTCTCACTGATCGAAATTTAAATACTTCTTTCTTCGACCCTGCTGGTGGAGGAGATCCTATTTTATATCAACATTTATTT
hap0440	AAATAAATGTTGATATAAAATTGGATCTCCTCCTCCAGCGGGGTCAAAAAATCTTGTATTTAAATTTCGATCTGTTAATAATATAGTAATAGCACCTGCTAATACAGGTAATGAAAGAAGAAGGAGAATAGCTGTAATTACAACTGATCAAACAAATAAAGGTATTCGATCTAAAGAAATTCCTTCAGAGCGTATATTAATTACTGTGGTAATAAAATTTACTGCTCCTAAAATAGAAGAAATTCCTGCTAGATGAAGAGAAAAAATAGCAAGATCTACTGAAGCCCCAGCATGGGCAATATTTGATGATAAT
hap0441	ACTTTCAGCTAGAATTGCTCATAGAGGTGCTTCTGTAGATTTAGCAATTTTTTCTTTACATTTAGCAGGAGTTTCATCAATTTTAGGGTCAGTAAATTTTATTACTACAGTAATTAACATACGATCTAAGGGAATTACTTTAGACCGTATACCTTTATTCGTTTGATCAATTGTAATTACTACTGTCCTTTTACTTCTTTCTTTACCTGTCTTAGCTGGGGCAATTACAATATTATTAACAGATCGAAATTTAAATACTTCTTTCTTTGATCCTGCAGGAGGAGGAGATCCTATTTTATATCAACACTTATTT
hap0442	TCTTTCAGCAGCTATTGCCCATAGTGGTGCTTCTGTAGATTTAGCAATTTTTTCTCTACATCTTGCAGGAGTATCTTCAATTCTTGGTTCTGTAAATTTTATTACAACAGTAATTAATATACGAGCTAATGGAATTACTTTAGACCGAATACCTTTATTTGTTTGATCAGTAGTTATTACTACAGTTCTCCTTCTTCTTTCTCTTCCTGTTTTAGCAGGGGCTATTACAATACTTCTTACAGATCGAAATTTAAATACTTCATTCTTCGACCCTGCAGGAGGAGGTGACCCAATTCTTTATCAACATCTATTT
hap0443	CCTATCTTCTAATATTGCTCATAGAGGGGCATCTGTAGATTTAGCTATTTTCTCTCTTCACCTAGCAGGGGTATCCTCTATTCTAGGTTCAGTAAACTTTATTACTACTGTAATTAATATACGAACAAATGGTATTACTCTTGACCGAATACCCCTATTTGTTTGATCAATTGTAATCACTACTGTTTTATTATTATTATCATTACCTGTATTAGCGGGTGCAATTACAATACTTCTTACAGACCGTAATTTAAATACCTCTTTTTTTGACCCCGCTGGAGGAGGAGACCCTATTCTTTATCAACATTTATTT
hap0444	TCTTTCAGCAGCTATTGCCCATAGTGGTGCTTCTGTAGATTTAGCAATTTTTTCTCTACATCTTGCAGGAGTATCTTCAATTCTTGGTTCTGTAAATTTTATTACAACAGTAATTAATATACGAGCTAATGGAATTACTTTAGACCGAATACCTTTATTTGTTTGATCAGTAGTTATTACTACAGTTCTCCTTCTTCTTTCTCTTCCTGTTTTAGCGGGAGCTATTACAATACTTCTTACAGATCGAAATTTAAATACTTCATTCTTCGACCCTGCAGGAGGAGGTGACCCAATTCTTTATCAACATCTATTT
hap0445	CCTTTCTTCTAATATTGCTCATAGAGGAGCATCTGTAGATTTAGCTATTTTTTCTCTTCATTTAGCAGGAGTATCCTCTATTCTGGGTTCAGTAAATTTTATTACAACTGTAATTAATATACGTTCTAATGGAATTACTTTAGATCGTATACCATTATTTGTTTGATCAATTGTAATTACAACTGTTCTTTTATTATTATCTCTCCCTGTTTTAGCAGGAGCAATTACTATATTATTAACAGACCGAAATTTAAATACCTCCTTCTTTGACCCTGCTGGTGGTGGAGACCCTATTTTATACCAACATTTATTT
hap0446	AAATAAATGTTGGTAAAGAATTGGGTCACCCCCTCCAGCAGGGTCAAAAAAAGAAGTATTTAAATTTCGGTCTGTTAATAACATAGTAATTGCTCCTGCTAAAACTGGAAGAGAAAGAAGAAGGAGAATTGTTGTAATTACAACAGATCAAACAAATAATGGTATACGGTCCAATGTAATTCCATTAGATCGTATATTAATAGCTGTAGTAATAAAATTTACAGACCCTAGAATTGAGGAAATACCTGCAAGATGAAGAGAAAAAATTGCTAAATCTACAGATCCCCCTCTATGAGCAATACTTGCTGATAAA
hap0447	AAATAAATGTTGGTATAAAATTGGGTCTCCTCCGCCCGCTGGGTCAAAAAAAGATGTATTTAAATTTCGATCTGTTAAAAGTATAGTAATTGCTCCTGCTAAAACTGGGAGGGAAAGAAGAAGAAGAATGGTAGTAATGATAACAGATCAAACAAATAAAGGTATTCGATCTAAGGTGATCCCTCTTGAACGCATATTAATAGCAGTAGTAATAAAATTTACTGAGCCTAAAATTGAAGAAATTCCAGCTAAATGAAGGGAAAAAATAGCTAAATCAACTGAAGCACCTCTATGAGCAATTCTTGAAGAAAGG
hap0448	ATTATCTGCAAGTATTGCACATAGAGGAGCATCAGTAGACTTAGCTATTTTTTCCCTACATCTCGCAGGGGTCTCTTCAATTTTAGGATCAGTAAATTTTATTACTACAGCTATTAATATACGGGCAAATGGAATTACCTTAGATCGAATACCTCTTTTTGTATGATCTGTTGTTATTACTACCGTACTTTTACTACTTTCCTTACCTGTATTAGCAGGAGCAATTACTATACTTTTAACTGACCGAAATTTAAATACTTCCTTCTTTGACCCGGCTGGAGGAGGAGACCCCATTCTTTATCAACACTTATTT
hap0449	CTCTCTTCCAATATCGCCCATAGCGGCGCTTCTGTTGATTTAGCTATTTTTTCTCTTCATTTAGCAGGAATCTCTTCTATTTTAGGCTCTGTAAATTTTATTACAACAGCAATTAATATACGGTCCAGAGGGATCACATTAGATCGAATACCTTTATTTGTTTGATCAGTTATTATTACAACTATTCTTTTACTTCTATCTTTACCAGTTTTAGCTGGTGCTATTACCATACTACTAACAGACCGAAATTTAAATACTTCATTTTTTGACCCTGCTGGTGGAGGAGACCCAATTCTTTACCAACATCTATTT
hap0450	AAATAAGTGTTGATAAAGAATTGGGTCCCCCCCTCCAGCAGGATCAAAAAAGCTTGTATTTAAATTACGATCTGTTAATAATATTGTAATAGCTCCGGCTAATACAGGTAAAGAAAGTAATAGTAATACAGCTGTAATAATAACCGATCATACAAATAATGGTATTCGGTCTAGTGAGATTCCTTCTGAACGTATATTAATAACAGTAGTAATAAAATTTACTGCTCCTAAAATAGAAGAAATCCCTGCTAAATGAAGAGAAAAAATAGCTAAATCTACAGAAGCTCCTGCATGGGCAATATTAGATGATAAA
hap0451	AAATAAATGTTGGTAAAGAATTGGGTCACCCCCTCCAGCAGGGTCAAAAAAAGAAGTATTTAAATTTCGGTCTGTTAATAATATAGTAATTGCTCCTGCTAAAACCGGAAGAGAAAGAAGAAGGAGAATTGTTGTAATTACAACAGATCAAACAAATAATGGTATACGGTCCAATGTAATTCCATTAGATCGTATATTAATAGCTGTAGTAATAAAATTTACAGATCCTAGAATTGAGGAAATACCCGCAAGATGAAGAGAAAAAATTGCTAAGTCTACAGATCCTCCTCTATGGGCAATTCTAGCTGATAAA
hap0452	TCTTTCTGCAGCTATTGCACATAGAGGAGCTTCAGTTGACTTAGCTATTTTTTCTCTTCATTTAGCGGGAATTTCTTCTATTCTTGGGTCTGTAAATTTCATTACTACAGTAATTAATATACGAGCAAATGGTATTACATTAGACCGAATACCTTTATTTGTCTGATCTGTTGTAATTACAACAGTTCTTCTTCTTCTTTCTCTTCCAGTTCTTGCTGGGGCTATTACCATACTCTTAACTGACCGAAATCTTAATACATCATTCTTTGATCCAGCTGGGGGAGGGGACCCAATTCTTTATCAACATCTATTC
hap0453	TTTATCTGCTAGTATTGCTCATAGAGGAGCATCAGTAGACTTAGCTATTTTTTCTCTTCATTTAGCAGGAGTTTCTTCTATTTTAGGATCAGTAAATTTTATTACAACAGTGATTAATATACGATCAAATGGAATCACATTAGACCGAATACCTTTATTTGTTTGATCAATTTTAATTACTACAATTTTATTACTTTTATCATTACCAGTATTAGCAGGAGCAATTACGATACTTTTAACAGATCGTAATTTAAATACATCATTTTTTGACCCTGCTGGAGGAGGTGATCCCATTTTATATCAACATTTATTT
hap0454	CTATCTGCTAATATTGCACACAGCGGTGCTTCTGTAGATTTAGCTATTTTCTCTCTTCATTTAGCAGGTATTTCCTCTATTTTAGGATCAGTAAATTTTATTACTACAGCTATTAATATGCGAGCAAATGGGATTACACTAGATCGAATACCCTTATTTGTTTGATCAGTTGTAATTACAACTGTCCTTCTTTTACTTTCTTTACCTGTTCTTGCCGGAGCAATTACTATACTTTTAACTGACCGAAATCTAAACACCTCATTTTTTGATCCAGCCGGAGGGGGAGATCCTATTTTATACCAACACTTATTT
hap0455	CCTATCAGCAAGTATTGCCCATAGAGGAGCTTCTGTTGATTTAGCAATTTTTTCACTACATTTAGCAGGTGTTTCTTCGATTCTTGGATCTGTAAATTTTATTACAACTGTAATTAATATACGATCTAAAGGAATCACCCTAGACCGAATACCATTATTTGTTTGATCTATTGTAATTACAACTGTCTTATTACTTCTTTCTCTACCTGTTTTAGCAGGTGCTATTACTATATTACTTACTGACCGAAATTTAAACACTTCGTTCTTTGACCCAGCTGGTGGAGGAGATCCAATTCTTTACCAACACTTATTC
hap0456	TCTAGCTTCTGGAATTGCACACGCTGGTGCATCAGTAGATCTAGCTATTTTTTCTCTTCACTTAGCTGGAATTTCATCAATTTTAGGGGCTGTAAATTTTATTACAACTGTAATTAATATACGATCTACAGGAATTACTTTAGATCGAATACCTTTATTTGTATGATCTGTTGTAATTACTGCTATTTTATTATTATTATCTCTTCCAGTATTAGCTGGAGCTATTACAATATTATTAACTGATCGAAACTTAAATACATCTTTTTTTGACCCTGCTGGAGGAGGAGATCCTATTTTATATCAACATTTATTT
hap0457	GAATAGATGTTGGTACAAGATAGGGTCTCCCCCTCCTGCTGGATCAAAAAAAGAAGTATTTAAATTACGGTCTGTTAAAAGTATAGTAATAGCTCCAGCTAAAACAGGAAGTGATAAAAGGAGAAGAATAGTTGTAATAATTACAGATCAAACAAATAACGGTATTCGATCTAAAGTAATACCATTTCTTCGTATATTAATAGCAGTAGTAATAAAATTTACTGACCCTAAAATTGAAGAAATTCCTGCTAAATGAAGTGAAAAAATTGCTAAATCTACAGAAGCTCCTCTATGGGCAATATTAGAGGATAAT
hap0458	TCTTTCCTCAGGAATCGCCCATGCAGGAGCTTCTGTTGACTTAGCTATCTTTTCTCTTCATTTAGCTGGTATTTCTTCAATTTTAGGTGCAGTTAATTTCATTACAACTGTTATTAATATACGGTCAATAGGAATTACTTTAGATCGAATACCTTTATTTGTGTGATCAGTTGTAATTACCGCTATTTTACTACTTCTTTCTCTTCCAGTATTAGCTGGAGCTATTACTATACTTCTTACAGACCGAAATTTAAATACATCCTTTTTTGACCCCGCAGGAGGTGGAGACCCTATTTTATACCAACATTTATTT
hap0459	GAATAAGTGTTGGTAAAGAATAGGATCACCTCCTCCTGCTGGATCGAAAAATGATGTATTTAAATTTCGGTCAGTAAGAAGTATAGTAATAGCCCCTGCTAAAACAGGAAGTGAAAGAAGTAATAAAACAGTTGTAATAACAACAGATCAAACAAATAATGGTATTCGATCTAATGTAATTCCATTTGCTCGTATATTAATAACTGTAGTAATAAAATTTACTGAACCTAAAATTGATGATACCCCGGCTAGATGAAGAGAAAAAATAGCTAAATCAACTGAAGCTCCTCTATGAGCAATAGCAGCTGAAAGA
hap0460	AAATAGATGTTGATATAAAATAGGGTCTCCTCCTCCCGCAGGGTCAAAAAATCTAGTATTTAGGTTTCGATCTGTTAAAAGTATAGTAATTGCTCCCGCTAATACTGGTAGAGATAGTAGTAAAAGTACTGCAGTAATTACCACAGATCATACAAATAGTGGTATTCGGTCTAAAGAAATCCCTTCTGATCGTATATTAATTACTGTAGTAATAAAATTTACAGCTCCTAAAATAGATGAAATTCCTGCTAAATGGAGAGAAAAAATAGCTAAATCTACAGATGCCCCCGCATGAGCAATATTAGAAGAGAGT
hap0461	TCTTTCTTCAAATATTGCACATAGAGGGGCCTCAGTAGATCTAGCTATTTTCTCTCTCCACTTAGCAGGAATTTCTTCAATTTTAGGATCAGTAAATTTTATTACTACTGCTATTAATATACGAAGTAACGGAATTACTTTAGATCGAATACCTTTATTTGTATGATCTGTTATTATTACTACTATTCTTTTACTTTTATCATTACCCGTACTTGCTGGAGCAATTACAATGTTATTAACAGATCGAAATTTAAATACTTCATTCTTTGACCCAGCTGGAGGAGGAGACCCAATTTTATATCAACATTTATTT
hap0462	AAATAAATGTTGGTATAAAATAGGGTCTCCTCCTCCTGCAGGGTCAAAAAATGAAGTGTTTAAATTTCGATCTGTTAAAAGTATAGTAATAGCACCGGCCAGTACAGGTAAAGATAAAAGAAGAAGAATAGTTGTAATAATTACAGATCAAACAAATAAAGGCATTCGATCTAAAGTAATTCCTCTTGAACGTATATTAATTGCTGTAGTAATAAAATTTACAGACCCTAAAATTGAAGAAATTCCCGCTAAATGTAAAGAAAAAATTGCTAAATCAACTGAAGCCCCTCTATGAGCAATACTTGCTGATAAA
hap0463	CCTATCAGCTAGTATTGCTCATAGAGGTGCTTCTGTTGATTTAGCTATTTTTTCTCTTCATTTAGCAGGAGTTTCTTCTATTTTAGGATCTGTAAATTTTATTACAACTGTAGTTAATATACGATCTAATGGAATTACTTTAGATCGAATACCACTATTTGTATGATCTATTGTTATTACAACAGTTCTTCTTCTTCTTTCTCTTCCAGTTTTAGCAGGAGCTATTACTATGCTTTTAACAGATCGAAATTTAAATACTTCATTCTTCGACCCTGCGGGAGGAGGAGATCCTATTTTATATCAACACTTATTT
hap0464	AAATAAATGTTGATATAAAATAGGGTCTCCCCCACCGGCCGGATCAAAAAAAGAAGTATTTAAATTTCGGTCAGTAAGAAGCATAGTAATAGCACCAGCTAATACAGGGAGAGATAGAAGAAGGAGAATAGCTGTAATTACTACTGATCACACAAATAAAGGTATTCGGTCTAATGTAATTCCATTAGATCGTATATTAATTACAGTAGTAATAAAATTTACAGCCCCTAAAATTGAGGATACTCCAGCTAAATGGAGAGAAAAAATTGCTAAGTCAACAGATGCCCCGGCATGGGCAATACCTGAAGAAAGA
hap0465	AAATAAATGTTGATATAAAATAGGGTCTCCTCCACCGGCCGGATCAAAAAAAGAAGTATTTAAATTTCGGTCAGTAAGAAGTATAGTAATAGCACCAGCTAATACAGGAAGAGATAGAAGAAGGAGAATAGCTGTAATTACTACTGATCATACAAATAAAGGTATTCGGTCTAATGTAATTCCATTAGATCGTATATTAATTACAGTAGTAATAAAATTTACAGCCCCTAAAATTGAGGATACTCCAGCTAAATGGAGAGAAAAAATTGCTAAGTCAACAGATGCTCCGGCATGGGCAATACCAGAAGAAAG
hap0466	AAATAAATGTTGATAAAGAATAGGATCTCCTCCTCCGGCTGGGTCAAAAAATGATGTATTTAAATTTCGGTCAGTTAATAATATTGTAATAGCTCCTGCTAAAATTGGTAAAGAAAGAAGAAGTAAAACTGTTGTAATTACCACTGATCATACAAATAATGGAATTCGATCTAAAGTAATTCCATTAGCACGTATGTTAATAGTTGTAGTAATAAAATTTACTGAACCTAAAATAGAAGAAATTCCTGCTAAATGAAGAGAAAAAATTGCTAAATCAACGGAAGCACCTCTATGAGCAATATTTGATGAAAGA
hap0467	TCTTTCATCAAATATTGCTCATAGAGGTGCTTCCGTTGATTTAGCAATTTTTTCTCTTCATTTAGCAGGAATTTCTTCTATTTTAGGTTCAGTAAATTTTATTACTACAACTATTAACATACGTGCTAATGGAATTACTTTAGATCGAATTCCATTATTTGTATGATCAGTGGTAATTACAACAATTTTACTTCTTCTTTCTTTACCAATTTTAGCAGGAGCTATTACAATATTATTAACTGACCGAAATTTAAATACATCATTTTTTGACCCAGCCGGAGGAGGAGATCCTATTCTTTATCAACATTTATTT
hap0468	TCTTTCTGCAAGAATTGCTCATAGAGGTGCATCAGTAGACTTAGCAATTTTTTCTTTACATTTAGCAGGAGTATCGTCTATTCTTGGATCTGTAAATTTTATTACGACAGTAATTAACATACGAGCAAATGGAATTACTTTAGACCGAATACCTTTATTTGTCTGATCAATTGTTATTACAACTGTCCTATTACTTTTATCTTTACCTGTTTTAGCTGGTGCTATTACAATACTTTTAACAGATCGAAATTTAAATACTTCTTTCTTTGACCCTGCTGGAGGAGGAGACCCTATTCTTTATCAACATTTATTT
hap0469	TCTTTCCTCAGGAATCGCCCATGCAGGAGCTTCTGTTGACTTAGCTATCTTTTCTCTTCATTTAGCAGGTATTTCTTCAATTTTAGGTGCAGTTAATTTCATTACAACTATTATTAACATACGGTCAATAGGAATTACTTTAGATCGAATACCTTTATTTGTGTGATCAGTTGTAATTACCGCTATTTTACTACTTCTTTCTCTTCCAGTATTAGCTGGAGCTATTACTATACTTCTTACAGACCGAAATTTAAATACATCCTTTTTTGACCCCGCGGGAGGTGGAGACCCTATTTTATACCAACATTTATTT
hap0470	TATCCGCAAGAATTGCCCATAGAGGGGGGTCTGTAGATTTAGCAATTTTTTCTCTTCATTTAGCAGGTATTTCTTCTATTTTAGGGTCAGTAAATTTTATTACTACAGCTATCAATATACGAAGAAATGGAATTACATTAGATCGAATGCCATTATTTGTTTGATCTGTAATTATCACAACTATTTTGCTTCTTCTTTCTTTACCTGTTTTAGCAGGAGCAATTACAATACTTTTAACTGACCGAAATTTAAATACTTCTTTTTTTGACCCAGCAGGAGGGGGGGACCCTATTTTGTATCAACATCTATTT
hap0471	ATTATCTGCAAGTATTGCACATAGAGGAGCATCAGTAGACTTAGCTATTTTTTCCCTACATCTCGCAGGGGTCTCTTCAATTTTAGGATCAGTAAATTTTATTACTACAGCTATTAATATACGGGCAAATGGAATTACCTTAGATCGAATACCTCTTTTTGTATGATCTGTTGTTATTACTACCGTACTTTTACTACTTTCCTTGCCTGTATTAGCAGGAGCAATTACTATACTTTTAACTGACCGAAATTTAAATACTTCCTTCTTTGACCCGGCTGGGGGAGGAGACCCCATTCTTTATCAACACTTATTT
hap0472	ACTTTCTTCTAATATTGCTCATGCTGGGGCATCTGTAGATTTAGCAATTTTTTCTTTACACTTGGCAGGAATTTCTTCAATCTTAGGAGCTGTAAATTTTATTACAACAGTAATTAATATACGTTCAGAAGGAATTTCATTAGACCGAATACCCCTATTTGTGTGATCAGTAGTTATTACGGCTGTTCTTTTACTTCTCTCTTTACCAGTTTTAGCGGGAGCAATTACTATATTATTAACGGATCGAAATTTAAATACTAGATTTTTTGACCCCGCAGGAGGAGGAGACCCTATTCTTTATCAACACCTATTT
hap0473	ATTATCTGCAAGTATTGCACATAGAGGAGCATCAGTAGACTTAGCTATTTTTTCCCTACATCTCACAGGGGTCTCTTCAATTTTAGGATCAGTAAATTTTATTACTACAGCTATTAATATACGGGCAAATGGAATTACCTTAGATCGAATACCTCTTTTTGTATGATCTGTTGTTATTACTACCGTACTTTTACTACTTTCCTTGCCTGTATTAGCAGGAGCAATTACTATACTTTTAACTGACCGAAATTTAAATACTTCCTTCTTTGACCCGGCTGGAGGAGGAGACCCCATTCTTTATCAACACTTATTT
hap0474	TCTTTCCTCAGGAATCGCCCATACAGGAGCTTCTGTTGACTTAGCTATCTTTTCTCTTCATTTAGCAGGTATTTCTTCAATTTTAGGTGCAGTTAATTTCATTACAACTGTTATTAACATACGGTCAATAGGAATTACTTTAGATCGAATACCTTTATTTGTGTGATCAGTTGTAATTACCGCTATTTTACTACTTCTTTCTCTTCCAGTATTAGCTGGAGCTATTACTATACTTCTTACAGACCGAAATTTAAATACATCCTTTTTTGACCCCGCGGGAGGTGGAGACCCTATTTTATACCAACATTTATTT
hap0475	ATTATCTGCAAGTATTGCGCATAGAGGAGCATCAGTAGACTTAGCTATTTTTTCCCTACATCTCGCAGGGGTCTCTTCAATTTTAGGATCAGTAAATTTTATTACTACAGCTATTAATATGCGAGCAAATGGAATTACCTTAGATCGAATACCTCTTTTTGTATGATCTGTTGTTATTACTACCGTACTTTTACTACTTTCCTTGCCTGTATTAGCAGGAGCAATTACTATACTTTTAACTGACCGAAATCTAAATACTTCCTTCTTTGACCCGGCTGGAGGAGGAGACCCAATTCTTTATCAACACTTATTT
hap0476	CTATCTGCTAATATTGCACACAGCGGTGCTTCTGTAGATTTAGCTATTTTCTCTCTTCATTTAGCAGGTATTTCCTCTATTTTAGGATCAGTAAATTTTATTACTACAGCTATTAACATGCGAGCAAATGGGATTACACTAGATCGAATACCCTTATTTGTTTGATCAGTTGTAATTACAACTGTTCTTCTTTTACTTTCTTTACCTGTTCTTGCCGGAGCAATTACTATACTTTTAACTGACCGAAATCTAAACACCTCATTTTTTGATCCAGCCGGAGGGGGAGATCCTATTTTATACCAACACTTATTT
hap0477	GAATAAGTGTTGGTAAAGAATTGGGTCTCCTCCACCAGCTGGGTCAAAGAACGAAGTGTTTAAATTTCGGTCAGTAAGTAATATAGTAATGGCACCTGCTAAAACAGGTAGAGAAAGAAGTAATAAGACAGTTGTAATTACAATAGATCAAACAAATAGTGGTATTCGGTCTAGGGTGATTCCTTTAGATCGTATATTAATTACAGTTGTAATAAAATTTACAGATCCAAGAATCGAAGAAATACCTGCTAAATGTAGTGAAAAAATTGCTAAATCAACAGAAGCTCCTCTATGGGCAATGCTTGCTGATAGG
hap0478	AAATAAATGTTGGTAAAGAATTGGGTCACCTCCTCCAGCAGGGTCAAAAAAAGAAGTATTTAAATTTCGGTCTGTTAATAATATAGTAATTGCTCCTGCTAAAACTGGAAGAGAAAGAAGAAGGAGAATTGTTGTAATTACAACAGATCAAACAAATAATGGTATACGGTCTAATGTAATTCCATTAGATCGTATATTAATAGCTGTAGTAATAAAATTTACAGATCCTAGAATTGAGGAAATACCTGCAAGATGAAGAGAAAAAATTGCTAAGTCTACAGATCCTCCTCTATGAGTAATACTGGCTGATAAA
hap0479	ATTATCTGCAAGTATTGCACATAGAGGAGCATCAGTAGACTTAGCTATTTTTTCCCTACATCTCGCAGGGGTCTCTTCAATTTTAGGATCAGTAAATTTTATTACTACAGCTATTAATATACGGGCAAATGGAATTACCTTAGATCGAATACCTCTTTTTGTATGATCTGTTGTTATTACTACCGTACTTTTACTACTTTCCTTGCCTGTATTAGCAGGAGCAATTACTATACTTTTAACTGACCGAAATCTAAATACTTCCTTCTTTGACCCGGCTGGAGGAGGGGACCCCATTCTTTATCAACACTTATTT
hap0480	AAATAAGTGTTGATAAAGAATGGGGTCTCCTCCTCCAGCCGGGTCAAAGAAGGAAGTATTTAAATTTCGGTCAGTTAAAAGTATAGTAATTGCTCCTGCTAATACAGGCAAGGAAAGTAGTAAAAGTACGGTAGTAATAACAACAGATCATACAAAAAGAGGTATTCGATCTAAGGTAATTCCATTTGCCCGTATATTAATAGCTGTAGTAATAAAATTTACTGATCCTAAAATTGAAGAGACCCCTGCGAGATGTAGGGAAAAAATAGCTAAGTCTACTGATGCCCCTCTGTGTGCAATACTTGCAGATAAT
hap0481	AAATAAGTGTTGGTATAAAATTGGGTCTCCTCCTCCCGCGGGATCAAAGAAAGAAGTATTTAAATTTCGATCTGTTAATAATATAGTAATGGCTCCAGCTAGTACTGGAAGGGAAAGTAATAATAAAACAGCAGTAATTACAACTGATCAAACGAACAGAGGCATACGGTCTAAGGTAATTCCATTAGACCGTATGTTGATAACTGTGGTAATAAAATTTACTGCTCCTAAAATAGAAGAAACACCGGCTAGATGAAGAGAAAAAATTGCTAAATCAACAGAAGCCCCTGCATGAGCAATTCCAGACGAGAGA
hap0482	CCTTTCTTCAAGAATTGCTCATAGAGGTGCTTCAGTTGATTTAGCTATTTTTTCTCTTCATTTAGCTGGAATCTCTTCAATTTTAGGCTCAGTAAATTTTATTACTACTGCTATTAATATGCGTTCAAGAGGGATCACCTTAGATCGAATACCTTTATTTGTTTGATCTGTTATCATTACCACCATTCTTCTTCTTCTTTCCCTCCCAGTTTTAGCAGGAGCAATTACTATGCTTTTAACAGATCGAAATTTAAATACATCTTTTTTTGACCCAGCGGGTGGGGGAGACCCAATTTTATACCAACATTTATTT
hap0483	AAATAAGTGCTGATATAAAATAGGATCTCCCCCACCTGCTGGATCAAAAAAAGAAGTATTTAAATTTCGATCTGTTAATAATATAGTAATAGCTCCAGCTAAAACAGGAAGAGATAAAAGTAATAAAATAGCTGTAATAACTACTGATCAGACAAATAGGGGTATTCGGTCTAATGTAATACCGTTAGATCGCATATTAATTACAGTAGTAATAAAATTTACAGCCCCTAAAATAGAAGAAATTCCTGCTAAATGTAATGAAAAAATAGCTAAATCAACAGACCCTCCAGCATGTGCAATTCCACTAGATAG
hap0484	AAATAAATGCTGATAAAGAATAGGGTCTCCTCCTCCAGCTGGGTCAAAAAAAGAAGTATTTAAATTTCGATCTGTTAATAGCATAGTAATTGCTCCGGCTAAAACAGGTAATGATAAAAGTAAAAGAATTGTGGTAATAATTACTGATCATACAAATAAAGGTATACGATCTAAAGTAATACCATTTGCTCGTATATTAATAGCTGTAGTAATAAAATTAACTGAACCTAAAATTGAAGAAATTCCTGCTAAATGCAAAGAAAAAATAGCTAAATCAACTGATGCTCCTCTATGGGCGATGGCAGAAGATAAA
hap0485	AAATAAATGTTGGTAAAGGACAGGATCTCCACCTCCAGCTGGATCAAAAAAAGATGTATTTAGATTTCGATCTGTTAAAAGTATAGTAATAGCCCCGGCTAAAACAGGAAGAGAAAGAAGAAGAAGAACTGTTGTAATTACAATTGATCAAACAAATAAAGGCATTCGATCAAGAGTAATTCCATTTGCACGTATATTAATTACAGTAGTAATGAAATTAACTGAACCAAGAATAGAGGAAACTCCTGCTAAGTGAAGGGAAAAAATCGCTAAATCAACAGAAGCTCCTCTGTGTGCAATATTAGAAGAAAG
hap0486	TCTTTCTTCAGCCATTGCCCACAGAGGGGCTTCAGTTGACTTAGCTATTTTCTCCCTTCATTTAGCAGGAGTATCTTCTATTTTAGGATCAGTAAATTTCATTACTACAGTTATTAATATACGGGCAAATGGAATTACCTTAGACCGAATACCTTTATTTGTGTGATCAGTAGTAATTACTACAGTATTACTTTTATTATCTCTACCAGTTTTAGCAGGAGCCATCACTATACTTCTTACAGACCGAAATTTAAATACATCATTTTTCGACCCTGCCGGAGGAGGAGACCCTATTCTATACCAACACCTATTT
hap0487	ACTATCTGCAGCAATTGCCCATAGAGGAGCTTCGGTTGATTTAGCAATTTTCTCTTTACATTTAGCAGGAGTATCATCAATTTTAGGTTCTGTAAATTTTATTACTACTGTAATTAATATACGAGCAAATGGAATTACATTAGATCGAATACCTTTATTTGTTTGATCAGTTGTTATTACAACAGTTTTACTTCTTTTATCATTACCAGTATTAGCAGGAGCTATTACAATATTATTAACTGATCGAAATTTAAATACTTCATTCTTTGACCCAGCAGGAGGAGGAGACCCTATTCTTTACCAACACTTATTT
hap0488	TCTTTCAGCAGCTATTGCCCATAGTGGTGCTTCTGTAGATTTAGCAATTTTTTCTTTACATCTTGCAGGAGTATCTTCAATTCTTGGTTCTGTAAATTTTATTACAACAGTAATTAATATACGAGCTAATGGAATTACTTTAGACCGAATACCTTTATTTGTTTGATCAGTAGTTATTACTACAGTTCTCCTTCTTCTTTCTCTTCCTGTTTTAGCAGGGGCTATTACAATACTTCTTACAGATCGAAATTTAAATACTTCATTCTTCGACCCTGCAGGAGGAGGTGACCCAATTCTTTATCAACATCTATTT
hap0489	TCTTTCAGCAGCTATTGCTCATAGTGGTGCTTCTGTAGATTTAGCAATTTTTTCTCTACATCTTGCAGGAGTATCTTCAATTCTTGGTTCTGTAAATTTTATTACAACAGTAATTAATATACGAGCTAATGGAATTACTTTAGACCGAATACCTTTATTTGTTTGATCAGTAGTTATTACTACAGTTCTCCTTCTTCTTTCTCTTCCTGTTTTAGCGGGAGCTATTACAATACTTCTTACAGATCGAAATTTAAATACTTCATTCTTCGACCCTGCGGGAGGAGGTGACCCAATTCTTTATCAACATCTATTT
hap0490	AAATAAATGTTGATAAAGAATTGGATCTCCCCCTCCAGCTGGATCAAAAAACGAAGTATTTAAATTTCGATCTGTTAAAAGTATAGTAATTGCTCCAGCAAGAACAGGTAAAGAGAGAAGAAGTAAGATAGTTGTAATAATTACAGACCAAACAAATAAAGGTATTCGGTCTAATGTGATTCCATTTGCTCGTATATTAATAGCAGTAGTAATAAAATTTACTGAACCTAAAATAGAAGAAACTCCAGCTAAGTGTAAAGAAAAAATTGCTAAATCTACAGAGGCTCCTCTGTGAGCAATTCTTGCTGATAAA
hap0491	AAATAAATGTTGATATAAAATAGGGTCTCCTCCACCGGCCGGATCAAAAAAAGAAGTATTTAAATTTCGGTCAGTAAGAAGTATAGTAATAGCACCAGCTAATACAGGAAGAGATAGAAGAAGGAGAATAGCTGTAATTACTACTGATCATACAAATAAAGGTATTCGGTCTAATGTAATTCCATTAGATCGTATATTAATTACAGTAGTAATAAAATTTACAGCCCCTAAAATTGAGGATACTCCAGCTAAATGGAGAGAAAAAATTGCTAAGTCAACAGATGCCCCGGCATGGGCAATACCTGAAGAAAGG
hap0492	TCTATCTGCTAATATTGCCCACAGCGGGGCTTCTGTAGATTTAGCTATTTTCTCTCTTCATTTAGCAGGTATTTCCTCTATTTTAGGATCAGTAAATTTTATTACCACAGCTATTAATATACGAGCAAATGGAATTACACTAGATCGAATACCTTTATTTGTTTGATCAGTTGTAATTACAACTGTCCTTCTTTTACTTTCTTTACCTGTTCTTGCTGGAGCAATTACTATACTTTTAACTGATCGAAATCTGAACACCTCATTTTTTGACCCGGCAGGAGGGGGGGACCCTATTTTATACCAACACTTATTT
hap0493	CTTTCTTCTAGAATTGCTCACAGAGGAGCTTCTGTAGATTTAGCTATTTTTTCTCTTCATCTTGCAGGTGTATCCTCAATTTTAGGTTCTGTAAATTTTATTACTACAGCAATTAATATACGAGCCAACGGTATTACCTTAGACCGAATACCTTTATTTGTTTGATCAGTAATTATCACAACTGTTCTTCTTTTACTTTCTTTACCTGTATTAGCCGGAGCAATTACAATACTTTTAACAGATCGAAATTTAAATACTTCATTTTTTGATCCAGCAGGTGGGGGAGACCCAATTCTTTATCAACACTTATTT
hap0494	TCTTTCTGCTAGAATTGCACATAGAGGAGCATCTGTAGATTTAGCTATTTTTTCTCTCCATTTAGCAGGTATTTCTTCAATTTTAGGTTCAGTTAATTTTATTACTACAGCAATTAATATACGAGCAAATGGAATTACTTTAGATCGAATACCATTATTTGTTTGATCAGTAGTAATTACAACTATTCTTTTACTTTTATCTTTACCCGTATTAGCTGGTGCTATTACTATATTATTAACAGATCGAAATCTGAATACTTCTTTTTTTGATCCAGCTGGAGGAGGAGATCCAATTTTATACCAACACTTATTT
hap0495	AAATAAATGTTGGTATAAAATTGGATCCCCCCCTCCTGCTGGATCAAAAAAAGAAGTATTTAAATTTCGGTCAGTAAGAAGTATTGTGATGGCGCCAGCTAAAACAGGGAGAGAAAGAAGAAGAAGAATTGTTGTAATAATAACAGATCAAACAAATAAAGGTATACGATCAAAAGTAATTCCTCTTGATCGTATATTAATTGCTGTTGTAATAAAATTTACTGAACCTAAAATAGAAGAAATTCCTGCCAAATGAAGAGAAAAAATAGCTAAGTCCACAGATGCCCCTCTGTGAGCAATTCTTGAGGAAAG
hap0496	AAATAAATGTTGATATAAAATAGGATCTCCTCCTCCGGCAGGATCGAAAAATGAGGTATTAAGGTTTCGATCTGTTAATAGTATAGTAATAGCTCCGGCTAATACTGGAAGAGAAAGAAGAAGAAGAACTGTTGTAATAACAATAGATCAGACAAATAAAGGTATTCGATCTAAAGTAATACCATTTGAACGTATATTAATTACAGTTGTAATAAAATTTACTGAGCCTAAAATTGAAGAAACTCCGGCTAAATGTAAAGAAAAAATTGCAAGATCTACAGAAGCCCCTCTGTGAGCAATTCTAGCAGACAAT
hap0497	AAATAGATGTTGATAAAGAATTGGGTCACCTCCTCCCGCAGGGTCGAAGAATGAAGTATTTAAATTTCGATCTGTAAGAAGTATTGTAATGGCCCCCGCTAAAACAGGAAGAGAAAGAAGAAGGAGAACTGTAGTAATAACTACTGATCAAACAAATAAAGGTATTCGGTCTAAAGTAATTCCATTAGCTCGTATATTAATTACTGTTGTAATAAAATTTACAGAACCAAGAATTGAAGATACTCCTGCAAGATGTAGAGAAAAAATTGCTAAATCTACAGAAGCACCACTATGAGCAATAGCTGCTGAAAGA
hap0498	TCTATCTTCAGGAATTGCCCATGCTGGGGCTTCGGTTGATTTAGCAATTTTCTCTCTTCACTTAGCTGGAGTTTCCTCTATTTTAGGAGCTGTTAATTTTATTACTACAGTAATTAATATACGATCTAATGGAATTACTTTAGATCGAATACCTTTATTCGTTTGATCAGTAGTAATTACAGCTATTCTTCTTCTTCTCTCCCTTCCTGTTTTAGCCGGAGCTATTACAATACTTTTAACTGATCGAAATTTAAATACTTCTTTTTTCGACCCAGCTGGAGGGGGAGATCCTATTCTTTATCAACACTTATTT
hap0499	ATTATCTGCAAGTATTGCACATAGAGGAGCATCAGTAGACTTAGCTATTTTTTCCCTACATCTCGCAGGGGTCTCTTCAATTTTAGGATCAGTAAATTTTATTACTACAGCTATTAATATACGGGCAAATGGAATTACCTTAGATCGAATACCTCTTTTTGTATGATCTGTTGTTATTACTACCGTACTTTTACTACTTTCCTTGCCTGTATTAGCAGGAGCAATTACTATACTTTTAACTGACCGAAATTTAAATACTTCCTTCTTTGACCCGGCTGGAGGAGGAGATCCTATTCTTTATCAACACTTATTT
hap0500	CCTCTCTGCCAGAATTGCTCATAGAGGAGCTTCTGTTGATTTGGCTATTTTTTCCCTTCATTTAGCAGGTGTATCATCTATTTTAGGTTCAGTAAATTTTATTACTACCGCAATTAATATACGAGCAAACGGAATTACTCTAGATCGAATACCCTTATTTGTTTGATCAGTAGTAATTACTACTGTTCTTCTTTTACTTTCTCTCCCTGTTTTAGCAGGAGCAATTACTATACTTTTAACTGACCGAAATTTAAATACCTCATTTTTTGACCCAGCTGGAGGAGGAGATCCTATTCTTTATCAACATTTATTC
hap0501	TCTATCTGCAAGAATCGCCCACGGGGGGGGTTCTGTAGATTTAGCAATTTTTTCTTTGCATTTAGCAGGAATTTCATCAATTTTAGGCTCAGTAAATTTTATTACTACTGCAATTAATATACGAGCAAATGGAATTACATTAGATCGAATACCTCTTTTTGTCTGATCTGTAATCATTACAACAGTTTTATTACTTCTATCTCTTCCTGTTTTAGCTGGAGCTATCACAATATTGTTAACTGACCGAAATTTAAATACCTCTTTTTTTGATCCTGCTGGAGGCGGAGATCCAATTCTTTACCAACATTTATTT
hap0502	AAATAAATGTTGATAAAGAATTGGGTCACCTCCTCCTGCAGGATCAAAAAAAGAAGTATTTAAATTTCGATCTGTTAATAATATAGTAATTGCCCCTGCTAAAACAGGAAGAGAAAGAAGAAGAAGAACAGTTGTAATTACAACAGATCAAACAAATAAAGGTATTCGATCTAAAGTAATTCCGTTTGATCGCATATTAATTACTGTTGTAATAAAATTAATTGACCCTAAAATTGAAGATACTCCGGCAAGATGTAAAGAAAAAATTGCTAAATCAACTGAGGCCCCTCTATGTGCAATTCTTGAAGAAAGA
hap0503	TTTATCTGCAAGAATTGCTCATAGAGGAAGATCTGTAGATTTAGCTATTTTTTCCCTACATTTAGCTGGAATTTCTTCAATTTTAGGATCTGTAAATTTTATTACAACTGCTATTAATATACGATCTAATGGTATTACCTTAGACCGAATACCCTTATTTGTTTGATCAGTTATTATTACAACAATTTTACTTCTTCTTTCTTTACCTGTTTTAGCTGGTGCTATTACTATACTTTTAACAGATCGAAATCTAAATACTTCTTTTTTTGACCCTGCTGGAGGAGGAGATCCAATTTTATACCAACATTTATTT
hap0504	AAATAAGTGTTGATAAAGAATGGGGTCTCCTCCTCCAGCCGGGTCAAAGAAGGAAGTATTTAAATTTCGGTCAGTTAAAAGTATAGTAATTGCTCCTGCTAATACAGGCAAGGAAAGTAGTAAAAGTACGGTAGTAATAACAACAGATCATACAAAAAGAGGTATTCGATCTAAGGTAATTCCATTTGCCCGTATATTAATAGCTGTAGTAATAAAATTTACTGATCCTAAAATTGAAGAGACCCCTGCGAGATGTAGGGAAAAAATAGCTAAGTCTACTGATGCCCCTCTATGGGCAATACTTGCAGATAAT
hap0505	AAATAAATGTTGATAAAGAATCGGGTCTCCCCCTCCTGCAGGATCAAAGAAACTAGTATTTAAATTTCGATCAGTAAGAAGTATAGTAATAGCTCCAGCTAGAACTGGTAAAGAAAGAAGTAATAAAACTGCAGTAATTACTACTGATCACACAAATAATGGTATTCGATCTAAAGAAATTCCTTCTGATCGTATATTAATTACTGTAGTAATAAAATTTACTGCTCCTAAAATAGAAGAAATTCCTGCTAAATGTAAAGAAAAAATTGCTAAATCTACTGAAGCTCCAGCATGAGCAATATTAGAAGAAAGA
hap0506	TCTTTCTGCAGGTATTGCCCATGCTGGGGGATCAGTAGATTTAGCAATTTTTTCTCTTCATTTAGCGGGTATTTCATCAATTTTAGGAGCTGTAAATTTTATTACTACTGTAATTAATATACGATCTAATGGAATCACATTAGATCGAATGCCTCTTTTTGTTTGATCAGTTGTAATTACTGCAATTTTACTTTTATTATCTTTACCAGTTTTAGCAGGAGCAATTACTATACTTTTAACAGATCGAAATCTTAATACATCTTTTTTTGATCCCGCAGGAGGAGGAGACCCTATCCTTTATCAACACTTATTT
hap0507	TTATCTGCTAGTATTGCTCATAGAGGGGCTTCTGTTGATTTAGCTATTTTTTCTCTTCATTTAGCAGGTATCTCCTCAATTTTAGGATCAGTAAATTTTATTACTACTGTAATTAATATACGATCTAATGGAATTACTTTAGACCGAATACCTTTATTTGTATGATCTATTGTTATTACAACAGTACTTTTATTACTTTCTTTACCTGTTCTTGCAGGAGCTATTACTATACTATTAACTGATCGGAATTTAAATACTTCATTTTTTGACCCAGCAGGTGGTGGAGACCCAATTTTATACCAACATTTATTT
hap0508	TTATCTGCTAGTATTGCTCATAGAGGAGCTTCTGTTGATTTAGCTATTTTTTCTCTTCATTTAGCAGGTATCTCCTCAATTTTAGGATCAGTAAATTTTATTACTACTGTAATTAATATACGATCTAATGGAATTACTTTAGATCGAATACCTTTATTCGTATGATCTATTGTTATTACAACAGTACTTTTATTACTTTCTTTACCTGTTCTTGCAGGAGCTATTACTATATTATTAACTGATCGGAATTTAAATACTTCATTTTTTGATCCCGCGGGTGGTGGGGACCCAATTTTATACCAACATTTATTT
hap0509	TCTTTCTTCGAATATTGCTCATGCCGGGGCATCAGTAGATCTTGCTATTTTTTCTCTTCATTTAGCAGGTATTTCTTCAATTTTAGGGGCTGTAAATTTTATTACTACAGTAATTAATATACGATCAGAAGGAATTTCTTTAGACCGAATACCTTTATTTGTTTGATCAGTAGTAATTACTGCAGTTCTTTTGCTTCTTTCTTTACCTGTATTAGCTGGAGCTATTACAATACTTTTAACAGATCGAAATTTAAATACTAGTTTCTTTGATCCTGCTGGAGGGGGAGATCCTATTTTATATCAACATTTATTT
hap0510	TTTATCATCTAACATTGCCCATGCAGGAGCTTCAGTAGATTTAGCTATTTTTTCTCTTCATTTAGCAGGAATCTCTTCAATTTTAGGGGCAGTAAATTTTATTACTACTGTTATTAATATACGATCAGAAGGGATTTCTCTAGATCGAATACCACTATTTGTATGATCAGTAGTAATTACGGCTGTTCTTTTATTATTATCCCTTCCAGTTCTTGCAGGAGCTATTACTATACTTCTCACAGACCGAAATCTAAATACAAGTTTCTTTGATCCAGCCGGAGGCGGAGACCCAATTTTATATCAACACTTATTT
hap0511	TCTTTCTGCAAGTATTGCACATAGAGGAGCCTCTGTAGATTTAGCAATTTTCTCTCTTCATTTAGCAGGAATTTCCTCAATTTTAGGTTCAGTAAATTTTATTACAACTGCTATTAATATACGTTCCAATGGGATTTCATTAGATCGAATACCTTTATTTGTTTGATCTGTAATTATTACAACTATTTTACTTCTTCTTTCTCTTCCTGTTCTTGCAGGTGCAATTACTATATTATTAACAGATCGAAATTTAAATACTTCTTTTTTTGATCCCGCAGGAGGGGGAGACCCAATTTTATATCAACATTTATTT
hap0512	GAATAAGTGTTGGTAAAGAATAGGGTCTCCTCCTCCTGCTGGGTCAAAAAAAGAAGTGTTTAGATTTCGGTCTGTTAATAGTATGGTGATGGCTCCTGCTAAAACTGGAAGTGAAAGAAGTAAAAGAATTGTGGTAATAATAACAGATCAAACAAAAAGAGGTATACGATCTAAGGTAATTCCACTTGAACGTATATTAATGGCAGTAGTAATAAAATTTACTGACCCAAGAATTGAAGAAATCCCAGCTAGGTGAAGTGAAAAAATTGCGAGATCAACTGAAGCTCCACTATGAGCAATATTTGAAGAAAGA
hap0513	AAATAAATGTTGGTATAAAATTGGATCTCCTCCGCCGGCTGGGTCAAAAAAAGAGGTATTTAAATTTCGGTCTGTTAATAGTATAGTAATTGCTCCAGCAAGGACTGGTAAAGAAAGAAGTAATAAAACAGTAGTAATAACAATTGATCAAACAAATAATGGTATTCGATCTAATGTAATACCTGTTGATCGTATATTAATAACAGTTGTAATAAAATTTACAGATCCTAAAATAGAAGATACCCCAGCAAGATGTAGTGAAAAAATTGCTAAATCTACAGAAGCTCCGCTATGAGCAATACTTGCAGATAGG
hap0514	AAATAAATGTTGATAAAGAATTGGATCTCCCCCTCCGGCGGGATCAAAGAATGAAGTATTTAAATTCCGGTCAGTTAATAATATAGTAATAGCTCCGGCTAAAACAGGAAGGGAAAGAAGAAGAAGAATAGTAGTAATAATAACTGATCAGACAAATAGGGGTATGCGGTCTAATGTGATTCCATTAGCTCGTATATTAATAGAAGTGGTAATAAAATTTACAGAACCTAGAATTGAAGAAATCCCTGCTAAATGTAAAGAAAAAATTGCTAAATCTACTGAGGCTCCTCTATGGGCAATATTAGCTGAAAGA
hap0515	AAATAAGTGTTGGTAAAGAATAGGGTCTCCTCCTCCTGCAGGATCAAAAAAAGATGTATTTAAATTTCGATCTGTAAGAAGTATTGTAATAGCTCCAGCAAGAACAGGTAAAGAAAGTAATAATAATACAGTAGTAATTACAATTGATCAAACAAATAAAGGTATTCGGTCTAAGGTAATCCCATTTGTTCGTATATTAATTACTGTTGTAATAAAATTTACAGAACCTAAAATTGAGGACACTCCTGCTAAATGAAGAGAAAAAATAGCTAAATCGACAGAAGCTCCTCTATGGGCAATATTAGAAGATA
hap0516	TCTTTCCGCTAATATTGCTCACAGAGGAGCTTCAGTAGATTTAGCTATTTTCTCCCTTCATTTAGCAGGAGTATCATCTATTTTAGGCTCCGTAAATTTTATTACCACAATTATAAATATACGATCTCAAGGAATTACTTTAGATCGGATACCATTATTTGTTTGATCAATTATTATTACTACTGTTCTCCTTTTATTATCTTTACCAGTTTTAGCAGGAGCAATTACTATACTTTTAACTGATCGAAATTTAAATACCTCTTTTTTTGATCCAGCTGGTGGAGGAGACCCTATTTTATATCAACACTTATTT
hap0517	AAATAAGTGTTGATAAAGGATAGGATCTCCCCCACCTGCAGGGTCAAAAAAACTAGTATTTAAATTTCGGTCAGTTAAAAGTATAGTAATTGCTCCAGCTAAAACTGGTAAGGAAAGAAGAAGAAGAATAGCAGTAATTATTACTGATCATACAAATAAAGGTATTCGATCTAGTGAAATTCCTTCAGATCGTATATTAATTACTGTTGTAATAAAATTTACTGCTCCTAAAATAGAAGAAATCCCTGCAAGATGGAGAGAAAAAATTGCTAAATCGATAGATGCTCCTGTGTGAGCAATATTGCTTGATAAT
hap0518	AAATAAGTGTTGATACAAGATTGGGTCTCCTCCCCCCGCTGGATCAAAAAAGGATGTATTAAGATTTCGGTCTGTTAAAAGTATTGTAATAGCTCCTGCTAAAACAGGGAGAGAAAGTAAAAGAAGAATTGTAGTAATAATTACTGATCAGACAAATAAAGGTATTCGGTCTAAGGTAATTCCATTAGCGCGCATATTAATTGCAGTTGTAATAAAATTTACAGAACCTAAAATTGAGGAAATCCCTGCTAAATGAAGGGAAAAAATTGCTAAATCGACAGATGCTCCACTATGAGCGATTCTAGCAGATAGA
hap0519	TCTTTCCTCGGGAATAGCCCATGCAGGGGCTTCTGTTGACTTAGCTATTTTTTCTCTTCATTTAGCTGGTATTTCTTCAATTTTAGGTGCAGTTAATTTCATTACAACTGTTATTAATATACGATCAATAGGAATTACTTTAGATCGAATACCTTTATTTGTGTGATCAGTTGTAATTACCGCTATTTTACTACTTCTTTCTCTTCCAGTATTAGCTGGGGCTATTACTATACTTCTTACAGACCGAAATTTAAATACATCCTTTTTTGATCCTGCAGGAGGTGGAGACCCTATTTTATACCAACATTTATTT
hap0520	TCTGTCATCTAATATTGCCCATGCAGGTGCTTCAGTAGATTTAGCTATCTTTTCTCTTCATTTAGCAGGAATCTCTTCTATTTTAGGAGCAGTAAATTTTATTACTACTGTAATTAATATACGTTCTGAAGGTATTTCTCTAGATCGAATACCTCTGTTTGTTTGATCGGTTGTTATTACTGCTGTATTATTACTTTTATCTTTACCAGTACTTGCTGGAGCTATTACTATATTATTGACAGATCGAAATTTAAATACTAGATTTTTTGATCCCGCCGGAGGAGGTGACCCAATTTTATATCAACACTTATTT
hap0521	TCTTTCATCAAATATTGCACATAGAGGTGCTTCCGTTGATTTAGCAATTTTTTCTCTTCATTTAGCGGGAATTTCTTCTATTTTAGGCTCAGTAAATTTTATTACTACAACTATTAACATACGTGCTAATGGAATTACTTTAGATCGAATTCCATTATTTGTATGATCAGTGGTAATTACAACAATTTTACTTCTTCTTTCTTTACCAATTTTAGCAGGAGCTATTACAATATTATTAACTGACCGAAATTTAAATACATCATTTTTTGACCCAGCCGGAGGAGGAGATCCTATTCTTTATCAACATTTATTT
hap0522	AAATAAATGTTGATAAAGGATTGGGTCTCCCCCACCAGCTGGATCAAAAAAGGATGTATTTAAGTTTCGATCTGTTAAAAGTATAGTAATAGCACCAGCTAAAACAGGTAAAGAAAGAAGAAGTAAAATAGTTGTAATTACAACTGATCAAACGAATAGGGGAATTCGATCTAAAGTAATTCCATTAGAACGTATATTAATTACTGTAGTAATAAAATTTACAGATCCTAAAATTGATGAAATTCCTGCTAAATGAAGAGAGAAGATAGCTAAATCTACTGAAGCCCCACTATGAGAAATATTAGAAGATAG
hap0523	CCTTTCTTCAAATATTGCTCATAGAGGAGCTTCTGTTGATTTAGCAATTTTTTCTCTTCATTTAGCAGGAGTTTCATCAATTCTTGGTTCAGTAAATTTTATTACTACAGTTATTAATATACGATCAAATGGAATTACATTAGACCGAATACCACTATTTGTCTGATCTATTGTAATTACAACAGTACTTCTTTTATTGTCTCTACCTGTTTTAGCAGGGGCTATTACAATACTTTTAACTGATCGAAATTTAAATACTTCATTCTTTGATCCCGCTGGAGGAGGAGACCCAATTTTATACCAACATTTATTT
hap0524	GAATAAATGTTGATAAAGAATAGGGTCTCCTCCTCCAGCTGGGTCAAAAAATGAGGTATTTAAATTTCGGTCAGTTAAAAGTATAGTAATTGCTCCTGCTAAAACAGGGAGAGAAAGTAAAAGAAGAATAGTAGTAATTACTACTGATCAAACAAATAAGGGTATTCGATCTAGAGTAATTCCGTTTGCTCGTATATTAATTGCGGTAGTAATAAAATTTACTGAACCTAAAATAGATGATACACCTGCTAAATGAAGGGAAAAAATAGCCAAATCAACAGAAGCTCCTCTATGAGCGATTCTGGCAGAGAGG
hap0525	TCTTTCTTCTAATATTGCCCATAGTGGGGCTTCTGTTGATTTAGCAATTTTCTCTCTTCATCTAGCGGGGGTATCCTCAATTTTAGGTTCTGTAAATTTTATTACTACTGTAATTAATATACGAGCCAATGGTATTACACTCGATCGAATACCTTTATTTGTTTGATCAATTGTAATTACAACAGTTCTTCTTCTTTTATCTCTACCTGTATTAGCCGGGGCTATTACAATATTATTGACTGATCGAAATTTAAATACATCTTTTTTTGACCCCGCTGGTGGTGGGGATCCTGTTCTTTATCAACACTTATTT
hap0526	ATTATCTGCAAGTATTGCTCATAGAGGTGCTTCAGTTGATTTAGCAATTTTTTCTCTACATTTAGCCGGAATTTCTTCTATTTTAGGTTCTGTAAATTTTATTACAACAATTATTAATATACGATCTAATGGAATTACATTAGATCGAATACCTTTATTTGTATGATCTATTTTAATTACTACTATTCTTTTATTATTATCATTACCTGTTTTAGCTGGTGCTATTACTATACTTTTAACGGATCGAAATTTAAATACATCTTTTTTTGATCCTGCAGGGGGAGGAGACCCAATTCTTTATCAACATTTATTT
hap0527	TTTATCAGCAAGTATTGCTCATAGAGGAGCTTCTGTCGATTTAGCTATTTTTTCTTTACATTTAGCAGGGGTATCTTCTATTTTAGGTTCAGTAAATTTTATTACAACAATTATTAATATACGATCTAACGGAATTACTTTAGATCGAATACCATTATTTGTTTGATCAATTCTAATTACCACAATTTTATTATTATTATCATTACCAGTTTTAGCTGGAGCTATCACTATACTTTTAACAGATCGAAATTTAAATACATCTTTTTTTGATCCTGCTGGAGGAGGAGACCCTATCCTTTATCAACATTTATTT
hap0528	AAATAAGTGTTGATAAAGAATAGGGTCGCCACCTCCTGCAGGGTCAAAAAATGAAGTATTTAAATTACGATCAGTTAATAATATGGTGATAGCACCTGCTAAAACTGGTAAAGAAAGAAGTAATAAAATAGCAGTAATAAAAACAGATCAAACAAATAAAGGTATTCGGTCAAAAGTGATTCCATTAGAACGTATATTGATAATTGTAGTAATAAAATTTACTGCCCCTAAAATAGAAGAGATTCCGGCCAAGTGAAGGCTAAAAATTGCTAAATCAACGGAAGCTCCGGCATGGGCGATATTAGCAGATAAA
hap0529	AAATAAGTGTTGGTATAAAATTGGGTCTCCTCCTCCCGCGGGATCAAAGAAAGAAGTATTTAAATTTCGATCTGTTAATAATATAGTAATGGCTCCAGCTAATACTGGAAGGGAAAGTAATAATAAAACAGCAGTAATTACAACTGATCAAACGAACAGAGGCATACGGTCTAAGGTAATTCCATTAGACCGTATGTTGATAACTGTGGTAATAAAATTTACTGCTCCTAAAATAGAAGAAACACCAGCTAGATGAAGAGAAAAAATTGCTAAATCAACAGAAGCCCCTGCATGAGCAATTCCAGACGAGAGA
hap0530	AAATAAATGTTGATATAAAATAGGATCTCCTCCTCCTGCTGGATCAAAAAAGGAGGTATTTAAATTTCGGTCTGTTAGTAATATAGTAATAGCACCTGCTAAAACTGGTAAAGATAGAAGTAATAAGATAGCGGTAATAACAACTGATCAAACAAATAAAGGTATACGATCTAATGTAATACCTATTGATCGTATATTAATTACAGTTGTAATAAAATTAACTGCTCCTAAGATAGAAGAAATTCCAGCTAAGTGAAGAGAAAAAATAGCTAAATCTACTGAAGCTCCTGTATGAGCAATTCTAGAAGATAAA
hap0531	AAATAAATGTTGGTATAAAATAGGGTCTCCTCCTCCAGCAGGATCAAAGAAAGAAGTATTTAAATTTCGATCTGTTAATAGTATTGTAATTGCTCCAGCTAAGACAGGTAAAGAAAGAAGTAAAAGGACAGTAGTAATTACAATTGATCAAACGAATAAAGGTATACGATCTAAAGTAATTCCCTTAGATCGTATGTTAATTACTGTAGTAATAAAATTTACTGATCCTAAAATTGATGAAACTCCTGCTAAATGTAAAGAAAAAATTGCTAAATCTACAGAAGCCCCTCTATGAGCAATTCTAGCTGAAAGT
hap0532	AAATAAGTGTTGATATAAAATTGGGTCTCCTCCTCCCGCAGGGTCAAAGAAAGAAGTATTTAAATTTCGATCTGTTAATAATATTGTAATTGCTCCAGCTAAGACAGGTAAAGAAAGAAGTAAAAGGACAGTAGTAATTACAATTGATCAAACGAATAAAGGTATACGGTCTAAAGTAATTCCCTTAGATCGTATATTAATTACTGTAGTAATAAAATTTACTGACCCTAAAATTGATGAAACTCCTGCTAAATGTAAAGAAAAAATTGCTAAATCTACAGAAGCACCTCTATGAGCAATTCTAGCTGAAAGT
hap0533	CTATCTGCTAATATTGCCCATAGAGGAGCCTCTGTAGATTTAGCAATTTTTTCTCTTCATCTTGCAGGTATTTCTTCTATTTTAGGGTCTGTAAATTTTATTACAACAGCAATTAATATACGAGCTAATGGAATTACTTTAGATCGAATACCTTTATTTGTTTGATCCGTAGTTATTACAACAGTTCTTCTTTTACTTTCTTTACCAGTTTTAGCTGGTGCAATTACAATACTTTTAACAGACCGAAATTTAAATACCTCTTTTTTTGATCCAGCAGGAGGAGGAGATCCAATTTTATACCAACATTTATTC
hap0534	AAATAAATGTTGATAAAGAATAGGATCTCCTCCTCCGGCTGGGTCAAAAAATGATGTATTTAAATTTCGGTCAGTTAATAATATTGTAATAGCTCCTGCTAAAATTGGTAAAGAAAGAAGAAGTAAAACTGTTGTAATTACTACTGATCACACAAATAATGGAATTCGATCTAAAGTAATTCCATTAGCACGTATGTTAATAGTTGTAGTAATAAAATTTACTGAACCTAAAATAGAAGAAATTCCTGCTAAATGAAGAGAAAAAATTGCTAAATCAACGGAAGCACCTCTATGAGCAATATTTGATGAAAGA
hap0535	TCTTTCTGCTAGAATTGCACATAGAGGAGCATCTGTAGATTTAGCTATTTTTTCTCTCCATTTAGCGGGTATTTCTTCAATTTTAGGTTCAGTTAATTTTATTACTACAGCAATTAATATACGAGCAAATGGAATTACTTTAGATCGAATACCATTATTTGTTTGATCAGTAGTAATTACAACTATTCTTTTACTTTTATCTTTACCCGTATTAGCTGGTGCTATTACCATATTATTAACAGATCGAAATCTGAATACTTCTTTTTTTGATCCCGCTGGAGGAGGAGACCCAATTTTATATCAACACTTATTT
hap0536	CCTCTCTGCCAGAATTGCCCATAGAGGGGGGTCCGTAGATCTTGCAATTTTTTCTTTACATTTAGCAGGAATTTCTTCAATTTTAGGGTCAGTAAATTTCATTACTACAGCAATTAATATACGAGCTAATGGTATTACTTTAGACCGAATACCTTTATTTGTGTGATCCGTTATTATTACAACAGTATTATTATTATTATCTTTGCCTGTTTTAGCTGGAGCTATTACAATACTATTAACGGATCGAAATCTAAATACTTCTTTTTTTGACCCAGCTGGAGGGGGAGACCCTATTCTTTATCAACATCTATTT
hap0537	ACTCTCTTCTAATATTGCACATGCAGGAGCTTCTGTTGATTTAGCAATTTTTTCTTTACATTTAGCAGGAATTTCTTCAATTTTAGGAGCAGTAAATTTTATTACTACAGTAATTAACATACGATCAGAGGGTATTTCACTAGACCGAATACCTTTATTTGTCTGATCCGTAGTAATTACTGCAGTATTATTACTTTTATCTTTACCAGTTTTAGCTGGAGCTATTACAATACTTTTAACAGATCGAAATTTAAATACAAGATTTTTTGATCCGGCAGGAGGGGGAGACCCTATTCTTTACCAGCACTTATTT
hap0538	AAATAAGTGTTGATATAAAATAGGATCTCCTCCTCCAGCTGGATCAAAAAAAGAAGTATTCAGATTTCGATCTGTTAATAATATGGTAATAGCACCGGCTAATACAGGTAAAGATAAAAGTAAAAGAATAGTTGTAATTACTACTGATCAAACAAATAATGGTATTCGATCTAAAGTAATTCCATTTGCTCGTATATTAATTGCTGTAGTAATAAAATTAACTGAGCCTAAAATTGAAGAAATACCTGCTAAATGGAGAGAAAAAATAGCTAAATCTACAGATGCCCCTCTATGTGCAATTCTAGCAGAAAGA
hap0539	AAATAAGTGTTGGTATAAAATTGGATCTCCTCCTCCAGCTGGATCAAAAAAAGAAGTATTCAGATTTCGATCTGTTAATAATATGGTAATAGCACCAGCTAATACGGGCAAAGATAAAAGTAAAAGAATAGTTGTAATTACTACTGATCAAACAAATAATGGTATTCGATCTAAAGTAATTCCATTTGCTCGTATATTAATTGCTGTAGTAATAAAATTAACTGAACCTAAAATTGAAGAAATACCAGCTAAATGGAGAGAAAAAATAGCTAAATCTACAGATGCTCCTCTATGGGCAATTCTAGCAGAAAGA
hap0540	TCTTTCTTCAAGTATTGCTCATAGAGGGGCTTCTGTAGATCTAGCTATTTTTTCTCTTCATTTAGCAGGGGTTTCTTCAATTTTAGGGTCTGTAAATTTTATTACAACAGTAATTAATATACGATCAAATGGAATTACACTAGATCGAATACCTCTTTTTGTTTGATCTATTGTTATTACTACAGTTCTTCTTCTTTTATCTCTTCCTGTTCTTGCAGGAGCAATTACAATACTTTTAACCGATCGAAATTTAAATACATCTTTTTTTGATCCAGCTGGTGGGGGAGACCCTATTCTTTATCAACATTTATTT
hap0541	AAATAAATGTTGATATAAAATAGGATCTCCTCCTCCAGCAGGATCAAAGAAACTAGTATTTAAATTTCGATCTGTTAAAAGTATTGTAATAGCTCCAGCTAATACAGGTAAAGAAAGAAGCAAAAGAATTGCAGTAATTACTACTGATCAAACAAATAAAGGTATTCGGTCTAAAGAAATTCCTTCTGATCGTATATTAATTACTGTAGTAATAAAATTTACAGCCCCTAAAATTGAAGAAATACCTGCTAAATGAAGAGAAAAAATAGCAAGATCTACTGATGCCCCGGCATGAGCAATATTCGAAGAAAGA
hap0542	AAATAAATGTTGATATAAAATTGGATCTCCTCCTCCAGCTGGATCAAAAAATGAGGTATTTAAATTTCGATCTGTTAATAATATAGTAATAGCTCCTGCAAGAACAGGTAATGAGAGAAGTAAAAGAATTGTTGTAATTACAACAGATCAAACAAATAAAGGTATACGATCTAAAGTAATTCCATTTGCTCGTATATTAATAGCAGTAGTAATAAAATTAACTGATCCTAAAATTGATGAAATTCCGGCTAAATGTAAAGAAAAAATTGCTAAATCAACAGATGCTCCTCTATGAGCAATTCTTGTAGAAAGA
hap0543	AAATAAATGTTGATATAAAATTGGATCTCCACCTCCTGCAGGATCGAAGAAAGATGTATTTAAGTTTCGATCTGTTAGTAATATAGTGATAGCTCCAGCTAATACTGGTAATGATAATAATAATAGAATAGCAGTAATAACAACTGATCATACAAATAAAGGTATTCGATCTAAAGTAATTCCTCTTGATCGTATATTAATAACTGTAGTAATGAAGTTTACTGCTCCTAAAATAGAGGAAATACCAGCTAAATGTAAAGAAAAAATTGCTAAATCTACTGATCCTCCAGCATGAGCAATTCCTGATGATAAA
hap0544	AAATAGATGTTGATATAAAATAGGGTCTCCCCCTCCTGCAGGGTCAAAAAATCTAGTATTTAGGTTTCGATCTGTTAAAAGTATAGTAATTGCTCCCGCTAATACTGGTAGAGATAGCAGTAAAAGTACTGCAGTAATTACCACAGATCATACAAATAGTGGTATTCGGTCTAAAGAAATCCCTTCTGATCGCATATTAATTACTGTAGTAATAAAATTTACAGCTCCTAAAATAGATGAAATTCCTGCTAAATGGAGAGAAAAAATAGCTAAATCTACAGATGCCCCCGCATGAGCAATATTAGAAGAGAGT
hap0545	CCTTTCATCAGGAATTGCCCATGCCGGAGCATCCGTAGATTTAGCTATTTTTTCTTTACATTTAGCTGGAATTTCTTCTATTTTAGGTGCTGTAAATTTTATTACAACTGTTATTAATATACGATCAAGAGGAATTACTTTAGATCGAATGCCCTTATTTGTTTGATCAGTAGTAATTACTGCAGTTTTACTACTTTTATCCCTACCTGTATTAGCTGGAGCTATTACAATATTATTAACAGATCGAAATTTAAATACTTCATTCTTTGACCCTGCTGGAGGAGGAGATCCTATTTTATACCAGCATTTATTT
hap0546	AAAAAGATGTTGGTATAAAATAGGATCCCCTCCTCCTGCAGGGTCAAAAAATGATGTGTTTAAATTTCGGTCTGTTAATAATATAGTAATTGCTCCTGCTAATACCGGTAATGATAGTAATAAAAGAATGGCTGTAATAACTACTGATCAAACAAATAAAGGTATTCGATCTAATGAAATTCCAGGGCTACGTATATTAATTACAGTAGTAATAAAATTAACAGCTCCTAAAATTGAAGAAATTCCAGCAAGATGGAGAGAAAAAATAGCTAGGTCTACAGAAGCTCCTGTATGAGCAATCCCTGAAGATAAA
hap0547	TTTATCTGCAAGAATTGCCCATAGAGGAGGATCTGTAGATTTAGCTATTTTTTCTCTACATTTAGCTGGAATTTCTTCAATTTTAGGATCTGTAAATTTTATTACAACTGCTATTAATATGCGATCTAATGGTATTACTTTAGACCGAATACCTTTATTTGTTTGATCAGTTATTATTACAACAATTTTACTTCTTCTTTCTTTACCTGTTTTAGCTGGTGCTATTACTATACTTTTAACAGATCGAAATCTTAATACTTCCTTTTTTGATCCCGCTGGAGGAGGGGACCCAATTTTATATCAACATTTATTT
hap0548	TTTATCTGCAAGAATTGCTCATAGAGGGGGATCTGTAGATTTAGCTATTTTTTCTCTACATTTAGCTGGAATTTCTTCAATTTTAGGATCTGTAAATTTTATTACAACTGCTATTAATATGCGGTCTAATGGTATTACTTTAGACCGAATACCTTTATTTGTTTGATCAGTTATTATTACAACAATTTTACTTCTTCTTTCTTTACCTGTTTTAGCTGGTGCTATTACTATACTTTTAACAGATCGAAATCTTAATACTTCTTTTTTTGATCCCGCTGGAGGAGGAGATCCAATTTTATATCAACATTTATTT
hap0549	TCTTTCTTCTAATATTGCTCATGCTGGAGCTTCAGTAGATTTAGCAATTTTTTCTTTACATTTAGCAGGAATTTCTTCTATTTTAGGAGCAGTAAATTTTATTACTACAGTAATTAATATACGATCAGAAGGAATTTCTTTAGATCGAATACCATTATTTGTATGATCAGTAGTAATTACTGCAGTTTTATTACTTCTTTCTTTACCAGTTCTAGCTGGAGCTATTACTATACTTCTTACTGATCGAAATTTAAATACTAGTTTCTTTGATCCTGCAGGAGGGGGAGACCCGATTCTTTATCAACATTTATTT
hap0550	TCTCTCTGCAAGAATTGCTCATAGAGGGGCATCTGTAGACTTAGCAATTTTTTCTTTACATTTAGCAGGAGTATCGTCTATTCTTGGATCTGTAAATTTTATTACAACAGTAATTAACATACGGGCAAATGGAATTACTTTAGACCGAATACCCTTATTTGTTTGATCAATTGTTATTACAACTGTCCTATTACTTTTATCTTTACCTGTTTTAGCTGGTGCTATTACAATACTTTTAACAGACCGAAATTTAAATACTTCTTTCTTTGACCCTGCTGGAGGAGGAGATCCTATTCTTTATCAACATTTATTT
hap0551	TGTCTAGTGGAATTGCACATGCCGGAGGATCTGTTGATTTAGCTATTTTTTCATTACATTTAGCAGGAATTTCTTCTATTTTAGGGGCTGTAAATTTTATTACTACTGTAATTAATATGCGATCTAACGGTGTTACATTAGACCGAATACCCTTATTTGTCTGATCAGTAGTTATTACAGCTATTTTATTACTTTTATCTCTTCCTGTTTTAGCTGGAGCTATTACTATATTATTAACAGATCGAAATTTAAATACTTCTTTTTTTGATCCAGCAGGTGGGGGAGATCCTATTCTATATCAGCACTTATTT
hap0552	TTTATCTGCTAGTATTGCTCATAGAGGAGCATCAGTAGACTTAGCTATTTTTTCTCTTCATTTAGCAGGAGTTTCTTCTATTTTAGGATCAGTAAATTTTATTACAACAGTAATTAATATACGATCAAATGGAATCACATTAGACCGAATACCTTTATTTGTTTGATCAATTTTAATTACTACAATTTTATTACTTTTATCATTACCAGTATTAGCAGGAGCAATTACAATACTTTTAACAGATCGTAATTTAAATACATCATTTTTTGACCCTGCTGGAGGAGGTGATCCCATTTTATATCAACATTTATTT
hap0553	CTATCTAGTGGAATTGCACATGCTGGAGGATCTGTTGATTTAGCTATTTTTTCATTACATTTAGCAGGAATTTCTTCTATTTTAGGGGCTGTAAATTTTATTACTACTGTAATCAATATGCGATCTAACGGTATTACATTAGACCGAATACCCCTATTTGTCTGATCAGTAGTTATTACAGCTATTTTATTACTTTTATCTCTTCCTGTTTTAGCTGGGGCTATTACTATATTATTAACAGATCGAAATTTAAATACTTCTTTTTTTGACCCAGCAGGTGGGGGAGATCCTATTTTATATCAGCACTTATTT
hap0554	TTTATCATCTAATATTGCCCATGCTGGAGCTTCTGTAGATTTAGCTATTTTTTCTCTTCATTTAGCAGGGATTTCTTCTATTTTAGGAGCAGTAAATTTTATTACTACTGTTATTAATATACGTTCAGAAGGAATCTCGCTAGACCGAATACCACTATTTGTATGATCGGTTATTATTACAGCTGTATTACTATTACTTTCTTTACCTGTATTAGCCGGAGCTATTACAATATTATTAACAGACCGTAATTTAAATACAAGCTTTTTTGATCCTGCTGGAGGGGGAGACCCAATTCTTTATCAACACTTATTT
hap0555	ATTATCTGCAAGTATTGCACATAGAGGAGCATCAGTAGACTTAGCTATTTTTTCCCTACATCTCGCAGGGGTCTCTTCAATTTTAGGATCAGTAAATTTTATTACTACAGCTATTAATATACGAGCAAATGGAATTACCTTAGATCGAATACCTCTTTTTGTATGATCTGTTGTTATTACTACCGTACTTTTACTACTTTCCTTGCCTGTATTAGCAGGAGCAATTACTATACTTTTAACTGACCGAAATCTAAATACTTCCTTCTTTGACCCGGCTGGAGGAGGAGACCCCATTCTTTATCAACACTTATTT
hap0556	ATTATCTGCAAGTATTGCACATAGAGGAGCATCAGTAGACTTAGCTATTTTTTCCCTACATCTCGCAGGGGTCTCTTCAATTTTAGGATCAGTAAATTTTATTACTACAGCTATTAATATACGGGCAAATGGAATTACCTTAGATCGAATACCTCTTTTTGTATGATCTGTTGTTATTACGACCGTACTTTTACTACTTTCCTTGCCTGTATTAGCAGGAGCAATTACTATACTTTTAACTGACCGAAATTTAAATACTTCCTTCTTTGACCCGGCTGGAGGAGGAGACCCCATTCTTTATCAACACTTATTT
hap0557	TCTTTCTTCTAATATTGCCCATGCAGGGGCTTCAGTAGACTTAGCTATTTTTTCTCTTCATTTAGCAGGGATTTCTTCTATTTTAGGAGCAGTAAACTTTATCACAACCGTTATTAATATACGATCTGAAGGAATTTCATTAGACCGAATGCCTTTATTTGTTTGATCAGTTGTTATTACTGCTATTTTACTACTTTTATCTTTACCAGTATTAGCTGGAGCAATCACTATATTACTTACAGATCGAAATTTAAATACTAGTTTCTTCGACCCAGCTGGTGGGGGAGATCCAATTTTATATCAACACTTATTT
hap0558	ATTATCTGCAAGTATTGCACATAGAGGAGCATCAGTAGACTTAGCTATTTTTTCCCTACATCTCGCGGGGGTCTCTTCAATTTTAGGATCAGTAAATTTTATTACTACAGCTATTAATATACGGGCAAATGGAATTACCTTAGATCGAATACCTCTTTTTGTGTGATCTGTTGTTATTACTACCGTACTTTTACTACTTTCCTTGCCTGTATTAGCAGGAGCAATTACTATACTTTTAACTGACCGAAATTTAAATACTTCCTTCTTTGACCCGGCTGGAGGAGGAGACCCCATTCTTTATCAACACTTATTT
hap0559	TCTTTCTTCTAATATTGCTCATGCTGGTGCCTCAGTAGATTTAGCAATTTTTTCTCTTCATTTAGCAGGAATCTCTTCTATTTTAGGAGCAGTAAATTTTATTACAACTGTTATTAATATACGATCTGAGGGTATTTCATTAGATCGAATACCTTTATTTGTCTGATCTGTTGTTATTACTGCAATTTTATTACTCCTTTCTCTTCCAGTATTAGCTGGAGCTATTACAATACTTTTAACAGATCGAAACTTAAATACTAGTTTTTTTGATCCAGCGGGAGGAGGAGATCCTATTTTATACCAACATTTATTC
hap0560	AAATAAATGTTGATATAAAATTGGATCTCCTCCTCCTGCTGGGTCAAAAAAAGATGTATTTAAATTTCGATCTGTTAATAATATAGTAATAGCTCCAGCTAGAACAGGTAAGGATAAAAGAAGAAGAATAGTTGTAATAATTACTGATCATACAAATAAAGGTATTCGATCAAGAGAAATTCCATTTGAGCGTATATTAATTGCTGTAGTAATAAAATTTACTGAGCCTAAAATAGAAGAAATTCCTGCTAAATGTAATGAAAAAATTGCTAAATCTACAGAGGCTCCTCTATGGGCAATTCTAGAAGAAAGG
hap0561	AAATAAATGTTGATATAAAATTGGATCTCCTCCTCCAGCGGGGTCAAAGAATGAAGTATTTAAATTTCGATCAGTTAAAAGCATTGTAATAGCCCCTGCTAAAACAGGTAAAGATAATAAAAGAAGAACTGTTGTAATTACAATAGATCAAACAAATAGTGGTATTCGGTCTAATGTAATTCCATTTGATCGTATATTAATAACTGTAGTAATAAAATTTACTGAACCAAGAATTGATGAAACTCCTGCTAAATGAAGAGAAAAAATTGCTAAATCAACAGAAGCCCCTCTATGAGCAATATTAGAAGAAAGA
hap0562	TATCCTCTAATATTGCCCATAGAAGAGCCTCTGTAGACTTAGCTATTTTTTCTCTTCATTTAGCAGGTATTTCTTCAATTTTAGGTTCAGTAAATTTCATTACTACTGCTATTAATATGCGAAGAAATGGAATTACTTTAGATCGAATACCTTTATTTGTTTGATCTGTAATTATTACAACTATTCTTCTTCTTTTATCCCTTCCTGTTCTAGCAGGAGCAATCACCATACTTTTAACAGATCGAAACTTAAACACTTCCTTTTTTGATCCCGCCGGAGGAGGAGACCCTATTTTATATCAACATTTATTC
hap0563	TCTTTCAGCAGCAATTGCTCATAGTGGTGCTTCCGTTGATTTAGCTATTTTCTCTTTACATCTAGCCGGAGTTTCATCAATTTTAGGTTCTGTAAATTTTATTACAACAGTTATTAATATACGAGCAAATGGAATTACTCTAGATCGAATACCTTTATTTGTTTGATCAGTAGTAATTACAACTGTTCTATTATTACTTTCATTACCTGTATTAGCAGGAGCTATTACAATACTATTAACTGACCGAAATTTAAATACATCGTTCTTTGACCCAGCGGGAGGTGGAGACCCTATTCTTTACCAACATTTATTT
hap0564	AAATAAATGTTGATAAAGGATTGGGTCTCCCCCACCAGCTGGATCAAAAAAGGATGTATTTAAATTTCGATCTGTTAAAAGTATAGTAATAGCACCAGCTAAAACAGGTAAAGAAAGAAGAAGTAAAATAGTTGTAATTACAACTGATCAAACGAATAGGGGAATTCGATCTAAAGTAATTCCATTAGAACGTATATTAATTACTGTAGTAATAAAATTTACAGATCCTAAAATTGATGAAATTCCTGCCAAATGAAGAGAGAAGATAGCTAAATCTACTGAAGCTCCACTATGAGAAATATTAGAAGATAG
hap0565	TCTTTCCTCAGGAATCGCCCATGCAGGAGCTTCTGTTGACTTAGCTATCTTTTCTCTTCATTTAGCAGGTATTTCTTCAATTTTAGGTGCAGTTAATTTCATTACAACTGTTATTAATATACGGTCAATAGGAATTACTTTAGATCGAATACCTTTATTTGTGTGATCAGTTGTAATTACCGCTATTTTACTACTTCTTTCTCTTCCAGTATTAGCTGGAGCTATTACTATACTTCTTACAGACCGAAATTTAAATACATCCTTTTTTGACCCCGCGGGAGGTGGAGACCCTATTTTATACCAACATTTATTT
hap0566	ATTATCTGCAAGTATTGCACATAGAGGAGCATCAGTAGACTTAGCTATTTTTTCCCTACATCTCGCAGGGGTCTCTTCAATTTTAGGATCAGTAAATTTTATTACTACAGCTATTAATATACGGGCAAATGGAATTACCTTAGATCGAATACCTCTTTTTGTATGATCTGTTGTTATTACTACCGTACTTTTACTACTTTCCTTGCCTGTATTAGCAGGAGCAATTACTATATTTTTAACTGACCGAAATTTACATACTTCCTTCTTTGACCCAGCTGGAGGAGGAGACCCCATTCTTTATCAACACTTATTT
hap0567	AAATAAATGTTGGTAAAGAATTGGGTCACCTCCTCCAGCAGGGTCAAAAAAAGAAGTATTTAAATTTCGGTCTGTTAATAATATAGTAATTGCTCCTGCTAAAACTGGGAGAGAAAGAAGAAGGAGAATTGTTGTAATTACAACAGATCAAACAAATAATGGTATACGGTCTAATGTAATTCCATTAGATCGTATATTAATAGCTGTAGTAATAAAATTTACAGATCCTAGAATTGAGGAAATACCTGCAAGATGAAGAGAAAAAATTGCTAAGTCTACAGATCCTCCTCTATGAGCAATACTGGCTGATAAA
hap0568	ACTATCTTCCAATATTGCACACGCAGGTGCTTCAGTAGATTTAGCAATTTTTTCACTACATCTTGCAGGTATTTCATCTATTTTAGGAGCTGTTAATTTTATTACTACAGTAATTAATATACGATCAGAAGGAATTTCTTTAGACCGAATACCTTTATTTGTGTGATCAGTAGTTATTACTGCAATTTTATTATTATTATCTCTTCCAGTATTAGCAGGAGCCATTACTATGCTATTAACAGATCGAAATTTAAATACTAGCTTTTTTGATCCAGCAGGAGGAGGAGATCCTATTTTATATCAACATCTATTT
hap0569	AAATAAGTGTTGGTAAAGAATTGGATCTCCTCCTCCAGCAGGATCAAAAAATGAAGTATTTAAATTTCGATCTGTTAAAAGTATTGTAATAGCACCAGCTAATACAGGTAATGATAAAAGTAAAAGAACTGTAGTAATAACAATTGATCAAACAAATAAAGGTATTCGATCTAAAGTAATTCCTTTTGATCGTATATTAATTACTGTTGTAATAAAATTTACAGATCCTAAAATTGAAGATACTCCTGCTAAATGAAGAGAGAAAATAGCTAAATCGACAGAAGCACCACTATGAGCAATACTAGCAGAAAGT
hap0570	TCTGGCTTCTGGTATTGCCCATGTTGGTCCTTCTGTTGATTTAGCTATTTTTTCTTTACATTTAGCAGGAATTTCCTCAATTTTGGGAGCTGTAAATTTTATTACTACAGTTATTAATATACGTTCTAGAGGAATTACTTTAGATCGAATGCCTTTATTTGTTTGATCAGTAGTTATTACTGCAATTTTATTATTATTATCTTTACCAGTATTAGCAGGAGCTATTACAATATTATTAACAGATCGAAATTTAAATACTTCTTTCTTTGATCCTGCAGGAGGGGGAGATCCTATTTTATACCAACATTTATTT
hap0571	TCTTTCTTCAGCCATTGCCCACAGAGGGGCTTCAGTTGACTTAGCTATTTTCTCCCTTCATTTAGCAGGAGTATCTTCTATTTTAGGATCAGTAAATTTCATTACTACAGTTATTAATATACGGGCAAATGGAATTACCCTAGACCGAATACCTTTATTTGTATGATCAGTAGTAATTACTACAGTATTACTTTTATTATCTCTACCAGTTTTAGCAGGAGCTATCACTATACTTCTTACAGACCGAAATTTAAATACATCATTTTTCGACCCTGCCGGAGGAGGAGACCCTATTCTATACCAACATCTATTT
hap0572	TCTTTCTTCTAATATTGCACATGCCGGAGCATCTGTTGATCTCGCAATTTTTTCTCTTCATTTAGCAGGAATTTCATCAATTTTAGGAGCTGTAAATTTTATTACAACAGTAATTAATATACGATCAGAAGGAATTTCTTTAGATCGCATACCGTTATTTGTCTGATCAGTTGTTATTACTGCAGTTCTTCTTCTTCTTTCTTTACCTGTTTTAGCTGGTGCTATTACTATGCTTTTGACTGACCGAAACTTAAATACTAGTTTTTTTGATCCAGCAGGAGGAGGAGATCCTATTTTATATCAACATTTATTT
hap0573	TTTATCTTCTGCTATCGCCCATAGTGGGGCATCTGTAGATCTTGCAATTTTTTCTCTTCATCTTGCAGGAGTTTCTTCTATTTTAGGTTCTGTAAATTTTATTACTACTGTAATTAATATACGAGCTAATGGAATTACTTTAGACCGAATACCATTATTTGTATGATCAGTAGTAATTACAACAGTTCTTCTTCTTCTATCTTTGCCAGTTTTAGCTGGGGCTATTACTATACTATTAACTGATCGAAATTTAAATACTTCATTCTTTGATCCAGCAGGAGGTGGAGACCCTATTCTTTATCAGCATTTATTT
hap0574	TCTTTCTGCAAGAATTGCTCATAGAGGTGCATCAGTAGACTTAGCAATTTTTTCTTTACATTTAGCAGGAGTATCATCTATTCTTGGATCTGTAAATTTTATTACAACAGTAATTAACATACGAGCAAATGGAATTACTTTAGACCGAATACCTTTATTTGTCTGATCAATTGTTATTACAACTGTCCTATTACTTTTATCTTTACCTGTTTTAGCTGGTGCTATTACAATACTTTTAACAGATCGAAATTTAAACACTTCTTTCTTTGACCCTGCTGGAGGAGGAGACCCTATTCTTTATCAACATTTATTT
hap0575	TCTTTCTTCAAGTATTGCTCATAGAGGAGCTTCTGTAGATCTAGCTATTTTTTCTCTTCATTTAGCAGGGGTTTCTTCAATTTTAGGGTCTGTAAATTTTATTACAACAGTAATTAATATACGATCAAATGGAATTACACTAGACCGAATACCTCTTTTTGTTTGATCTATTGTTATTACTACAGTTCTTCTTCTTTTATCTCTTCCTGTTCTTGCAGGAGCAATTACAATACTTTTAACAGATCGAAATTTAAATACATCTTTTTTTGATCCAGCTGGTGGGGGAGACCCTATTCTTTATCAACATTTATTT
hap0576	CTTTCTTCAACAATTGCTCATAGAGGAGCTTCAGTTGATTTAGCAATTTTTTCTCTTCATTTAGCTGGAGTATCCTCTATTTTAGGCTCAGTAAATTTTATTACAACTACTATTAATATACGATCTAACGGAATTACTTTAGATCGAATACCCTTATTTGTTTGATCTGTGGTAATTACAACAGTTCTTCTCCTACTTTCCTTACCCGTATTAGCAGGAGCCATTACTATATTATTAACAGATCGAAACTTAAATACATCTTTTTTTGATCCAGCTGGAGGAGGAGACCCTATTCTTTATCAACACTTATTT
hap0577	CTTATCTTCAGGAATTGCCCATACAGGGGGTTCAGTAGATTTAGCTATTTTTTCATTACATTTAGCAGGTATTTCTTCTATTTTAGGAGCTGTAAATTTTATTACAACTGTAATTAATATACGATCAAATGGAATTACTTTAGATCGAATACCATTATTTGTATGATCAGTTGTAATTACAGCTATTCTGCTATTACTTTCATTACCTGTCTTAGCTGGAGCAATTACTATACTTTTAACAGATCGAAATCTAAATACATCTTTCTTTGACCCCGCCGGAGGAGGGGATCCTATTTTATACCAACATTTATTT
hap0578	TCTTTCTGCTAGAATTGCCCATAGAGGAGCATCTGTAGATTTAGCTATTTTTTCTCTCCATTTAGCTGGTATTTCTTCAATTTTAGGTTCAGTTAATTTTATTACTACAGCAATTAATATACGAGCAAATGGGATTACTTTAGATCGAATACCATTATTTGTTTGATCAGTAGTAATTACAACTATTCTTTTACTTTTATCTTTACCCGTATTAGCTGGTGCTATTACCATATTATTAACAGATCGAAATCTGAATACTTCTTTTTTTGATCCAGCTGGAGGAGGAGATCCAATTTTATACCAACACTTATTT
hap0579	AAATAAATGTTGATAAAGAATAGGGTCTCCTCCTCCAGCAGGATCAAAAAAAGAAGTATTTAAATTTCGATCTGTTAAAAGTATAGTAATAGCACCGGCTAAAACAGGTAAAGATAATAAAAGAAGAATAGTTGTAATTACAATTGATCAAACAAAAAGAGGTATACGTTCTAGAGTAATACCTTTGGAACGTATATTAATAACAGTTGTAATAAAATTTACAGATCCTAAAATTGATGAAATACCAGCTAGATGAAGAGAAAAAATTGCTAAGTCTACTGAAGCTCCTCTATGGGAGATATTAGATGATAAG
hap0580	AAATAAATGTTGATAAAGAATTGGATCTCCTCCACCTGCTGGATCAAAAAAACTAGTATTAAGATTTCGATCTGTTAAAAGTATAGTAATAGCTCCAGCTAAAACTGGTAAAGAGAGTAATAATAAGATTGCTGTAATTACTACAGATCAAACAAATAAAGGTATTCGATCAAGAGAAATTCCTTCTGAGCGTATATTGATTACTGTTGTAATAAAATTTACTGCTCCTAAAATAGAAGAGATTCCTGCTAAATGTAAAGAAAAAATTGCAAGATCTACAGAAGCTCCAGCATGAGCAATATTAGAAGAAAGT
hap0581	AAATAAGTGTTGATAAAGAATGGGGTCTCCTCCTCCAGCCGGGTCAAAGAAGGAAGTATTTAAATTTCGGTCAGTTAAAAGTATAGTAATTGCTCCTGCTAATACAGGCAAGGAAAGTAGTAAAAGAACGGTAGTAATAATAACAGATCATACAAAAAGAGGTATTCGATCTAAGGTAATTCCATTTGCCCGTATATTAATAGCTGTAGTAATAAAATTTACTGATCCTAAAATTGAAGAGACCCCTGCGAGATGTAGGGAAAAAATAGCTAAGTCTACTGATGCTCCTCTATGTGCAATACTTGCAGATAAT
hap0582	AAATAAGTGTTGATATAAAATTGGGTCTCCTCCTCCGGCGGGATCAAAAAATCTAGTATTTAAATTTCGATCTGTCAATAATATAGTAATAGCTCCAGCAAGTACTGGTAAAGATAAAAGTAATAATACAGCAGTAATAACAACCGATCAAACAAATAGAGGTATTCGATCTAAAGAAATACCTTCAGAACGTATATTAATTACAGTAGTAATAAAATTTACTGCTCCTAAAATAGAAGAGATTCCTGCTAAATGAAGAGAAAAAATAGCTAAATCTACTGAAGCACCTGCATGGGCAATATTAGATGACAGA
hap0583	AAATAAGTGTTGATAAAGAATGGGGTCTCCTCCTCCAGCCGGGTCAAAGAAGGAAGTATTTAAATTTCGGTCAGTTAAAAGTATAGTAATTGCTCCCGCTAATACAGGCAAGGAAAGTAGTAAAAGTACGGTAGTAATAACAACAGATCATACAAAAAGAGGTATTCGATCTAAGGTAATTCCATTTGCCCGTATATTAATAGCTGTAGTAATAAAATTTACTGATCCTAAAATTGAAGAGACCCCTGCGAGATGTAGGGAAAAAATAGCTAAGTCTACTGATGCTCCTCTATGTGCAATACTTGCAGATAAT
hap0584	CCTATCAGCGAGTATTGCTCATAGAGGTGCTTCTGTTGATTTAGCTATTTTTTCTCTTCATTTAGCAGGGGTTTCTTCTATTTTAGGATCTGTAAATTTTATTACAACTGTAGTTAATATACGATCTAATGGAATTACTTTAGATCGAATACCTTTATTTGTATGATCTATTGTTATTACAACAGTTCTTCTTCTTCTTTCTCTTCCAGTTTTAGCAGGAGCTATTACTATACTTTTAACAGATCGAAATTTAAATACTTCATTCTTCGACCCTGCGGGAGGAGGAGATCCTATTTTATATCAACACTTATTT
hap0585	TTTATCATCTAACATTGCCCATGCAGGAGCTTCAGTAGATTTAGCTATTTTTTCTCTTCATTTAGCAGGAATCTCTTCAATTTTAGGGGCAGTAAATTTTATTACTACTGTTATTAATATACGATCAGAAGGGATTTCTCTAGATCGAATACCACTATTTGTGTGATCAGTAGTAATTACGGCTGTTCTTTTATTATTATCCCTTCCAGTTCTTGCAGGAGCTATTACTATACTTCTTACAGACCGAAATCTAAATACAAGTTTCTTTGATCCAGCTGGAGGGGGAGACCCAATTTTATATCAACACTTATTT
hap0586	TTTATCCTCTAGTATTGCCCATAGAGGGGCATCAGTAGATTTAGCCATTTTTTCTCTTCATTTAGCTGGAGTATCCTCTATTCTTGGTTCTGTTAATTTCATTACTACAGCAATTAATATACGAGCTAATGGAATTACTTTAGATCGAATACCTCTATTTGTTTGATCAGTTATTATTACTACAGTTCTTCTTCTCCTCTCTCTCCCTGTATTAGCAGGTGCCATTACTATACTTTTAACAGATCGAAATTTAAATACATCATTTTTTGACCCAGCCGGTGGGGGAGACCCAATTCTTTACCAGCACTTATTT
hap0587	ACTTTCTAGTTCAATTGCTCATAGAGGAGCTTCTGTTGATCTTGCCATTTTTTCTCTTCATTTAGCAGGAATTTCATCTATTTTAGGATCAATTAATTTTATTTCTACAATTATAAATATACGATCAAAAAACTTTAAATTAGATCAAATACCTTTATTTGTTTGATCAATTTTAATTACTACAATTTTATTACTTTTATCTCTTCCTGTTCTTGCTGGAGCAATCACAATACTTTTAACAGATCGAAATTTAAATACAAGATTTTTTGATCCAAGAGGAGGAGGTGATCCTATTTTATATCAACATTTATTT
hap0588	ACTATCTGCTAGAATCGCTCATAGTGGGGCATCTATTGATTTAGCAATTTTTTCCCTTCATTTAGCGGGAATTTCCTCAATTTTAGGTTCTGTAAATTTTATTACAACTGCAATTAATATACGCGCTAATGGAATTACCTTAGACCGAATACCTTTATTTGTTTGATCAGTAATTATTACTACAATTCTTCTTTTACTTTCTCTCCCTGTTTTAGCAGGAGCTATTACAATACTTTTAACAGACCGAAATCTTAATACATCCTTTTTTGATCCAGCGGGAGGGGGAGACCCAATCTTGTACCAACACTTATTT
hap0589	CCTATCTTCTAATATTGCCCATAGAGGAGCTTCTGTCGATTTAGCTATTTTTTCTCTTCATTTAGCAGGAGTGTCCTCAATTTTAGGTTCTGTAAATTTTATTACAACAGTAATTAATATACGAACAAATGGGATTACCTTAGACCGAATACCTTTATTTGTTTGATCAATTGTAATTACTACTGTATTATTATTACTTTCTTTACCTGTTCTTGCTGGGGCTATCACAATACTTCTTACAGATCGAAATTTAAATACATCTTTTTTTGATCCTGCAGGAGGAGGAGACCCTATTCTTTACCAACACTTATTT
hap0590	AAATAAGTGTTGGTATAAAATTGGGTCTCCTCCCCCAGCAGGATCAAAGAAAGAAGTATTTAAATTTCGATCTGTTAATAATATTGTAATTGCTCCGGCTAATACAGGTAAAGAAAGAAGTAAAAGAACAGTAGTAATTACAATTGATCAAACAAATAAAGGTATACGGTCTAAAGTAATTCCCTTAGATCGTATGTTAATTACTGTAGTAATAAAATTTACTGACCCTAAAATTGATGAAACACCTGCTAAATGTAAAGAAAAAATTGCTAAATCTACAGAAGCACCTCTATGTGCAATTCTAGCTGAAAGT
hap0591	AAATAGATGTTGGTATAAAATAGGGTCTCCTCCTCCGGCAGGGTCGAAAAATGATGTATTTAAATTTCGGTCTGTAAGAAGTATAGTGATAGCTCCTGCTAAAACTGGTAGAGATAATAAAAGTAATACTGTAGTAATTACTACTGATCACACAAATAAAGGTATTCGGTCTAAGGTAATTCCATTTGCCCGTATATTAATAACTGTAGTAATGAAATTTACTGATCCTAAAATAGAAGATACTCCTGCTAAATGAAGGGAGAAAATAGCTAAGTCAACTGAAGCCCCTCTGTGGGCAATGGCTGAAGAAAGA
hap0592	TCTTTCATCAAATATTGCTCATAGAGGTGCTTCCGTTGATTTAGCAATTTTTTCTCTTCATTTAGCAGGAATTTCTTCTATTTTAGGTTCAGTAAATTTTATTACTACAACTATTAACATACGTGCTAATGGAATTACTTTAGATCGAATTCCATTATTTGTGTGATCAGTGGTAATTACAACAGTTTTACTTCTTCTTTCTTTACCAATTTTAGCAGGAGCTATTACAATATTATTAACTGACCGAAATTTAAATACATCATTTTTTGACCCAGCCGGAGGAGGAGATCCTATTCTTTATCAACATTTATTT
hap0593	ACTATCTTCCAATATTGCACACGCAGGTGCTTCAGTAGATTTAGCAATTTTTTCACTACATCTTGCAGGTATTTCATCTATTTTAGGAGCTGTTAATTTTATTACTACAGTAATTAATATACGATCAGAAGGAATTTCTTTAGACCGAATACCTTTATTTGTATGATCAGTAGTTATTACTGCAATTTTATTATTATTATCTCTTCCAGTATTAGCAGGAGCCATTACTATGCTATTAACAGATCGAAATTTAAATACTAGCTTTTTTGATCCAGCAGGAGGAGGAGATCCTATTTTATATCAACATCTATTT
hap0594	AAATAAGTGTTGATATAAAATTGGATCTCCTCCTCCCGCAGGATCAAAGAAAGAAGTATTTAAATTTCGATCTGTTAATAATATTGTAATTGCTCCAGCTAAGACAGGTAAAGAAAGAAGTAAAAGGACAGTAGTAATTACAATAGATCAAACGAATAAAGGTATACGGTCTAAAGTAATTCCCTTAGATCGTATGTTAATTACTGTAGTAATAAAATTTACTGACCCTAAAATTGATGAAACTCCTGCTAAATGTAAAGAAAAAATTGCTAAATCTACAGAAGCACCTCTATGAGCAATTCTAGCTGAAAGT
hap0595	TCTTTCTGCAAGAATTGCTCATAGAGGTGCATCAGTAGACTTAGCAATTTTTTCTTTACATTTAGCAGGAGTATCGTCTATTCTTGGATCTGTAAATTTTATTACAACAGTAATTAACATACGAGCAAATGGAATTACTTTAGACCGAATACCTTTATTTGTCTGATCAATTGTTATTACAACTGTCCTATTACTTTTATCTTTACCTGTTTTAGCTGGTGCTATTACAATACTTTTAACAGATCGAAATTTAAACACTTCTTTCTTTGACCCTGCTGGAGGAGGAGATCCTATTCTTTATCAACATTTATTT
hap0596	ATTATCTGCAAGTATTGCACATAGAGGAGCATCAGTAGACTTAGCTATTTTTTCCCTACATCTCGCAGGGGTCTCTTCAATTTTAGGATCAGTAAATTTTATTACTACAGCTATTAATATACGGGCAAATGGAATCACCTTAGATCGAATACCTCTTTTTGTATGATCTGTTGTTATTACTACCGTACTTTTACTACTTTCCTTGCCTGTATTAGCAGGAGCAATTACTATACTTTTAACTGACCGAAATTTAAATACTTCCTTCTTTGACCCGGCTGGAGGAGGAGACCCCATTCTTTATCAACACTTATTT
hap0597	TCTTTCTGCTAGAATTGCACATAGAGGAGCATCTGTAGATTTAGCTATTTTTTCTCTCCATTTAGCAGGTATTTCTTCAATTTTAGGTTCAGTTAATTTTATTACTACAGCAATTAATATACGAGCAAATGGAATTACTTTAGATCGAATACCATTATTTGTTTGATCAGTAGTAATTACAACTATTCTTTTACTTTTATCTTTACCCGTATTAGCTGGTGCTATTACCATATTATTAACAGATCGAAATCTGAATACTTCTTTTTTTGATCCAGCTGGGGGAGGAGATCCAATTTTATACCAACACTTATTT
hap0598	AAATAAATGTTGATAAAGAATTGGGTCTCCTCCACCAGCAGGATCAAAAAATGAAGTATTTAAATTACGATCAGTTAAAAGTATCGTAATAGCTCCAGCTAAAACAGGAAGAGATAATAAGAGAAGAATAGTGGTAATAATAACTGACCATACAAATAAAGGTATTCGGTCTAAAGTAATACCATTTGCCCGTATATTAATTGCTGTAGTAATAAAATTTACAGATCCTAAAATTGAAGAAATACCTGCTAAATGAAGAGAAAAAATAGCTAAATCTACAGAAGCTCCTCTGTGGGCAATTCTAGCTGAGAG
hap0599	AAATAAATGTTGGTAAAGAATTGGGTCTCCTCCTCCAGCTGGATCAAAAAAAGAGGTATTTAAGTTTCGATCTGTTAATAATATAGTAATTGCTCCTGCTAATACTGGTAAAGATAAAAGAAGTAATACTGTTGTAATAATTACAGATCAAACAAATAATGGTATTCGATCTAAAGTAATTCCTCTTGTTCGTATATTAATTGCTGTAGTAATAAAATTTACTGAACCAAGAATAGAAGAAATTCCCGCTAAATGAAGAGAAAAAATAGCTAAATCAACTGAAGCCCCTCTGTGAGCAATATTAGATGATA
hap0600	AAATAAATGTTGATATAAAATAGGGTCTCCCCCACCGGCTGGATCAAAAAAAGAAGTATTTAAATTTCGGTCAGTAAGAAGCATAGTAATAGCACCAGCTAATACAGGGAGAGATAGAAGAAGGAGAATAGCTGTAATTACTACTGATCATACAAATAAAGGTATTCGGTCTAATGTAATTCCATTAGATCGTATATTAATTACAGTAGTAATAAAATTTACAGCTCCTAAAATTGAGGAAACTCCAGCTAAATGAAGAGAAAAAATTGCTAAGTCAACAGATGCTCCGGCATGGGCAATACCTGAAGAAAGA
hap0601	AAATAAATGTTGATAAAGAATAGGATCTCCTCCTCCGGCTGGGTCAAAAAATGATGTATTTAAATTTCGGTCAGTTAATAATATTGTAATAGCTCCTGCTAAAATTGGTAAAGAAAGAAGAAGTAAAACTGTTGTAATTACCACTGATCATACAAATAACGGAATTCGATCTAAAGTAATTCCATTAGCACGTATGTTAATAGTTGTAGTAATAAAATTTACTGAACCTAAAATAGAAGAAATTCCTGCTAAATGAAGAGAAAAAATTGCTAAATCAACGGAAGCACCTCTATGAGCAATATTTGATGAAAGA
hap0602	AAATAAGTGTTGATAAAGAATGGGGTCTCCTCCTCCAGCCGGGTCAAAGAAGGAAGTATTTAAATTTCGGTCAGTTAAAAGTATAGTAATTGCTCCTGCTAATACAGGCAAGGAAAGTAGTAAAAGTACGGTAGTAATAACAACAGATCATACAAAAAGAGGTATTCGATCTAAGGTAATTCCATTTGCCCGTATATTAATAGCTGTAGTAATAAAATTTACTGACCCTAAAATTGAAGAGACCCCTGCGAGGTGTAGGGAAAAAATAGCTAAGTCTACTGATGCTCCTCTATGTGCAATACTTGCAGATAAT
hap0603	TTTATCCGCAAGAATTGCTCACAGAGGGGGTTCTGTAGATTTAGCAATTTTTTCTCTCCATTTAGCAGGGGTCTCTTCTATTTTAGGGTCAGTAAATTTTATTACTACAGCTATTAATATACGAAGAAATGGAATTACATTAGATCGAATACCATTATTTGTTTGATCTGTAATTATCACAACTATTTTACTTCTTCTTTCCTTACCTGTTTTAGCAGGAGCAATTACAATACTTTTAACTGACCGAAATTTAAATACTTCTTTTTTTGATCCAGCGGGAGGGGGAGACCCTATTTTATATCAACATCTATTT
hap0604	TTTATCTTCTGGTATTGCCCATAGAGGAGGTTCTGTAGATTTAGCCATTTTTTCTCTTCACTTAGCTGGTATTTCCTCAATTTTAGGTTCTGTAAATTTTATTACAACTGTAATTAATATACGTTCAAAAGGAATTACTTTAGACCGAATACCTTTATTTGTTTGATCAATTGTTATTACTACTGTTTTATTACTTCTTTCTCTTCCGGTATTAGCAGGAGCAATTACCATACTATTAACAGATCGAAATTTAAATACTTCTTTTTTTGACCCTGCCGGAGGAGGAGATCCTATTCTTTACCAGCACTTATTT
hap0605	AAATAGATGTTGATATAGAATAGGGTCCCCTCCTCCGGCAGGGTCGAAAAATGATGTATTTAAATTTCGGTCTGTAAGAAGTATAGTAATAGCTCCCGCTAAAACTGGTAGAGATAATAAAAGTAATACTGTAGTAATTACTACTGATCACACAAATAAGGGTATTCGGTCTAAGGTAATTCCATTTGCCCGTATATTAATAACTGTAGTAATGAAATTTACTGATCCTAAAATAGAAGATACTCCTGCTAAATGAAGGGAAAAAATAGCTAAGTCAACTGAAGCCCCTCTGTGGGCAATGGCTGAAGAAAGA
hap0606	AAATAGATGTTGATAAAGAATAGGGTCTCCCCCTCCAGCTGGATCAAAAAAAGAAGTATTTAGATTTCGATCCGTCAATAGTATTGTAATAGCTCCAGCTAAAACAGGCAAAGATAATAATAATAATACTGTTGTAATAATAACGGATCATACAAATAAAGGTATTCGGTCTAAAGTAATACCATTAGCTCGTATATTAATTGCTGTAGTAATGAAATTTACTGACCCTAAAATTGAAGAAATTCCTGCTAAATGTAACGAAAAAATTGCAAGATCTACGGACCCTCCTCTATGGGCAATTCTGGCAGAAAG
hap0607	AAATAAATGTTGATAAAGAATTGGGTCTCCTCCTCCAGCTGGATCAAAGAATGAAGTATTTAAATTTCGATCAGTTAATAATATAGTAATTGCTCCTGCTAAAACAGGTAAAGAGAGTAATAATAAAACAGTTGTAATTACAATAGATCAAACAAAAAGAGGTATACGATCTAAAGTGATTCCTTTTGAACGTATATTAATTACTGTTGTAATAAAATTTACAGACCCTAAAATTGAGGAGATACCTGCTAAATGAAGGGAAAAAATTGCTAAATCTACAGAAGCTCCTCTGTGAGCAATGCTGGCAGATAGG
hap0608	AAATAAATGTTGATAAAGAATAGGATCTCCTCCTCCAGCAGGGTCAAAGAAAGAAGTATTTAAATTTCGATCTGTTAAAAGTATTGTAATAGCACCAGCTAAAACAGGTAAAGATAAAAGTAATAGGACAGTTGTAATAACAATTGATCAGACAAATAAAGGTATTCGGTCTAAAGTAATTCCATTTGCTCGTATGTTAATTACTGTTGTAATAAAATTTACAGATCCAAGAATAGATGATACTCCTGCTAAATGTAAAGAAAAAATTGCTAAGTCTACTGATGCACCTCTATGAGCAATTCTTGCAGAAAGA
hap0609	TCTATCTTCTAATATTGCCCATAGAGGCGCATCAGTAGACTTAGCAATCTTTTCTTTACATTTAGCAGGAGTCTCCTCTATTCTTGGATCAGTAAATTTTATTACTACAGCCATTAATATACGAAGAAATGGGATTACTTTAGACCGAATACCTTTATTTGTTTGATCAGTAATTATTACAACTATCCTTCTACTTTTATCTCTTCCTGTATTAGCCGGAGCAATTACTATACTTTTAACTGATCGAAATTTAAATACTTCCTTCTTTGACCCAGCTGGAGGAGGAGACCCTATTTTATACCAACATTTATTT
hap0610	GAATAAGTGTTGGTAAAGAATTGGGTCCCCTCCTCCAGCTGGATCAAAAAATGAAGTATTTAAATTTCGATCTGTTAATAATATTGTAATTGCCCCAGCTAAAACTGGTAAAGATAAAAGTAAAAGAACAGTAGTAATTACAATAGATCAGACAAATAAGGGTATTCGATCTAAGGTAATTCCATTAGAACGTATATTAATTACAGTAGTAATAAAATTTACAGAGCCTAAAATTGAAGATACTCCTGCTAAGTGTAAAGAAAAAATTGCTAAATCAACAGAAGCTCCTCTATGTGCAATTCTTGCAGAAAGA
hap0611	GCTATCTTCAGGAATTGCTCATGCTGGGGCTTCTGTGGATTTAGCTATTTTTTCTCTTCATCTAGCTGGTATTTCTTCAATTTTAGGGGCAGTAAACTTTATTACAACTGTAATTAACATACGTTCTAGAGGAATTACTTTAGACCGAATACCTTTATTTGTTTGATCTGTTGTTATTACAGCAGTACTATTATTATTATCTCTTCCTGTACTAGCAGGAGCAATTACAATACTTTTAACTGATCGAAATCTCAATACTTCTTTTTTTGATCCTGCTGGAGGAGGAGATCCTATTTTATATCAACACTTATTT
hap0612	AAATAAGTGTTGATATAAAATTGGGTCTCCCCCTCCGGCTGGATCAAAGAAACTTGTATTTAGATTTCGGTCTGTAAGAAGTATAGTAATAGCTCCTGCAAGAACTGGAAGGGATAATAATAAAAGAACAGCCGTAATTACTACTGATCACACAAATAGTGGTATTCGATCTAGAGAAATCCCTTCTGATCGTATATTAATAACAGTAGTAATAAAATTTACTGCCCCTAAAATTGAAGAGATTCCTGCTAAATGAAGAGAAAAAATAGCTAAATCTACTGAAGCTCCTGCATGGGCAATGTTAGATGATAAA
hap0613	TTTATCATCTAACATTGCCCATGCAGGAGCTTCAGTAGATTTAGCTATTTTTTCTCTTCATTTAGCAGGAATCTCTTCAATTTTAGGGGCAGTAAATTTTATTACTACTGTTATTAATATACGATCAGAAGGGATTTCTCTAGATCGAATACCACTATTTGTATGATCAGTAGTAATTACGGCTGTTCTTTTATTATTATCCCTTCCAGTTCTTGCAGGAGCTATTACTATACTTCTTACAGACCGAAATCTAAATACAAGTTTCTTTGATCCAGCCGGAGGGGGAGACCCAATTTTATATCAACACTTATTT
hap0614	TCTTTCTTCGAATATTGCTCATAGAGGAGCCTCTGTAGACCTTGCAATTTTTTCTCTTCATTTAGCAGGGATCTCTTCTATCTTAGGATCAGTAAATTTTATTACAACGGCAATTAATATACGGTCAAGAGGGATTACACTAGACCGAATACCTTTATTTGTCTGATCTGTAATTATTACAACAATTTTACTTCTTCTTTCCCTTCCCGTCTTAGCAGGGGCTATCACTATATTATTAACAGACCGAAACTTAAATACTTCTTTTTTTGACCCTGCCGGAGGAGGGGACCCGATTCTTTACCAACACTTATTT
hap0615	AAATAAGTGTTGATAAAGAATGGGGTCTCCTCCTCCAGCCGGGTCAAAGAAGGAAGTATTTAAATTTCGGTCAGTTAAAAGTATAGTAATTGCTCCTGCTAATACAGGCAAGGAAAGTAGTAAAAGTACGGTAGTAATAACAACAGATCATACAAAAAGAGGTATTCGATCTAAGGTAATTCCATTTGCCCGTATATTAATAGCTGTAGTAATAAAATTTACTGATCCTAAAATTGAAGAGACCCCTGCGAGATGTAGGGAAAAAATAGCTAAGTCTACTGATGCCCCGCTATGTGCAATACTTGCAGATAAT
hap0616	AAATAAATGTTGATATAAAATAGGATCTCCTCCTCCTGCTGGATCAAAAAAACTAGTATTTAAGTTTCGGTCAGTCAAAAGTATAGTAATAGCACCAGCTAAAACAGGTAAAGAAAGAAGAAGAAGAACTGCAGTAATAACAACTGATCAAACAAATAACGGTATGCGATCTAAAGAAATTCCTTCTGATCGCATATTAATTACTGTTGTAATAAAATTTACAGCTCCTAAAATTGATGAAATTCCTGCTAAATGAAGAGAAAAAATTGCGAGATCAACAGATGCTCCGGCATGTGCAATATTAGAAGAAAGA
hap0617	AAATAAGTGTTGATAAAGAATGGGGTCTCCTCCTCCAGCCGGGTCAAAGAAGGAAGTATTTAAATTTCGGTCAGTTAAAAGTATAGTAATTGCTCCTGCTAATACAGGCAAGGAAAGTAGTAAAAGTACGGTAGTAATAACAACAGATCATACAAAAAGGGGTATTCGATCTAAGGTAATTCCATTTGCCCGTATATTAATAGCTGTAGTAATAAAATTTACTGATCCTAAAATTGAAGAGACCCCTGCGAGATGTAGGGAAAAAATAGCTAAGTCTACTGATGCTCCTCTATGTGCAATACTTGCAGATAAT
hap0618	TTTATCTGCAAGAATTGCTCATAGAGGGGGATCTGTAGATTTAGCTATTTTTTCTCTACATTTAGCTGGAATTTCTTCAATTTTAGGATCTGTAAATTTTATTACAACTGCTATTAATATGCGGTCTAATGGTATTACTTTAGACCGAATACCTTTATTTGTTTGATCAGTTATTATTACAACAATTTTACTTCTTCTTTCTTTACCTGTTTTAGCTGGTGCTATTACTATACTTTTAACAGATCGAAATCTTAATACTTCTTTTTTTGATCCCGCTGGGGGAGGAGACCCAATTTTATATCAACATTTATTT
hap0619	CTATCTTCTAATATTTCTCATAGTGGGGCTTCAGTAGATTTAGCTATCTTCTCTCTTCATTTAGCAGGAATTTCATCAATTTTAGGATCTGTAAATTTTATTACTACAGTAATTAATATACGTTCTAATGGAATTACTTTAGATCGAATTCCCCTATTCGTTTGATCAGTTGTAATTACAACTATTTTACTTCTTCTTTCTTTACCTGTTTTAGCTGGTGCTATTACTATACTTTTAACAGATCGAAATTTAAATACATCCTTTTTTGATCCAGCCGGTGGGGGAGACCCAATCCTTTATCAACATTTATTT
hap0620	AAATAAGTGTTGATATAAAATTGGATCTCCTCCTCCCGCAGGATCAAAGAAAGAAGTATTTAAATTTCGATCTGTTAATAATATTGTAATTGCTCCAGCTAAGACAGGTAAAGAAAGAAGTAAAAGAACAGTAGTAATTACAATTGATCAAACGAATAAAGGTATTCGGTCTAAAGTAATTCCCTTAGATCGTATGTTAATTACTGTAGTAATAAAATTTACTGATCCTAAAATTGATGAAACTCCTGCTAAATGTAAAGAAAAAATTGCTAAATCTACAGAAGCACCTCTGTGTGCAATTCTAGCTGAAAGT
hap0621	CCTTTCTTCAAGAATTGCTCATAGAGGTGCTTCAGTTGATTTAGCTATTTTTTCCCTTCATTTAGCTGGAATTTCTTCAATTTTAGGCTCAGTAAATTTTATTACTACTGCTATTAATATGCGTTCAAGAGGGATCACCTTAGATCGAATACCTTTATTTGTTTGATCTGTTATCATTACCACCATTCTTCTTCTTCTTTCCCTCCCAGTTTTAGCAGGAGCAATTACTATGCTTTTAACAGATCGAAATTTAAATACATCTTTTTTTGACCCAGCGGGCGGGGGAGACCCAATTTTATACCAACATTTATTT
hap0622	TCTTTCTGCTAGAATTGCACATAGAGGAGCATCTGTAGATTTAGCTATTTTTTCTCTCCATTTAGCGGGTATTTCTTCAATTTTAGGTTCAGTTAATTTTATTACTACAGCAATTAATATACGAACAAATGGAATTACTTTAGATCGAATACCATTATTTGTTTGATCAGTAGTAATTACAACTATTCTTTTACTTTTATCTTTACCCGTATTAGCTGGTGCTATTACCATATTATTAACAGATCGAAATCTGAATACTTCTTTTTTTGATCCAGCTGGAGGAGGAGACCCAATTTTATATCAACACTTATTT
hap0623	ATTATCTGCAAGTATTGCACATAGAGGGGCATCAGTAGACTTAGCTATTTTTTCCCTACATCTCGCGGGGGTCTCTTCAATTTTAGGGTCAGTAAATTTTATTACTACAGCTATTAATATACGGGCAAATGGAATTACCTTAGATCGAATACCTCTTTTTGTATGATCTGTTGTTATTACTACCGTACTTTTACTACTTTCCTTGCCTGTATTAGCAGGAGCAATTACTATACTTTTAACTGATCGAAATTTAAATACTTCCTTCTTTGACCCAGCTGGAGGAGGAGATCCCATTCTTTATCAACACTTATTT
hap0624	AAATAGATGTTGGTATAGAATAGGGTCCCCTCCTCCGGCAGGGTCGAAAAATGATGTATTTAAATTTCGGTCTGTAAGAAGTATAGTAATAGCTCCTGCTAAAACTGGTAGAGATAATAAAAGTAATACTGTAGTAATTACTACTGATCACACAAATAAAGGTATTCGATCTAAGGTAATTCCATTTGCTCGTATATTAATAACTGTAGTAATGAAATTTACTGATCCTAAAATAGAAGATACTCCTGCTAAATGAAGGGAGAAAATAGCTAAGTCAACTGAAGCCCCTCTGTGGGCAATGGCTGAAGAAAGA
hap0625	AAATAAATGTTGATAAAGAATAGGATCTCCTCCTCCAGCAGGGTCAAAGAAAGAAGTGTTTAAATTTCGATCTGTTAAAAGTATTGTAATAGCACCAGCTAAAACAGGTAAAGATAAAAGTAATAGGACAGTTGTAATAACAATTGATCAGACAAATAAAGGTATTCGGTCTAAAGTAATCCCATTTGCTCGTATGTTAATTACTGTTGTAATAAAATTTACAGATCCAAGAATAGATGATACTCCTGCTAAATGTAAAGAAAAAATTGCTAAGTCTACTGATGCACCTCTATGAGCAATTCTTGCAGAAAGA
hap0626	ATTATCTGCAAGTATCGCACATAGAGGAGCATCAGTAGACTTAGCTATTTTTTCCCTACATCTCGCAGGGGTCTCTTCAATTTTAGGATCAGTAAATTTTATTACTACAGCTATTAATATACGGGCAAATGGAATTACCTTAGATCGAATACCTCTTTTTGTATGATCTGTTGTTATTACTACCGTACTTTTACTACTTTCCTTGCCTGTATTAGCAGGAGCAATTACTATACTTTTAACTGACCGAAATTTAAATACTTCCTTCTTTGACCCGGCTGGAGGAGGAGACCCCATTCTTTATCAACACTTATTT
hap0627	ATTATCTGCAAGTATTGCACATAGAGGAGCATCAGTAGACTTAGCTATTTTTTCCCTTCATCTCGCAGGGGTCTCTTCAATTTTAGGATCAGTAAATTTTATTACTACAGCTATTAATATACGGGCAAATGGAATTACCTTAGATCGAATACCTCTTTTTGTATGATCTGTTGTTATTACTACCGTACTTTTACTACTTTCCTTGCCTGTACTAGCAGGAGCAATTACTATACTTTTAACTGACCGAAATTTAAATACTTCCTTCTTTGACCCGGCTGGAGGAGGAGACCCCATTCTTTATCAACACTTATTT
hap0628	ATTATCTGCAAGTATTGCACATAGAGGAGCATCAGTAGACTTAGCTATTTTTTCCCTACATCTCGCAGGGGTCTCTTCAATTTTAGGGTCAGTAAATTTTATTACTACAGCTATTAATATACGGGCAAATGGAATTACCTTAGATCGAATACCTCTTTTTGTATGATCTGTTGTTATTACTACCGTACTTTTACTACTTTCCTTGCCTGTATTAGCAGGAGCAATTACTATACTTTTAACTGACCGAAATCTAAATACTTCCTTCTTTGACCCGGCTGGAGGAGGGGACCCCATTCTTTATCAACACTTATTT
hap0629	CTATCATCTAATATTGCTCACAGAGGGGCTTCAGTTGATTTAGCTATTTTTTCTCTTCATTTAGCGGGAATTTCTTCTATTCTTGGTTCAGTAAATTTTATTACTACAGCAATTAATATACGAACAAGAGGAATTACTTTAGATCGAATACCATTATTTGTTTGATCTGTAATTATTACAACAGTATTACTTCTTTTATCTTTACCAGTATTAGCAGGAGCAATTACTATATTATTAACAGATCGAAATTTAAATACCTCTTTTTTTGATCCAGCCGGAGGAGGGGACCCAATTCTTTACCAACATTTATTT
hap0630	TTTATCTGCAAGAATTGCTCATAGAGGGGGATCTGTAGATTTAGCTATTTTTTCTCTACATTTAGCTGGAATTTCTTCAATTTTAGGATCTGTAAATTTTATTACAACTGCTATTAATATGCGGTCTAATGGTATTACTTTAGACCGAATACCTTTATTTGTTTGATCAGTTATTATTACAACAATTTTACTTCTTCTTTCTTTACCTGTTTTAGCTGGTGCTATTACTATACTTTTAACAGATCGAAATCTTAATACTTCTTTTTTTGATCCCGCTGGGGGAGGAGATCCAATTTTATATCAACATTTATTT
hap0631	TCTTTCTGCAAGAATTGCTCATAGAGGGGCATCTGTAGACTTAGCAATTTTTTCTTTACATTTAGCAGGAGTATCATCTATTCTTGGATCTGTAAATTTTATTACAACAGTAATTAACATACGGGCAAATGGAATTACTTTAGACCGAATACCCTTATTTGTTTGATCAATTGTTATTACAACTGTCCTATTACTTTTATCTTTACCTGTTTTAGCTGGTGCTATTACAATACTTTTAACAGACCGAAATTTAAATACTTCTTTCTTTGACCCTGCTGGAGGAGGAGATCCTATTCTTTATCAACATTTATTT
hap0632	TCTTTCTGCAAGAATTGCTCATAGAGGTGCATCAGTAGACTTAGCAATTTTTTCTTTACATTTAGCAGGAGTATCATCTATTCTTGGATCTGTAAATTTTATTACAACAGTAATTAACATACGAGCAAATGGAATTACTTTAGACCGAATACCTTTATTTGTCTGATCAATTGTTATTACAACTGTCCTATTACTTTTATCTTTACCTGTTTTAGCTGGCGCTATTACAATACTTTTAACAGATCGAAATTTAAATACTTCTTTCTTTGACCCTGCTGGAGGAGGAGATCCTATTCTTTATCAACATTTATTT
hap0633	TCTTTCTGCGGGAATTGCTCATGCTGGAGGATCTGTAGATTTAGCTATTTTTTCCCTTCATCTAGCAGGTATCTCTTCTATTTTAGGAGCAGTAAATTTTATTACCACAGTTATTAATATACGATCTAATGGGATTACTCTTGATCGAATACCTTTATTTGTGTGATCTGTAGTTATTACTGCTATTTTATTACTTTTATCTTTACCTGTTTTAGCTGGAGCTATTACAATACTTTTAACAGATCGAAACTTAAATACTTCTTTTTTTGACCCAGCTGGAGGGGGAGACCCTATTTTATATCAACATTTATTT
hap0634	AAATAAATGTTGATAAAGAATAGGATCTCCTCCTCCAGCAGGGTCAAAGAAAGAAGTATTTAAATTTCGGTCTGTTAAAAGTATTGTAATAGCGCCAGCTAAAACAGGTAAAGATAAAAGTAATAGGACAGTTGTAATAACAATTGATCAGACAAATAAAGGTATTCGGTCTAAAGTAATTCCATTTGCCCGTATGTTAATTACTGTTGTAATAAAATTTACAGATCCAAGAATAGATGATACTCCCGCTAAATGTAAAGAAAAAATTGCTAAGTCTACTGATGCGCCTCTATGAGCAATTCTTGCAGAAAGA
hap0635	ATTATCTGCAAGTATTGCACATAGAGGAGCATCAGTAGACTTAGCTATTTTTTCCCTACATCTCGCAGGGGTCTCTTCAATTTTAGGATCAGTAAATTTTATTACTACAGCTATTAATATACGGGCAAATGGAATTACCTTAGATCGCATACCTCTTTTTGTATGATCTGTTGTTATTACTACCGTACTTTTACTACTTTCCTTGCCTGTATTAGCAGGAGCAATTACTATACTTTTAACTGACCGAAATTTAAATACTTCCTTCTTTGACCCGGCTGGAGGAGGAGACCCCATTCTTTATCAACACTTATTT
hap0636	GAATAGATGTTGGTACAAGATAGGGTCCCCCCCTCCTGCTGGATCAAAAAAAGAAGTATTTAAATTACGGTCTGTTAAAAGTATAGTAATAGCTCCAGCTAAAACAGGAAGTGATAAAAGGAGAAGAATAGTTGTAATAATTACAGATCAAACAAATAACGGTATTCGATCTAAAGTAATTCCATTTCTTCGTATATTAATAGCAGTAGTAATAAAATTTACTGATCCTAAAATTGAAGAAATTCCTGCTAAATGAAGTGAAAAAATTGCTAAATCTACAGAAGCCCCTCTATGGGCAATATTAGAGGATAAC
hap0637	ATTATCTGCAAGTATTGCACATAGAGGAGCATCAGTAGACTTAGCTATTTTTTCCCTCCATCTCGCAGGGGTCTCTTCAATTTTAGGATCAGTAAATTTTATTACTACAGCTATTAATATACGGGCAAATGGAATTACCTTAGATCGAATACCTCTTTTTGTATGATCTGTTGTTATTACTACCGTACTTTTACTACTTTCCTTGCCTGTATTAGCGGGAGCAATTACTATACTTTTAACTGACCGAAATTTAAATACTTCCTTCTTTGACCCGGCTGGAGGAGGAGACCCCATTCTTTATCAACACTTATTT
hap0638	AAATAAATGTTGATAAAGAATAGGATCTCCTCCTCCGGCTGGGTCAAAAAATGATGTATTTAAATTTCGGTCAGTTAATAATATTGTAATAGCTCCCGCTAAAATTGGTAAAGAAAGAAGAAGTAAAACTGTTGTAATTACCACTGATCATACAAATAATGGAATTCGATCTAAAGTAATTCCATTAGCACGTATGTTAATAGTTGTAGTAATAAAATTTACTGAGCCTAAAATAGAAGAAATTCCTGCTAAATGAAGAGAAAAAATTGCTAAATCAACGGAAGCACCTCTATGAGCAATATTTGATGAAAGA
hap0639	AAATAAGTGTTGATAAAGAATGGGGTCTCCTCCTCCAGCCGGGTCAAAGAAGGAAGTATTTAAATTTCGGTCAGTTAAAAGTATAGTAATTGCTCCTGCTAATACAGGCAAGGAAAGTAGTAAAAGTACGGTAGTAATAACAACAGATCATACAAAAAGAGGTATTCGATCTAAGGTAATTCCATTTGCCCGTATATTAATAGCTGTAGTAATAAAATTTACTGATCCTAAAATTGAAGAGACCCCTGCGAGATGTAGGGAAAAAATAGCTAAGTCTACTGATGCCCCTCTATGCGCAATACTTGCAGATAAT
hap0640	TTTATCTTCAGGAATTGCTCATACAGGAGCTTCTGTAGACCTAGCTATTTTTTCTCTCCATCTTGCTGGAATTTCTTCAATTTTAGGAGCTGTTAATTTTATTACTACTGTAATTAATATACGTAGCCCTGGAATTTCATTAGATCGAATACCTTTATTTGTTTGATCAGTAGTTATTACAGCCATTCTTTTATTGCTATCATTACCGGTATTAGCAGGAGCAATTACTATATTATTAACAGACCGAAATTTAAACACATCATTTTTTGACCCTGCTGGAGGAGGGGATCCTATTTTATACCAACATCTTTTT
hap0641	AAATAAATGTTGATATAAAATAGGATCACCTCCTCCTGCTGGGTCAAAAAAAGATGTATTTAAATTTCGATCAGTTAAAAGTATAGTAATAGCTCCAGCTAAAACCGGTAAAGAGAGAAGAAGAAGAACAGTAGTAATAACAATAGATCATACAAATAAAGGTATTCGATCTAAAGTAATTCCATTTGCTCGTATATTAATAACTGTTGTAATAAAATTTACAGAACCAAGAATAGAAGAAACACCAGCTAAATGAAGAGAAAAAATTGCTAAGTCTACAGAAGCCCCACTATGTGCAATTCTAGCAGAAAG
hap0642	GAATAAATGTTGATAAAGAATAGGGTCTCCTCCTCCAGCTGGGTCAAAAAATGAGGTATTTAAATTTCGGTCAGTTAAAAGTATAGTAATTGCTCCTGCTAAAACAGGGAGAGAAAGTAAAAGAAGAACAGTAGTAATTACTACTGATCAAACAAATAAGGGTATTCGATCTAGAGTAATCCCGTTTGCTCGTATATTAATTGCGGTAGTAATAAAATTTACTGAACCTAAAATAGATGATACACCTGCTAAATGAAGGGAAAAAATAGCCAAATCAACAGAAGCTCCTCTATGAGCGATTCTGGCAGAGAGG
hap0643	TTTATCTTCTACTATTGCCCATAGAGGAGCTTCTGTTGATTTAGCAATCTTTTCTCTTCATTTAGCAGGAATTTCTTCTATTTTAGGTTCTGTAAATTTTATTACCACAGCCATTAATATACGCTCTAATGGAATTACTTTAGATCGAATACCTTTATTTGTTTGATCTGTAATTATTACAACTGTTCTTCTTCTTCTTTCTCTTCCTGTTCTTGCAGGAGCCATTACTATATTGCTTACAGATCGAAATTTAAATACTTCATTTTTTGACCCTGCCGGAGGAGGGGACCCTATTTTATACCAACATTTATTT
hap0644	AAATAGATGTTGGTATAAAATAGGGTCTCCTCCTCCCGCAGGGTCAAAAAATCTAGTATTTAGGTTTCGATCTGTTAAAAGTATAGTAATTGCTCCTGCTAATACTGGTAGAGATAGAAGTAAAAGTACTGCAGTAATTACTACAGATCACACAAATAGTGGTATCCGATCTAAAGAAATTCCTTCTGATCGTATGTTAATTACTGTAGTAATAAAATTTACAGCTCCTAAAATAGATGAAATTCCTGCTAAATGAAGAGAAAAAATAGCTAAATCTACAGATGCTCCCGCATGAGCAATATTAGAAGAGAGT
hap0645	AAATAGATGTTGGTATAAAATAGGGTCTCCTCCTCCTGCAGGGTCAAAAAATCTAGTATTTAGGTTTCGATCTGTTAAAAGTATAGTAATTGCTCCTGCTAATACTGGTAGAGATAGAAGTAAAAGTACTGCAGTAATTACTACAGATCACACAAATAGTGGTATTCGATCTAAAGAAATTCCTTCTGATCGTATATTAATTACTGTAGTAATAAAATTTACAGCTCCTAAAATAGATGAAATTCCTGCTAAATGAAGAGAAAAAATAGCTAAATCTACAGATGCTCCCGCATGAGCAATATTAGAAGAGAGT
hap0646	TTTAGCCTCTGGGATTGCCCATGCAGGACCTTCGGTTGATTTAGCCATTTTTTCTCTTCACTTAGCTGGTATTTCCTCTATTTTAGGGGCGGTTAATTTTATTACAACTGTAATTAATATACGGTCTAGAGGAATTACCTTAGATCGGATACCTTTATTTGTTTGATCAGTAGTTATTACAGCTATCCTACTGCTATTATCTTTACCAGTTTTAGCTGGAGCTATTACTATACTTTTAACAGATCGAAACTTAAATACATCCTTCTTCGACCCAGCGGGAGGAGGGGATCCAATTTTATATCAACACTTATTT
hap0647	TCTGTCATCTAATATTGCCCATGCAGGTGCTTCAGTAGATTTAGCTATCTTTTCTCTTCATTTAGCAGGAATCTCTTCTATTTTAGGAGCAGTAAATTTTATTACTACTGTAATTAATATACGTTCTGAAGGTATTTCTCTAGATCGAATACCTCTGTTTGTTTGATCGGTTGTTATTACTGCTGTATTATTACTTTTATCTTTACCAGTACTTGCTGGAGCTATTACTATATTATTGACAGATCGAAATTTAAATACTAGATTTTTTGATCCCGCTGGAGGAGGAGACCCAATTTTATATCAACACTTATTT
hap0648	AAATAAGTGTTGGTATAAAATTGGATCTCCTCCTCCAGCTGGATCAAAAAAAGAAGTATTCAAATTTCGATCTGTTAATAATATGGTAATAGCACCAGCTAATACGGGTAAAGATAAAAGTAAAAGAATAGTTGTAATTACTACTGATCAAACAAATAATGGTATTCGATCTAAAGTAATTCCATTTGCTCGCATATTAATTGCTGTAGTAATAAAATTAACTGAACCTAAAATTGAAGAAATACCTGCTAAATGGAGAGAAAAAATAGCTAAATCTACAGATGCTCCTCTATGTGCAATTCTAGCAGAAAGA
hap0649	AAATAAATGTTGGTATAAAATTGGGTCTCCCCCGCCCGCTGGGTCAAAAAAAGATGTATTTAAATTTCGATCTGTTAAAAGCATAGTAATTGCTCCTGCTAAAACTGGGAGGGAAAGAAGAAGAAGAATGGTGGTAATGATAACAGATCAAACAAATAAAGGTATTCGATCTAAGGTGATCCCTCTTGAACGCATATTAATAGCAGTAGTAATAAAATTTACTGAGCCTAAAATTGAAGAGATTCCAGCTAAATGAAGGGAAAAAATAGCTAAATCAACTGAAGCACCTCTATGAGCAATTCTTGAAGAAAGG
hap0650	TTATCAGCAGGTATTGCCCATGCAGGGGGATCCGTTGATTTAGCTATTTTTTCTTTACATTTAGCAGGAATTTCATCTATTTTAGGTGCTGTAAATTTTATTACAACTATTATTAATATGCGTACTGAAGGAATTAGTTGAGATCGAATACCTTTATTTGTCTGATCCGTTTTTATTACAGCTATCCTTCTTTTATTATCTCTACCAGTTTTAGCTGGAGCTATTACAATGCTTTTAACAGATCGAAATATTAATACCTCTTTTTTTGATCCTGCTGGAGGAGGAGACCCTGTTTTATATCAACACTTATTT
hap0651	TTTATCTTCTGGAATTGCCCATAGAGGGGGTTCTGTAGATTTAGCCATTTTTTCTCTTCACTTAGCTGGTATTTCCTCAATTTTAGGTTCTGTAAATTTTATTACAACTGTAATTAATATACGTTCAAAAGGAATTACTTTAGACCGAATACCTTTATTTGTTTGATCAATTGTTATTACTACTGTTTTATTACTTCTTTCTCTTCCAGTATTAGCAGGAGCAATTACCATACTATTAACAGATCGAAATTTAAATACTTCTTTTTTTGACCCTGCCGGAGGAGGAGATCCTATTCTTTACCAGCACTTATTT
hap0652	CCTTTCTGCTAGAATTGCCCATAGAGGGGCCTCTGTAGATTTAGCAATTTTTTCTCTTCATTTAGCAGGAATCTCTTCAATTTTAGGGTCTGTAAATTTTATTACAACCTCTATTAATATACGAGCTAATGGAATTACACTAGACCGAATACCATTATTTGTTTGGTCAGTTATTATTACTACTATTCTTCTTCTTCTTTCTCTCCCCGTTTTAGCAGGAGCAATTACCATATTATTAACTGATCGAAACTTAAATACCTCATTCTTTGACCCCGCGGGAGGGGGAGACCCTATTCTTTACCAACATTTATTC
hap0653	CCTTTCTTCTAGAATTGCTCATAGAGGAGCTTCTGTAGATTTAGCAATTTTTTCATTACATTTAGCAGGAATTTCTTCTATTTTAGGCTCAGTAAATTTTATTACTACAGCAATTAATATACGCTCAAATGGGATTTCTCTTGATCGAATACCTTTATTTGTATGATCAGTGATTATTACAACTATTCTTCTTCTTTTATCCTTACCTGTCCTAGCTGGAGCTATTACTATATTATTAACAGATCGAAATTTAAATACATCTTTTTTTGATCCAGCAGGAGGAGGAGATCCAATTTTATATCAACATTTATTT
hap0654	AAATAAATGTTGATAAAGAATTGGGTCACCTCCTCCTGCAGGATCAAAAAAAGAAGTATTTAAATTTCGATCTGTTAATAATATAGTAATTGCCCCTGCTAAAACAGGAAGAGAAAGAAGAAGAAGAACAGTTGTAATTACAACAGATCAAACAAATAAAGGTATTCGATCTAAAGTAATTCCGTTTGATCGTATATTAATTACTGTTGTAATAAAATTAATTGACCCTAAAATTGAAGATACTCCGGCAAGATGTAAAGAAAAAATTGCTAAATCAACTGAGGCCCCTCTATGTGCAATTCTTGAAGAAAGA
hap0655	TTTATCTGCAAGAATTGCTCATAGAGGGGGATCTGTAGATTTAGCTATTTTTTCTCTTCATTTAGCTGGAATTTCTTCAATTTTAGGATCTGTAAATTTTATTACAACTGCTATTAATATACGATCTAATGGCATTACCTTAGACCGAATACCCTTATTTGTTTGATCAGTTATTATTACAACAATTTTACTTCTTCTTTCTTTACCTGTTTTAGCTGGTGCTATTACTATACTTTTAACAGATCGAAATCTAAATACTTCTTTTTTTGACCCTGCTGGAGGAGGAGACCCAATTTTATATCAACATTTATTT
hap0656	GAATAAGTGTTGGTAAAGAATTGGATCTCCTCCACCAGCTGGGTCAAAGAATGAAGTGTTTAAATTTCGGTCAGTAAGTAATATAGTAATAGCACCTGCTAAAACAGGTAGAGAAAGAAGTAATAAGACAGTTGTAATTACAATAGATCAAACAAATAATGGTATTCGGTCTAGGGTGATTCCTTTAGATCGTATATTAATTACAGTTGTAATAAAATTTACAGATCCAAGAATCGAAGAAACACCTGCTAAATGTAGTGAAAAAATTGCTAAATCTACAGAAGCTCCTCTATGGGCAATGCTTGCTGATAGG
hap0657	CCTCTCTGCCAGAATCGCTCATAGAGGAGCTTCTGTTGATTTGGCTATTTTTTCCCTTCATTTAGCAGGTGTATCATCTATTTTAGGTTCAGTAAATTTTATTACTACCGCAATTAATATACGAGCAAACGGAATTACTCTAGATCGAATACCCTTATTTGTTTGATCAGTAGTAATTACTACTGTTCTTCTTTTACTTTCTCTCCCTGTTTTAGCAGGAGCAATTACTATACTTTTAACTGACCGAAATTTAAATACCTCATTTTTTGACCCAGCTGGAGGAGGGGATCCTATTCTTTATCAACATTTATTC
hap0658	AAATAAATGTTGGTAAAGAATTGGATCACCCCCTCCAGCAGGGTCAAAAAAAGAAGTATTTAAATTTCGGTCTGTTAATAGCATAGTAATTGCTCCTGCTAAAACTGGAAGAGAAAGAAGAAGGAGAATTGTTGTAATTACAACAGATCAAACAAATAATGGTATACGGTCTAATGTAATTCCATTAGATCGTATATTAATAGCTGTAGTAATAAAATTTACAGATCCTAGAATTGAGGAAATACCTGCAAGATGAAGAGAAAAAATTGCTAAGTCTACAGATCCTCCTCTATGAGCAATACTGGCTGATAAA
hap0659	TTTATCCGCTAGTATTGCCCATAGAAGAGGATCTGTAGACTTAGCAATTTTTTCTCTTCATCTTGCAGGTATTTCCTCAATTCTAGGATCTGTAAATTTTATTACTACAGCTATTAATATGCGGTCTAATGGAATTACATTGGACCGTATACCATTATTTGTCTGATCTGTTGTAATTACAACAATTCTCCTTCTTCTTTCTCTTCCGGTTTTAGCAGGAGCAATTACTATGTTATTAACAGACCGAAATTTAAATACTTCTTTTTTTGACCCTGCAGGAGGGGGTGACCCAATTCTTTACCAACATTTATTT
hap0660	TTTATCCGCTAGTATTGCCCATAGAGGGGCTTCAGTTGATTTAGCTATTTTTTCCCTTCATCTAGCTGGTGTATCTTCAATTTTAGGTTCAGTAAATTTTATTACTACTGCTATTAATATACGATCAAATGGAATTACATTAGATCGAATACCTTTATTTGTTTGATCTGTTGTAATTACTACAGTACTTCTTCTTCTTTCTTTACCTGTTTTAGCTGGAGCCATCACTATACTTCTTACAGATCGAAATTTAAATACATCCTTTTTTGACCCTGCGGGAGGGGGAGATCCAATTTTATATCAACACTTATTT
hap0661	ATTATCTGCAAGTATTGCGCATAGAGGAGCATCAGTAGACTTAGCTATTTTTTCCCTACATCTCGCAGGGGTTTCTTCAATTTTAGGATCAGTAAATTTTATTACTACAGCTATTAATATACGGGCAAATGGAATTACCTTAGATCGAATACCTCTTTTTGTATGATCTGTTGTTATTACTACCGTACTTTTACTACTTTCCTTGCCTGTATTAGCAGGAGCAATTACTATACTTTTAACTGACCGAAATTTAAATACTTCCTTCTTTGACCCGGCTGGAGGAGGAGACCCCATTCTTTATCAACACTTATTT
hap0662	TCTCTCGTCTGGAATTGCTCATGCAGGAGCTTCTGTTGATTTAGCAATTTTTTCTCTTCATCTAGCTGGTGTTTCTTCTATTTTAGGAGCAGTAAATTTTATTACCACAGTTATCAACATACGGTCTAATGGAATTACCTTAGACCGTATGCCTCTGTTCGTTTGATCAGTTGTAATTACTGCTGTTTTATTATTACTCTCCCTTCCAGTACTAGCTGGGGCCATTACTATATTATTAACAGACCGAAATTTAAATACTTCTTTCTTTGATCCCGCGGGAGGAGGAGACCCAATTTTATACCAACACTTATTT
hap0663	TTTAGCTTCTGGAATTGCACACGCTGGTGCATCAGTAGATCTAGCTATTTTTTCTCTTCACTTAGCTGGAATTTCATCAATTTTAGGAGCTGTAAATTTTATTACAACTGTAATTAATATACGATCTACAGGAATTACTTTAGATCGAATACCTTTATTTGTATGATCTGTTGTAATTACTGCTATTTTATTATTATTATCTCTTCCAGTATTAGCTGGAGCTATTACAATATTATTAACTGATCGAAACTTAAATACATCTTTTTTTGACCCTGCTGGAGGAGGAGATCCTATTTTATACCAACATTTATTT
hap0664	AAATAAGTGTTGATAAAGAATGGGGTCTCCTCCTCCAGCCGGGTCAAAGAAGGAAGTATTTAAATTTCGGTCAGTTAAAAGTATAGTAATTGCTCCTGCTAATACAGGTAAGGAAAGTAGTAAAAGTACGGTAGTAATAACAACAGATCATACAAAAAGAGGTATTCGATCTAAGGTAATTCCATTTGCCCGTATATTAATAGCTGTAGTAATAAAATTTACTGATCCTAAAATTGAAGAGACCCCTGCGAGATGTAGGGAAAAAATAGCTAAGTCTACTGATGCCCCTCTATGTGCAATACTTGCAGATAAT
hap0665	ATTATCTGCAAGTATTGCACATAGAGGAGCATCAGTAGACTTAGCTATTTTTTCCCTACATCTCGCAGGGGTCTCTTCAATTTTAGGATCAGTAAATTTTATTACTACAGCTATTAATATACGGGCAAATGGAATTACCTTAGATCGGATACCTCTTTTTGTATGATCTGTTGTTATTACTACCGTACTTTTACTACTTTCCTTGCCTGTATTAGCAGGAGCAATTACTATACTTTTAACTGACCGAAATTTAAATACTTCCTTCTTTGACCCGGCTGGAGGAGGAGACCCCATTCTTTATCAACACTTATTT
hap0666	ATTATCTGCAAGTATTGCACATAGAGGAGCATCAGTAGACTTAGCTATTTTTTCCCTACATCTCGCAGGGGTCTCTTCAATTTTAGGATCAGTAAATTTTATTACTACAGCTATTAATATACGAGCAAATGGAATTACCTTAGATCGAATACCTCTTTTTGTATGATCTGTTGTTATTACTACCGTACTTTTACTACTTTCCTTGCCTGTATTAGCAGGAGCAATTACTATACTTTTAACTGACCGAAATCTAAATACTTCCTTCTTTGACCCGGCTGGAGGAGGAGACCCAATTCTTTATCAACACTTATTT
hap0667	AAATAAGTGTTGATAAAGAATGGGGTCTCCTCCTCCAGCCGGGTCAAAGAAGGAAGTATTTAAATTTCGGTCAGTTAAAAGTATAGTAATTGCTCCTGCTAATACAGGCAAGGAAAGAAGTAAAAGTACGGTAGTAATAACAACAGATCATACAAAAAGAGGTATTCGATCTAAGGTAATTCCATTTGCCCGTATATTAATAGCTGTAGTAATAAAATTTACTGATCCTAAAATTGAAGAGACCCCTGCGAGATGTAGGGAAAAAATAGCTAAGTCTACTGATGCCCCTCTATGTGCAATACTTGCAGATAAT
hap0668	CTTTCTTCAAATATTGCCCATAGAGGTGCCTCGGTTGATCTTGCTATTTTTTCTCTTCATCTGGCAGGAGTTTCTTCTATTTTAGGTTCCGTAAATTTCATTACAACTGTTATTAATATACGAGCTAATGGTATTACAATAGATCGTATGCCTCTCTTCGTTTGATCAATTGTAATTACTACAGTTCTTTTACTTCTTTCCCTACCTGTTTTAGCGGGAGCAATTACTATACTCCTCACTGATCGAAATTTAAATACATCCTTCTTTGATCCAGCTGGAGGAGGAGATCCCGTTCTATATCAACATCTTTTC
hap0669	GCTTTCTTCTAACATTGCACATAGAGGAGCTTCAGTTGATTTAGCTATTTTTTCCTTACATTTAGCAGGAATCTCTTCCATTCTTGGGTCAGTAAACTTCATTACAACAGCCATCAATATACGATCTAACGGAATTACTTTAGATCGTATACCCTTATTTGTTTGGTCTGTGATTATTACAACAATTCTTTTACTTCTTTCTCTTCCGGTTTTAGCTGGAGCTATTACAATGCTATTAACAGACCGAAATTTAAACACATCTTTTTTTGACCCAGCCGGAGGTGGGGACCCTATTTTATACCAACACCTATTT
hap0670	CCTTTCTTCAAGAATTGCTCATAGAGGTGCTTCAGTTGATTTAGCTATTTTTTCCCTTCATTTAGCTGGAATTTCTTCAATTTTAGGCTCAGTAAATTTTATTACTACTGCTATTAATATACGCTCAAGAGGAATCACCTTAGATCGGATACCTTTATTTGTTTGATCTGTTATCATTACCACCATTCTTCTTCTTCTTTCCCTACCAGTTTTAGCAGGAGCAATTACTATACTTTTAACAGATCGAAATTTAAATACATCTTTTTTTGACCCAGCAGGCGGGGGAGACCCAATTTTATACCAACATTTATTT
hap0671	AAATAAATGTTGATATAAAATAGGGTCTCCTCCTCCAGCTGGGTCAAAAAAAGAGGTATTTAAATTTCGGTCTGTTAGTAATATTGTAATAGCTCCGGCTAATACAGGTAAAGATAATAATAATAAGACTGTTGTAATTACAATTGATCAAACAAATAAAGGTATTCGATCTAAAGTAATTCCATTAGACCGTATGTTAATAACAGTTGTAATAAAATTTACTGAACCTAAAATTGATGATACTCCGGCTAAATGAAGAGAAAAAATAGCTAAATCTACAGAAGCTCCACTATGAGCGATTCTAGCTGATAGA
hap0672	TCTTTCTTCTGGAATTGCCCACGCAGGAGCTTCAGTTGATTTAGCAATTTTTTCTTTACATTTAGCAGGTATCTCGTCAATTTTAGGGGCAGTAAATTTTATCACTACTGTTATTAATATGCGAACAGAAGGTATTAATTTGGACCGTATACCTTTATTTGTCTGATCTGTAATAATTACTGCTATTTTATTATTACTCTCATTACCCGTATTAGCCGGTGCTATTACCATACTTTTAACTGATCGAAATTTAAACACATCTTTTTTTGACCCGGCCGGGGGAGGGGACCCCATTCTTTATCAACATCTTTTT
hap0673	TTTATCTTCAGGGATTGCCCATACAGGAGCTTCCGTAGATCTAGCTATTTTTTCTCTCCATCTTGCTGGAATTTCTTCAATTTTAGGGGCTGTTAATTTTATTACTACTGTAATTAATATGCGTAGACCTGGAATTTCATTAGATCGAATACCTTTATTTGTTTGATCAGTAGTTATTACAGCCATTCTTTTATTGTTATCATTACCGGTATTAGCAGGAGCAATTACTATATTATTAACAGACCGAAATTTAAACACATCATTTTTTGACCCTGCTGGAGGAGGGGATCCTATTTTATACCAACATCTTTTT
hap0674	AAATAAGTGTTGATATAAAATTGGATCTCCTCCTCCCGCAGGGTCAAAAAAGGATGTATTTAAATTTCGATCCGTAAGAAGTATAGTGATGGCTCCAGCTAATACAGGTAAAGAAAGAAGAAGAAGGACTGTAGTAATTACAACAGATCAAACAAATAAAGGTATTCGATCTAGTGTAATTCCATTTGATCGTATATTAATAGCAGTAGTAATAAAATTTACTGAACCTAAAATTGAAGATACACCAGCTAGATGAAGGGAAAAAATAGCTAAATCAACTGAAGCTCCTCTATGAGCAATACTAGCGGATAAA
hap0675	AAATAAATGTTGGTATAAAATAGGATCTCCCCCTCCAGCAGGATCAAAGAAAGAAGTATTTAAATTTCGATCTGTTAATAATATTGTAATAGCTCCTGCTAATACTGGTAAAGATAATAATAATAAAATTGCAGTAATAACTACTGATCAAACAAATAAAGGCATTCGATCTAAAGTAATTCCTCTAGAACGTATATTAATAACTGTAGTAATAAAATTTACAGCTCCCAAAATTGAGGAAATTCCTGCTAAATGTAAAGAAAAAATAGCTAAATCAACAGAAGGACCAATATGGGCAATACCAGAAGCCAGA
hap0676	CTATCTTCTAATATTTCTCATAGTGGGGCTTCAGTAGATTTAGCTATCTTCTCTCTTCATTTAGCGGGGATTTCATCAATTTTAGGATCTGTAAATTTTATTACTACAGTTATTAATATACGTTCTAATGGAATTACTTTAGATCGAATTCCCCTATTCGTTTGATCAGTTGTAATTACAACTGTTTTACTTCTTCTTTCTTTACCTGTTTTAGCTGGCGCTATTACTATACTTTTAACAGATCGAAATTTAAATACATCCTTTTTTGATCCTGCTGGTGGCGGGGACCCCATCCTTTATCAACATTTATTT
hap0677	ATTATCTGCAAGTATTGCACATAGAGGGGCATCAGTAGACTTAGCTATTTTTTCCCTACATCTCGCAGGGGTCTCTTCAATTTTAGGATCAGTAAATTTTATTACTACAGCTATTAATATACGGGCAAATGGAATTACCTTAGATCGAATACCTCTTTTTGTATGATCTGTTGTTATTACTACCGTACTTTTACTACTTTCCTTGCCTGTATTAGCAGGAGCAATTACTATACTTTTAACTGACCGAAATTTAAATACTTCATTCTTTGACCCAGCTGGAGGAGGAGACCCCATTCTTTATCAACACTTATTT
hap0678	TCTTTCTGCAGCTATTGCTCATAGTGGGGCTTCAGTAGATTTAGCTATTTTTTCTCTCCATTTAGCAGGAGTGTCTTCTATTTTAGGATCTGTAAATTTTATTACAACTGTAATTAATATGCGAGCAAATGGGATTACTTTAGATCGAATACCTTTATTTGTTTGATCTGTTGTAATTACTACAGTTCTTCTTCTTTTATCTCTTCCTGTTTTAGCGGGAGCAATTACTATATTATTAACAGATCGAAATTTAAATACTTCTTTCTTTGATCCTGCCGGAGGAGGAGACCCAATTTTATATCAACATTTATTC
hap0679	GAATAAGTGTTGGTAAAGAATTGGATCTCCCCCTCCAGCTGGGTCAAAAAATGAAGTATTTAAATTTCGATCTGTTAATAATATTGTAATTGCTCCAGCTAAAACTGGTAAAGATAAAAGTAAGAGAACAGTAGTAATTACAATAGATCAGACAAATAAGGGTATTCGATCTAAGGTAATTCCATTAGAACGTATATTAATTACAGTAGTAATAAAATTTACAGATCCTAAAATTGAAGATACCCCTGCTAAATGTAAAGAAAAAATTGCTAAATCAACAGAAGCTCCTCTATGGGCAATTCTTGCAGAAAG
hap0680	TCTTTCTTCTAATATTGCCCATGCAGGGGCTTCAGTAGACTTAGCTATTTTTTCTCTTCATTTAGCAGGGATTTCTTCTATTTTAGGAGCAGTAAACTTTATCACAACCGTTATTAATATACGATCTGAAGGAATTTCATTAGACCGAATGCCTTTATTTGTTTGATCAGTTGTTATTACTGCTATTTTACTACTTTTATCTTTACCAGTATTAGCTGGAGCAATCACTATATTACTTACAGATCGAAATTTAAATACTAGTTTCTTCGATCCTGCTGGTGGGGGAGATCCAATTTTATACCAACACTTATTT
hap0681	TCTCTCTGCAAGCATCGCTCATAGAGGAGCATCTGTAGATTTAGCAATTTTTTCACTTCATCTTGCAGGTATTTCTTCTATTTTAGGATCTGTAAATTTTATTACTACAGCAATTAATATACGAGCTAATGGAATTACATTAGATCGAATACCTCTTTTTGTTTGATCAGTAGTAATTACAACTATCCTTTTACTTTTATCTTTACCAGTTCTTGCTGGAGCTATTACAATATTATTAACTGATCGAAATTTAAATACCTCCTTCTTTGATCCTGCAGGAGGAGGAGACCCGATTCTTTACCAACACTTATTT
hap0682	GAATAAATGTTGATAAAGAATAGGATCCCCTCCTCCTGCTGGATCAAAAAAAGAAGTATTTAAATTTCGATCTGTTAATAATATAGTAATAGCTCCAGCTAATACCGGCAAAGAAAGTAAAAGTAAAATAGTTGTAATAATAACAGATCATACAAAAAGAGGTATTCGGTCTAAAGTAATTCCATTACTTCGTATATTAATAGCAGTAGTAATAAAATTTACAGAACCTAAAATAGAGGAGATTCCTGCAAGGTGAAGAGAAAAAATAGCTAAATCTACAGATCCTCCTCTATGGGCAATTCTGGCGGATAGA
hap0683	CCTTTCTAGAACTATTGCTCATAGTGGGGCTTCAGTAGATTTAGCTATTTTTTCTTTACATTTAGCAGGTATTTCTTCAATTTTAGGATCAGTAAATTTCATTTCAACAATTATAAATATACGATCAAAAAATTTTAATATAGATCAAATACCTTTATTTATTTGATCTATTTTAATTACAACAATTTTATTACTTATTTCTTTACCTGTATTAGCCGGAGCCATTACAATACTTTTAACAGATCGAAACCTAAACACAAGATTTTTTGATCCTAGAGGAGGAGGAGATCCTATTTTATACCAACATCTATTT
hap0684	AAATAGGTGCTGGTAAAGAATAGGATCTCCCCCTCCTGCTGGGTCAAAGAAGCTAGTATTTAAATTTCGGTCAGTTAATAACATAGTAATTGCTCCAGCTAAAACAGGTAAAGAAAGAAGAAGAAGAATCGCTGTAATTACAACTGATCAAACAAATAAAGGCATTCGATCTAATGAAATTCCTTCTGATCGTATATTAATAACAGTGGTGATAAAATTTACAGCTCCTAAAATAGAAGAAATTCCTGCTAGGTGTAAAGAAAAAATTGCTAAGTCAACAGAGGCACCAGCATGGGCAATATTAGAAGATAGA
hap0685	TCTTTCTGCTAGAATTGCTCATAGAGGAGCATCAGTAGATTTAGCAATTTTTTCCCTTCATTTAGCGGGAATCTCTTCAATTTTAGGTTCTGTAAATTTTATTACTACTTCTATTAATATGCGAACTAATGGAATTACATTAGACCGAATACCTTTATTTGTGTGATCAGTAATTATTACTACTATTCTTCTTCTTCTCTCTCTTCCTGTTTTAGCGGGAGCAATCACCATATTATTAACAGATCGAAATTTAAATACTTCATTTTTTGACCCAGCGGGAGGGGGTGACCCTATTCTTTACCAACACTTGTTT
hap0686	AAATAAATGTTGATAAAGAATTGGGTCACCTCCTCCTGCAGGATCAAAAAAAGAAGTATTTAAATTTCGATCTGTTAATAATATAGTAATTGCTCCTGCTAAAACAGGAAGAGAAAGAAGAAGAAGAACAGTTGTAATTACAACAGATCAAACAAATAAAGGTATACGATCTAAAGTAATTCCGTTTGATCGCATATTAATTACTGTTGTAATAAAATTAATTGACCCTAAAATTGAAGATACCCCGGCAAGATGTAAAGAAAAAATTGCTAAATCAACTGAGGCCCCTCTATGTGCAATTCTTGAAGAAAGA
hap0687	TCTTTCTTCAGGAATTGCTCATGCTGGGGCATCAGTTGATTTAGCAATTTTTTCTCTCCATTTAGCAGGAGTATCTTCAATTTTAGGAGCTGTAAATTTTATTACTACTGTAATTAATATACGATCTAATGGAATTACCTTAGACCGAATACCCTTATTTGTATGATCAGTTGTAATTACAGCTATTCTTCTCCTTCTTTCTCTTCCTGTTTTAGCCGGAGCTATTACTATACTTCTCACTGATCGAAATTTAAATACTTCTTTCTTCGATCCTGCTGGTGGAGGAGACCCTATTTTATATCAACATTTATTT
hap0688	TCTTTCAGCAGCTATTGCTCATAGTGGTGCTTCTGTAGATTTAGCAATTTTTTCTCTACATCTTGCAGGGGTATCTTCAATTCTTGGTTCTGTAAATTTTATTACAACAGTAATTAATATACGAGCTAATGGAATTACTTTAGACCGAATACCTTTATTTGTTTGATCAGTAGTTATTACTACAGTTCTCCTTCTTCTTTCTCTTCCTGTTTTAGCGGGGGCTATTACAATACTTCTTACAGATCGAAATTTAAATACTTCATTCTTCGACCCTGCGGGAGGAGGTGACCCAATTCTTTATCAACATCTATTT
hap0689	ATTATCTGCAAGTATTGCGCATAGAGGAGCATCAGTAGACTTAGCTATTTTTTCCCTACATCTCGCGGGGGTCTCTTCAATTTTAGGATCAGTAAATTTTATTACTACAACTATTAATATACGGGCAAATGGAATTACCTTAGATCGAATACCTCTTTTTGTATGATCTGTTGTTATTACTACCGTACTTTTACTACTTTCCTTGCCTGTATTAGCAGGAGCAATTACTATACTTTTAACTGACCGAAATTTAAATACTTCCTTCTTTGACCCGGCTGGAGGAGGAGACCCCATTCTTTATCAACACTTATTT
hap0690	AAATAAATGTTGATAAAGGATGGGGTCCCCTCCACCAGCAGGATCAAAAAAGGATGTATTTAAATTTCGATCTGTTAAAAGTATAGTAATAGCGCCAGCTAAAACAGGTAAAGAAAGAAGAAGTAAAATAGTTGTAATTACAACTGATCAAACGAATAGGGGAATTCGATCTAAAGTAATTCCATTAGAACGTATATTAATAACTGTAGTAATAAAATTTACAGATCCTAAAATTGATGAAATTCCTGCTAAATGAAGAGAGAAGATAGCTAAATCTACTGAAGCCCCACTATGAGAAATATTAGAAGATAA
hap0691	TCTTTCTTCAAGAATTGCACATAGAGGGGCCTCAGTTGATTTAGCAATTTTTTCTTTACATCTCGCCGGGGTATCTTCAATTTTAGGGTCAATTAATTTTATTACAACAGTAATTAATATGCGATCAAACGGAATTACTTTAGATCGAATACCTTTATTTGTTTGATCTGTTGTAATTACAACTGTTCTTCTTCTTCTTTCTCTTCCTGTTTTAGCAGGAGCAATTACTATATTATTAACAGATCGAAATTTAAATACTTCTTTTTTTGATCCTGCAGGAGGAGGTGACCCAATTCTTTATCAACATTTATTT
hap0692	TCTTTCTTCAAACATTGCTCATGCTGGGGCTTCTGTAGATTTAGCAATTTTTTCTTTACATTTAGCAGGAATTTCTTCTATTTTAGGAGCTGTAAATTTTATTACAACCGTAATTAATATACGATCTGAAGGAATTTCTTTAGATCGAATACCTCTTTTTGTATGATCTGTAGTGATTACAGCTGTTCTTTTATTACTCTCATTACCTGTTTTAGCAGGAGCTATTACTATATTATTAACAGATCGAAACTTAAATACAAGATTCTTTGACCCCGCTGGAGGAGGAGATCCAATTCTTTATCAACACTTATTT
hap0693	AAATAAATGTTGATAAAGAATTGGGTCACCTCCTCCTGCAGGATCAAAAAAAGAAGTATTTAAATTTCGATCTGTTAATAATATAGTAATTGCTCCTGCTAAAACAGGAAGAGAAAGAAGAAGAAGAACAGTTGTAATTACAACAGATCAAACAAATAAAGGTATTCGATCTAAAGTAATTCCGTTTGATCGCATATTAATTACTGTTGTAATAAAATTAATTGACCCTAAAATTGAAGATACTCCGGCAAGATGTAAAGAAAAAATTGCTAAATCAACTGAGGCCCCTCTATGCGCAATTCTTGAAGAAAGA
hap0694	AAATAAGTGTTGGTAAAGAATTGGATCTCCTCCTCCAGCAGGATCAAAAAATGAAGTATTTAAATTTCGATCTGTAAAAAGTATTGTAATAGCACCAGCTAATACAGGTAATGATAAAAGTAAAAGAACTGTAGTAATAACAATTGATCAAACAAATAAAGGTATTCGATCTAAAGTAATTCCTTTTGATCGTATATTAATTACTGTTGTAATAAAATTTACAGATCCTAAAATTGAAGATACTCCTGCTAAATGAAGAGAGAAAATAGCTAAATCGACAGAAGCACCACTATGAGCAATACTAGCAGAAAGT
hap0695	AAATAGGTGTTGGTAAAGAATAGGATCTCCTCCACCTGCGGGATCGAAAAAAGAAGTGTTTAAATTTCGATCTGTTAGTAATATTGTAATTGCACCAGCTAATACAGGAAGAGAAAGAAGTAGAAGGACTGTAGTAATTACAATGGATCAAACAAATAAAGGTATTCGGTCTAGAGTAATTCCATTTGATCGTATATTAATTACAGTTGTAATAAAATTTACTGACCCTAAAATTGAAGATACCCCTGCTAAATGAAGAGAAAAAATGGCCAAATCAACGGATGCCCCTCTATGGGCAATTCTTGCAGAAAGT
hap0696	CTTTCCTCAAGAATTGCTCACAGAGGGGCATCTGTGGACTTAGCTATTTTTTCCCTTCATTTGGCAGGAATTTCTTCTATTTTAGGTTCAGTAAATTTTATTACAACAGCAATTAATATACGATCAAGAGGAATTACTTTTGATCGTATACCTTTATTTGTTTGATCTGTTATTATTACAACAATTCTTCTTCTTCTTTCTCTCCCTGTTTTAGCTGGCGCCATCACAATACTTCTTACTGACCGAAATTTAAATACTTCTTTTTTTGATCCAGCAGGAGGGGGGGATCCAATTTTATACCAACATTTATTT
hap0697	TCTTTCTTCTAATATTGCCCATGCTGGAGCTTCAGTAGATTTAGCAATTTTTTCTTTACATTTAGCAGGAATTTCTTCTATTTTAGGAGCAGTAAATTTTATTACTACAGTAATTAATATACGATCAGAAGGAATTTCTTTAGATCGAATACCATTATTTGTGTGATCAGTAGTAATTACTGCAGTTTTATTACTTCTTTCTTTACCAGTTCTAGCTGGAGCTATTACTATACTTCTTACTGATCGAAATTTAAATACTAGTTTCTTTGATCCTGCAGGAGGGGGAGACCCGATTCTTTATCAACATTTATTT
hap0698	AAATAAATGTTGATATAAAATTGGGTCTCCTCCTCCAGCGGGGTCAAAGAATGAAGTATTTAAATTTCGATCAGTTAAAAGTATTGTAATAGCTCCTGCTAAAACAGGTAAAGATAATAAAAGAAGAACTGTTGTAATTACAATAGATCAAACAAATAGTGGTATTCGGTCTAATGTAATTCCATTTGATCGCATATTAATAACTGTAGTAATAAAATTAACTGAACCAAGAATTGATGAAACTCCTGCTAAATGAAGAGAAAAAATTGCTAAATCAACAGAAGCTCCTCTATGAGCAATATTAGAAGAAAGA
hap0699	TCTTTCTGCAGGAATTGCCCATGCAGGAGGATCTGTAGACTTAGCTATTTTTTCTCTTCATTTAGCAGGAATCTCTTCAATTTTAGGAGCTGTAAATTTTATTACAACTGTAATTAATATGCGATCTAATGGAATTACTCTTGATCGTATGCCTCTTTTTGTTTGATCAGTGGTAATTACTGCTATTTTATTATTATTATCTTTACCTGTATTAGCAGGAGCTATTACAATACTTTTAACAGATCGAAATCTTAATACTTCTTTTTTTGATCCAGCTGGAGGAGGAGATCCAATTCTTTATCAACATTTATTT
hap0700	TCTTTCAGCTGCTATTGCTCATAGAGGGGCTTCAGTTGATTTAGCTATTTTTTCTCTTCATCTAGCCGGGGTATCATCAATTTTAGGTTCAGTAAATTTTATTACTACAGTTATTAATATACGAGCAAATGGAATTACATTAGATCGAATACCATTATTTGTCTGATCTGTTGTTATTACAACTGTTTTATTACTTCTTTCACTTCCTGTTTTAGCAGGGGCTATTACTATACTTCTTACTGACCGAAATTTAAATACTTCATTTTTCGATCCAGCAGGAGGAGGTGATCCTATTCTTTACCAACATCTATTC
hap0701	TCTTTCTTCGAATATTGCTCATGCCGGGGCATCAGTCGATCTTGCTATTTTTTCTCTTCATTTTGCAGGTATTTCTTCTATTTTAGGAGCTGTAAATTTTATTACTACAGTAATTAATATACGATCAGAAGGAATTTCTTTAGACCGAATACCTTTATTTGTTTGATCAGTAGTAATTACTGCAGTTCTTTTGCTTCTTTCTTTACCTGTATTAGCTGGGGCTATTACAATACTTTTAACAGATCGAAATTTAAATACTAGTTTCTTTGACCCTGCTGGAGGAGGAGATCCTATTTTATATCAACATTTATTT
hap0702	TCTTTCTGCAGGTATTGCCCATGCTGGGGGATCAGTAGATTTAGCAATTTTTTCTCTTCATTTAGCGGGTATTTCATCAATTTTAGGAGCTGTAAATTTTATTACTACTGTAATTAATATACGATCTAATGGAATCACATTAGATCGAATGCCCCTTTTTGTTTGATCAGTTGTAATTACTGCAATTTTACTTTTATTATCTTTACCAGTTTTAGCAGGAGCAATTACTATACTTTTAACAGATCGAAATCTTAATACATCTTTTTTTGATCCCGCAGGAGGAGGAGACCCTATCCTTTATCAACACTTATTT
hap0703	TTTATCGGCAAGTATTGCCCACAGAGGAGCATCTGTTGACTTAGCTATTTTTTCTTTACACCTGGCAGGAGTATCCTCTATTTTAGGATCAGTAAATTTTATTACAACAATTATTAATATACGATCTAATGGAATTACTCTAGATCGAATACCTTTATTTGTATGATCTATTTTAATCACTACAATTTTACTACTTTTATCATTACCCGTTTTAGCAGGAGCAATCACTATACTTTTAACAGATCGAAATCTAAATACTTCATTTTTTGACCCAGCAGGAGGAGGAGACCCTATTCTTTATCAACATTTATTC
hap0704	TCTTTCTGCAGGTATTGCCCATGCTGGGGGATCAGTAGATTTAGCAATTTTTTCTCTTCATTTAGCGGGTATTTCATCAATTTTAGGAGCTGTAAATTTTATTACTACTGTAATTAATATACGATCTAATGGAATCACATTAGATCGAATGCCTCTTTTTGTTTGATCAGTTGTAATTACTGCAATTTTACTTTTATTATCTTTACCAGTTTTAGCAGGAGCAATTACTATACTTTTAACAGATCGAAATCTTAATACATCTTTTTTTGATCCCGCAGGAGGGGGAGACCCTATCCTTTATCAACACTTATTT
hap0705	GAATAGATGTTGATAAAGAATAGGGTCTCCCCCTCCAGCGGGATCAAAAAAGGATGTATTTAAATTTCGATCTGTTAATAATATAGTAATAGCCCCGGCTAAAACAGGTAGAGAAAGGAGTAATAGAATAGCAGTAATTACTACGGATCAAACAAATAAAGGTATTCGGTCTAAAGTAATTCCGTTAGATCGTATATTAATAACAGTAGTAATAAAATTTACTGCCCCTAAAATAGATGAAATACCCGCTAAGTGTAAAGAAAAAATAGCTAGATCTACAGATCCTCCAGCATGGGCGATTCCAGCCGAAAGA
hap0706	GAATAGATGTTGATAAAGAATAGGGTCTCCCCCTCCAGCAGGATCAAAAAAGGATGTATTTAAATTTCGATCTGTTAATAATATAGTAATAGCTCCGGCTAAAACAGGTAGAGAAAGGAGTAATAGAATAGCAGTAATTACTACGGATCAAACAAATAAAGGTATTCGGTCTAAAGTAATTCCGTTAGATCGTATATTAATAACAGTAGTAATAAAATTTACTGCCCCTAAAATAGATGAAATACCCGCTAAGTGTAAAGAAAAAATAGCTAGATCTACAGATCCCCCAGCATGGGTGATTCCAGCCGAAAGA
hap0707	TCTTTCTGCAGGAATTGCCCATGCAGGAGGATCTGTAGATTTAGCTATTTTTTCTCTTCATTTAGCAGGAATCTCTTCAATTTTAGGAGCTGTAAATTTTATTACAACTGTAATTAATATGCGATCTAATGGAATTACTCTTGATCGTATGCCTCTTTTTGTTTGATCAGTGGTAATTACTGCTATTTTATTATTATTATCTTTACCTGTATTAGCAGGAGCTATTACAATACTTTTAACAGATCGAAATCTTAATACTTCTTTTTTTGATCCAGCTGGAGGAGGAGATCCAATTCTTTATCAACATTTATTT
hap0708	TCTTTCTTCAGCCATTGCCCACAGAGGGGCTTCAGTTGACTTAGCTATTTTCTCCCTTCATTTAGCAGGAGTATCTTCTATTTTAGGATCAGTAAATTTCATTACTACAGTTATTAATATACGAGCAAATGGAATTACCTTAGATCGAATACCTTTATTTGTGTGATCAGTAGTAATTACTACAGTATTACTTTTATTATCTCTTCCAGTTTTAGCAGGAGCTATTACTATACTTCTTACAGACCGAAATTTAAATACATCATTTTTCGACCCTGCCGGAGGAGGGGATCCTATTCTATACCAACATCTATTT
hap0709	TCTTTCTTCAAGAATTGCACATAGAGGGGCCTCAGTTGATTTAGCAATTTTTTCTTTACATCTTGCCGGGGTATCTTCAATTTTAGGGCCAATTAATTTTATTACAACAGTAATTAATATGCGATCAAACGGAATTACTTTAGATCGAATACCTTTATTTGTTTGATCTGTTGTAATTACAACTGTTCTTCTTCTTCTTTCTCTTCCTGTTTTAGCAGGAGCAATTACTATATTATTAACAGATCGAAATTTAAATACTTCTTTTTTTGATCCTGCAGGAGGAGGTGACCCAATTCTTTATCAACATTTATTT
hap0710	TCTTTCTGCAGGAATTGCCCATGCTGGAGGATCAGTAGATTTAGCTATTTTTTCTTTACATTTAGCGGGAATTTCTTCAATTTTAGGAGCAGTAAATTTTATCACTACTGTAATTAATATACGATCAAACGGAATTACTCTTGATCGAATACCTCTTTTTGTGTGATCTGTGGTAATTACAGCAATTTTATTATTACTTTCTCTTCCTGTTTTAGCAGGAGCTATTACTATATTATTAACTGATCGGAACCTAAATACATCATTCTTTGACCCAGCAGGAGGTGGAGACCCTATTCTTTATCAACACTTATTT
hap0711	AAATAAGTGTTGATAAAGAATGGGGTCTCCTCCTCCAGCCGGGTCAAAGAAGGAAGTATTTAAATTTCGGTCAGTTAAAAGTATAGTAATTGCTCCTGCTAATACAGGCAAGGAAAGTATTAAAAGTACGGTAGTAATAACAACAGATCATACAAAAAGAGGTATTCGATCTAAGGTAATTCCATTTGCCCGTATATTAATAGCTGTAGTAATAAAATTTACTGATCCTAAAATTGAAGAGACCCCTGCGAGATGTAGGGAAAAAATAGCTAAGTCTACTGATGCCCCTCTGTGTGCAATACTTGCAGATAAT
hap0712	AAATAAGTGTTGATAAAGAATTGGGTCTCCCCCTCCAGCAGGATCAAAAAAGCTTGTATTTAAATTACGATCTGTTAATAATATTGTAATAGCTCCGGCTAATACAGGTAAAGAAAGTAATAGTAATACAGCTGTAATAATAACCGATCATACAAATAATGGTATTCGGTCTAGTGAGATTCCTTCTGAACGTATATTAATAACAGTAGTAATAAAATTTACTGCTCCTAAAATAGAAGAAATCCCTGCTAAATGAAGAGAAAAAATAGCTAAATCTACAGAAGCTCCTGCATGGGCAATATTAGATGATAAA
hap0713	TCTTTCAGCTAATATTGCCCATAGAGGAGCCTCAGTAGATTTAGCAATTTTTTCTTTACATTTAGCAGGGATTTCTTCAATTCTAGGTTCTGTAAATTTTATTACCACTTCTATTAATATACGAGCTAATGGAATCACATTAGACCGTATACCCTTATTTGTATGATCAGTTATTATTACTACTATTCTTCTTCTTCTTTCCCTTCCTGTTTTAGCCGGAGCTATTACTATATTATTAACTGACCGAAATTTAAATACTTCATTCTTTGACCCCGCCGGAGGAGGAGACCCAATTCTTTATCAACATTTATTT
hap0714	TCTTTCTGCTAGAATTGCACATAGAGGAGCATCTGTAGATTTAGCTATTTTTTCTCTCCATTTAGCGGGTATTTCTTCAATTTTAGGTTCAGTTAATTTTATTACTACAGCAATTAATATACGAGCAAATGGAATTACTTTAGATCGAATACCATTATTTGTTTGATCAGTAGTAATTACAACTATTCTTTTACTTTTATCTTTACCCGTATTAGCTGGTGCTATTACCATATTATTAACAGATCGAAATCTGAATACTTCTTTTTTTGATCCAGCTGGAGGAGGAGATCCAATTTTATACCAACACTTATTT
hap0715	TCTTTCTGCTAGAATTGCACATAGAGGGGCATCTGTAGATTTAGCTATTTTTTCTCTCCATTTAGCAGGTATTTCTTCAATTTTAGGCTCAGTTAATTTTATTACTACAGCAATTAATATACGAGCAAATGGAATTACTTTAGATCGAATACCATTATTTGTTTGATCAGTAGTAATTACAACTATTCTTTTACTTTTATCTTTACCTGTATTAGCCGGTGCTATTACCATATTATTAACAGATCGAAATCTGAATACTTCTTTTTTTGACCCAGCTGGAGGAGGAGATCCTATTTTATATCAACACTTATTT
hap0716	TCTTTCAGCTAATATTGCCCATAGAGGAGCCTCAGTAGATTTAGCAATTTTTTCTTTACATTTAGCAGGGATTTCTTCAATTCTAGGTTCTGTAAATTTTATTACTACTTCTATTAATATACGAGCTAATGGAATCACATTAGACCGTATACCCCTATTTGTCTGGTCAGTTATTATTACTACTATTCTTCTTCTTCTTTCCCTTCCTGTTTTAGCCGGAGCTATTACTATATTATTAACTGACCGGAATTTAAATACCTCATTCTTTGATCCCGCCGGAGGAGGAGACCCAATTCTTTATCAACATTTATTT
hap0717	TCTTTCAGCTAATATTGCCCATAGAGGGGCCTCAGTAGATTTAGCAATTTTTTCTTTACATTTAGCGGGGATTTCTTCAATTCTAGGTTCTGTAAATTTTATTACCACTTCTATTAATATACGAGCTAATGGAATCACATTAGACCGTATACCCCTATTTGTCTGATCAGTTATTATTACTACTATTCTTCTTCTTCTTTCCCTTCCTGTTTTAGCCGGAGCTATTACTATATTATTAACTGACCGGAATTTAAATACTTCATTCTTTGATCCCGCCGGAGGGGGAGATCCAATTCTTTATCAACATTTATTT
hap0718	ATTGTCTGCTAGAATTGCTCACAGAGGGGCTTCTGTAGATCTTGCAATTTTTTCTTTACATTTAGCCGGAGTTTCTTCAATTTTAGGCTCAGTAAATTTTATTACAACTGTAATTAATATACGTTCAAATGGTATTACTTTAGATCGAATACCTTTATTTGTCTGATCTATTGTTATTACAACAGTTCTTCTTCTTCTTTCTCTTCCAGTATTAGCCGGAGCTATTACTATACTATTAACAGATCGAAACCTTAATACCTCATTTTTCGATCCTGCTGGAGGAGGAGATCCTATTTTATATCAACATTTATTT
hap0719	TCTTTCTTCTAATATTGCTCATGCTGGAGCTTCAGTAGATTTAGCAATTTTTTCTTTACATTTAGCAGGAATTTCTTCTATTTTAGGAGCAGTAAATTTTATTACTACAGTAATTAATATACGATCAGAAGGAATTTCTTTAGATCGAATACCATTATTTGTGTGATCAGTAGTAATTACTGCAGTTTTATTACTTCTTTCTTTACCAGTTCTAGCTGGAGCTATTACTATACTTCTTACTGATCGAAATTTAAATACTAGTTTCTTTGATCCTGCAGGAGGAGGAGATCCAATTCTTTATCAACATTTATTT
hap0720	TCTTTCTAGTTCAATTGCACATAGAGGAGCTTCTGTAGATTTAGCTATTTTTTCCTTACATTTAGCAGGAATTTCATCAATTTTAGGTTCAGTTAATTTTATTTCAACAATTATAAATATACGATCAAAAAATTTAAAAATAGATCAAATACCTTTATTCGTTTGATCAATTTTAATTACAACAATTCTTTTATTATTATCTTTACCTGTTTTAGCAGGTGCAATTACTATACTTCTAACAGATCGAAACTTAAACACAAGCTTCTTTGATCCAAGAGGAGGAGGAGATCCAATTTTATATCAACATTTATTT
hap0721	AAATAGATGTTGATATAAAATAGGATCTCCTCCTCCTGCCGGATCAAAAAAGCTAGTATTTAAATTTCGATCTGTTAATAGCATAGTAATGGCTCCTGCTAATACTGGAAGAGATAATAATAATAAAATTGCAGTAATAACTACTGATCACACAAATAAAGGTATTCGGTCTAAAGAAATTCCTTCTGATCGTATATTAATTACTGTAGTAATAAAATTAACAGCTCCTAAAATAGATGAAATACCTGCAAGATGTAGTGAAAAAATTGCTAAATCTACTGAAGCACCTGCGTGTGCAATATTGGAAGATAGT
hap0722	GAATAAATGTTGATAAAGAATAGGATCTCCTCCTCCAGCTGGGTCAAAAAATGAGGTATTTAAATTTCGGTCAGTTAAAAGTATAGTAATTGCTCCTGCTAAAACAGGGAGAGAAAGTAAAAGAAGAACAGTGGTAATTACTACTGATCAAACAAATAAGGGTATTCGATCTAGAGTAATTCCGTTTGCTCGTATATTAATTGCGGTAGTAATAAAATTTACTGAACCTAAAATAGATGATACACCTGCTAAATGAAGGGAAAAAATAGCCAAATCAACAGAAGCTCCTCTATGAGCGATTCTGGCAGAGAGG
hap0723	GAAAAGATGTTGATATAGAACAGGATCTCCTCCTCCAGCTGGATCAAAGAAGGATGTATTTAAATTTCGATCAGTGAGAAGTATAGTAATTGCTCCCGCTAAAACAGGTAGGGAAAGAAGTAAAAGAACTGTAGTAATTACAATTGATCAAACGAAGAGAGGCATACGATCTATTGTAATACCATTAGCTCGTATATTAATAACAGTTGTAATGAAATTTACGGAACCTAAAATAGAAGAAACTCCTGCCAGATGAAGAGAAAAAATAGCAAGATCAACCGAGGCACCTCTATGGGCAATATTTGAAGAAAG
hap0724	TCTTTCTGCAAGAATTGCTCATAGAGGTGCATCAGTAGACTTAGCAATTTTTTCTTTACATTTAGCGGGAGTATCATCTATTCTTGGATCTGTAAATTTTATTACAACAGTAATTAACATACGGGCAAATGGAATTACTTTAGACCGAATACCTTTATTTGTCTGATCAATTGTTATTACAACTGTCCTATTACTTTTATCTTTACCTGTTTTAGCTGGTGCTATTACAATACTTTTAACAGACCGAAATTTAAATACTTCTTTCTTTGACCCTGCTGGAGGAGGAGACCCTATTCTTTATCAACATTTATTT
hap0725	ATTATCCTCTAATATTGCCCATAGAGGGGCTTCTGTAGATTTAGCAATTTTTTCACTTCATTTAGCAGGAATTTCTTCAATTTTAGGATCAGTAAATTTTATTACTACTGCTATTAATATACGAAGAAATGGTATTACTTTAGATCGAATACCGTTATTTGTTTGATCTGTAATTATTACAACTATTCTTCTCCTTTTATCACTTCCTGTTTTAGCTGGAGCTATTACTATACTTTTAACAGACCGTAATTTAAATACTTCTTTTTTTGATCCAGCAGGAGGGGGAGACCCTATCTTGTACCAACATCTATTC
hap0726	CCTTTCTGCTAGAATTGCCCATAGAGGGGCCTCTGTAGATTTAGCAATTTTTTCTCTTCATTTAGCAGGAATCTCTTCAATTTTAGGATCTGTAAATTTTATTACAACCTCTATTAATATACGAGCTAATGGAATTACATTAGACCGAATACCATTATTTGTTTGGTCAGTTATTATTACTACTATTCTTCTTCTTCTTTCTCTCCCCGTTTTAGCAGGAGCAATTACCATATTATTAACTGACCGAAACTTAAATACCTCATTCTTTGACCCTGCGGGAGGGGGAGACCCTATTCTTTACCAACATTTATTC
hap0727	TCTTTCTTCTAATATTGCCCATAGTGGGGCTTCTGTTGACTTAGCAATTTTCTCTCTTCATCTAGCGGGGGTATCCTCAATTTTAGGTTCTGTAAATTTTATTACTACTGTAATTAATATACGAGCCAATGGTATTACACTCGATCGAATACCTTTATTTGTTTGATCAATTGTAATTACAACAGTTCTTCTTCTTTTATCTCTACCCGTATTAGCCGGGGCTATTACAATATTATTGACTGATCGAAATTTAAATACATCTTTTTTTGACCCCGCTGGTGGAGGGGATCCTGTTCTTTATCAACACTTATTT
hap0728	CCTCTCTGCCAGAATCGCTCATAGAGGAGCTTCTGTTGATTTGGCTATTTTTTCCCTTCATTTAGCAGGTGTATCATCTATTTTAGGTTCAGTGAATTTTATTACTACCGCAATTAATATACGAGCAAACGGAATTACTCTAGATCGAATACCCTTATTTGTTTGATCAGTAGTAATTACTACTGTTCTTCTTTTACTTTCTCTCCCTGTTTTAGCAGGAGCAATTACTATACTTTTAACTGACCGAAATTTAAATACCTCATTTTTTGACCCAGCTGGAGGAGGAGACCCTATTCTTTATCAACATTTATTC
hap0729	GAATAAATGTTGGTAAAGAATAGGGTCTCCCCCTCCCGCAGGGTCAAAGAATGAGGTATTTAAGTTTCGATCAGTTAATAATATGGTAATTGCTCCTGCTAAAACGGGGAGAGAAAGAAGAAGAAGAATAGTAGTAATAATAACTGACCAAACAAATAATGGTATTCGGTCTAGTGTAATTCCATTAGCTCGTATATTAATAGAGGTTGTAATAAAATTTACAGATCCTAAAATTGAAGAGATTCCTGCTAAATGAAGAGAAAAAATTGCTAAATCTACAGAGGCCCCTCCATGGGCAATACTAGCAGAAAGG
hap0730	TCTTTCTTCTAATATTGCCCATAGTGGAGCTTCTGTTGATTTAGCAATTTTCTCTCTTCATCTAGCGGGGGTATCCTCAATTTTAGGTTCTGTAAATTTTATTACTACTGTAATTAATATACGAGCCAATGGTATTACACTCGATCGAATACCTTTATTTGTTTGATCAATTGTAATTACAACAGTTCTTCTTCTTTTATCTCTACCCGTATTAGCCGGGGCTATTACAATATTATTGACTGATCGAAATTTAAATACATCTTTTTTTGACCCCGCTGGTGGAGGGGATCCTGTTCTTTATCAACACTTATTT
hap0731	AAATAAGTGTTGATAAAGAATAGGGTCTCCTCCTCCAGCTGGATCAAAAAAAGATGTATTTAAGTTTCGATCTGTTAATAATATAGTAATGGCTCCTGCTAATACGGGTAAGGAAAGTAGGAGAAGAACTGTTGTAATTACCACAGATCAAACAAATAAGGGTATTCGATCTAAAGTAATTCCGTTAGATCGTATATTAATAGTAGTTGTAATAAAATTTACTGAGCCTAAAATAGAGGATACTCCAGCTAAATGAAGAGAAAAAATTGCTAAATCAACTGAAGCCCCTCTATGAGCAATTGTTGAAGAAAG
hap0732	AAATAAGTGTTGATATAAAATTGGATCTCCTCCTCCCGCAGGGTCAAAAAAGGATGTATTTAAATTTCGATCCGTAAGAAGTATAGTGATGGCTCCAGCTAATACAGGTAAAGAAAGAAGAAGAAGGACTGTAGTAATTACAACAGATCAAACAAATAAAGGTATTCGATCTAATGTAATTCCATTTGATCGTATATTAATAGCAGTAGTAATAAAATTTACTGAACCTAAAATTGAAGATACACCAGCTAGATGAAGGGAAAAAATAGCTAAATCAACTGAAGCCCCTCTATGAGCAATACTAGCGGATAAA
hap0733	AAATAGATGTTGATATAGAATAGGGTCCCCTCCTCCGGCAGGGTCGAAAAATGATGTATTTAAATTTCGGTCTGTAAGAAGTATAGTAATAGCTCCCGCTAAAACTGGTAGAGATAATAAAAGTAATACTGTAGTAATTACTACTGATCACACAAATAAGGGTATTCGGTCTAAGGTAATTCCATTTGCTCGTATATTAATAACTGTAGTAATGAAATTTACTGATCCTAAAATAGAAGATACTCCTGCTAAATGAAGGGAGAAAATAGCTAAGTCAACTGAAGCCCCTCTGTGAGCAATGGCTGAAGAAAGA
hap0734	AAATAGATGTTGGTATAGAATAGGGTCCCCTCCTCCGGCAGGGTCGAAAAATGATGTATTTAAATTTCGGTCTGTAAGAAGTATAGTAATAGCTCCTGCTAAAACTGGTAAAGATAATAAAAGTAATACTGTAGTAATTACTACTGATCACACAAATAAAGGTATTCGATCTAAAGTAATTCCATTTGCTCGTATATTAATAACTGTAGTAATGAAATTTACTGATCCTAAAATAGAAGATACTCCTGCTAAATGAAGGGAGAAAATAGCTAAGTCAACTGAAGCCCCTCTGTGGGCAATGGCTGAAGAAAGA
hap0735	TCTTTCATCAAATATTGCTCATAGAGGTGCTTCCGTTGATTTAGCAATTTTTTCTCTTCATTTAGCAGGAATTTCTTCTATTTTAGGTTCAGTAAATTTTATTACTACAACTATTAATATACGTGCTAATGGAATTACTTTAGATCGAATTCCATTATTTGTGTGATCAGTGGTAATTACAACAGTTTTACTTCTTCTTTCTTTACCAATTTTAGCAGGAGCTATTACAATATTATTAACTGACCGAAATTTAAATACATCATTTTTTGACCCAGCCGGAGGAGGAGATCCTATTCTTTATCAACATTTATTT
hap0736	ATTATCTGCAAGTATTGCACATAGAGGGGCATCAGTAGATTTAGCTATTTTTTCCCTACATCTCGCAGGAGTCTCTTCAATTTTAGGGTCAGTAAATTTTATTACTACAGCTATTAATATACGGGCAAATGGAATTACCTTAGATCGAATACCTCTTTTTGTATGATCTGTTGTTATTACTACCGTACTTTTACTACTTTCCTTGCCTGTATTAGCAGGAGCAATTACTATACTTTTAACTGACCGAAATTTAAATACTTCCTTCTTTGACCCAGCTGGAGGAGGAGACCCCATTCTTTATCAACACTTATTT
hap0737	ATTATCTTCAGGTATTGCACATAGAGGAGGATCAGTAGATTTAGCTATTTTTTCTCTTCATTTAGCCGGAATTTCTTCTATTTTAGGATCAGTAAATTTTATTACAACAGTTATTAATATACGATCAAAAGGAATTACTTTAGATCGTATGCCTCTTTTTGTATGATCAATCGTAATTACAACAGTTTTACTTTTACTCTCTCTTCCTGTTTTAGCTGGAGCTATTACTATATTACTAACCGATCGGAATTTAAATACTTCCTTTTTTGACCCTGCAGGAGGAGGAGACCCAATTCTATATCAACATTTATTT
hap0738	GAATAAATGTTGATAAAGAATAGGATCTCCTCCTCCAGCTGGGTCAAAAAATGAGGTATTTAAATTTCGGTCAGTTAAAAGTATAGTAATTGCTCCTGCTAAAACAGGGAGAGAAAGTAAAAGAAGAACAGTAGTAATTACTACTGATCAAACAAATAAGGGTATTCGATCTAGAGTAATTCCGTTTGCTCGTATATTAATTGCGGTAGTAATAAAATTTACTGAACCTAAAATAGAGGATACACCTGCTAAATGAAGGGAAAAAATAGCTAAATCAACAGAAGCTCCTCTATGAGCGATTCTGGCAGAGAGG
hap0739	ATTATCTGCAAGTATTGCACATAGAGGAGCATCAGTAGACTTAGCTATTTTTTCCCTACATCTCGCAGGGGTCTCTTCAATTTTAGGATCAGTAAATTTTATTACTACAGCTATTAATATACGGGCAAATGGAATTACCTTAGATCGAATACCTCTTTTTGTATGATCTGTTGTTATTACTACCGTACTTTTACTACTTTCCTTGCCTGTATTAGCAGGAGCAATTACTATACTTTTAACTGACCGAAATTTAAATACTTCCTTCTTTGACCCGGCTGGAGGAGGAGACCCTATTCTTTATCAACACTTATTT
hap0740	ATTATCTGCAAGTATTGCACATAGAGGAGCATCAGTAGACTTAGCTATTTTTTCCCTACATCTCGCGGGGGTCTCTTCAATTTTAGGATCAGTAAATTTTATTACTACAGCTATTAATATACGGGCAAATGGAATTACCTTAGATCGAATACCTCTTTTTGTATGATCTGTTGTTATTACTACCGTACTTTTACTACTTTCCTTGCCTGTATTAGCAGGAGCAATTACTATACTTTTAACTGACCGAAATTTAAATACTTCCTTTTTTGACCCGGCTGGAGGAGGAGACCCCATTCTTTATCAACACTTATTT
hap0741	AAATAAGTGTTGATAAAGAATTGGATCTCCTCCTCCGGCTGGATCAAAAAATGATGTATTTAAATTTCGATCTGTTAATAATATTGTAATAGCTCCGGCTAATACAGGTAATGAAAGTAAAAGAAGGACAGTAGTAATTACTACAGATCAGACGAATAAAGGTATTCGATCTAATGTAATTCCATTAGCTCGTATATTAATTACAGTGGTAATAAAATTTACTGATCCTAAAATTGAGGATACCCCCGCTAAGTGAAGAGAAAAAATAGCTAAATCTACAGAAGCTCCTCTATGAGCAATAGCAGCTGAAAGA
hap0742	AAATAAGTGTTGATAAAGAATGGGGTCTCCTCCTCCAGCCGGGTCAAAGAAGGAAGTATTTAAATTTCGGTCAGTTAAAAGTATAGTAATTGCTCCTGCTAATACAGGCAATGAAAGTAGTAAAAGTACGGTAGTAATAACAACAGATCATACAAAAAGAGGTATTCGATCTAAGGTAATTCCATTTGCCCGTATATTAATAGCTGTAGTAATAAAATTTACTGATCCTAAAATTGAAGAGACCCCTGCGAGATGTAGGGAAAAAATAGCTAAGTCTACTGATGCTCCTCTATGTGCAATACTTGCAGATAAT
hap0743	AAATAAGTGTTGATAAAGAATGGGGTCTCCTCCTCCAGCCGGGTCAAAGAAGGAAGTATTTAAATTTCGGTCAGTTAAAAGTATAGTAATTGCTCCTGCTAATACAGGCAAGGAAAGTAGTAAAAGTACGGTAGTAATAACAACAGATCATACAAAAAGAGGTATTCGATCTAAGGTAATTCCATTTGCCCGTATATTAATAGCTGTAGTAATAAAATTTACTGATCCTAAAATTGAAGAGACCCCTGCGAGATGTAGGGAAAAAATGGCTAAGTCTACTGATGCTCCTCTATGTGCAATACTTGCAGATAAT
[truncated: 419 more rows]

## Sheet: Notes
# Chironomidae hits	Number of sequences that match to Chironomidae family on Genbank
[truncated: 5 more rows]
